# Supplementary material for: Orthologous genes identified by transcriptome sequencing in the spider genus Stegodyphus
Source: BMC Genomics. 2012 Feb 14;13:70. doi: 10.1186/1471-2164-13-70 (PMC3350440; doi:10.1186/1471-2164-13-70)
Supplement: Additional file 3 — Nucleotide alignments of three way ortholog sequences. This file contains 1345 alignments of nucleotide sequences found to be ortholog in S. mimosarum, S. lineatus, and S. tentoriicola with open reading frames. [file 1471-2164-13-70-S3.FAS]

>lineatuscontig00126
ATGAATTGGCTACCATCTGTGCATTGTGCAACGATTCCAGCATTGACTTCAACGAATACAAACAATGTTTTGAGAAAGTCGGTGAAGCTACTGAGACTGcCTTTGACTGTGCTGGCTGAAAAACTGAACCCATGGAATTTCGACAAATCTGGAAAGTCCCGCCGTGATGCTGCCCTCACAGTAAACCATGGTATTCAGAGCATGTGGAAGAAAGAATTTACTTTGGAATTCTCTCGTGATCGTAAATCCATGAGCTGTTATTGTACTCCAACTAAAGTATCTCGTTTGGGTTCTGGACCAAAAATGTTCTGCAAGGGCGCTCCTGAAGGTGTGCTCGACAGGTGCACTCACGTCCGTGTAGGCAACACTAAAGTCCCTATGACTTCTGCCATGATGAATAAAATTATTGAAACTACTAAGATCTATGGTACTGGACGTGACACCCTCAGATGCTTGGCTCTTGCTACAATTGATAACCCACCTAAAATCGAAGAGATGGACTTGGCTGATTCCACCAAATTTGTTAACTATGAGGTCAATATGACTTTTGTTGGAGTCGTTGGTATGTTGGATCCACCAAGGAAAGAGGTCATGGATTCAATTAAACGTTGCCGAGCTGCTGGTATTCGTGTTATTGTGATTACTGGTGATAATAAGGCTACTGCTGAGGCTATCTGCCGCAGGATCGGAGTCTTTGAAGAGGATGAGGATACTACAGGCAAGTCATTCTCTGGAAGGGAATTTGATGATCTTCCTGTCAGTGAACAAAGATTAGCAGTACGAAGGGCGAGATTATTCTCTCGAGTAGAACCATCTCACAAAAGCAAAATTGTTGAGTTCTTACAGGCTGACGGTGAGATTTCTGCCATGACTGGTGATGGTGTAAATGACGCTCCTGCTTTGAAAAAAGCTGAAATTGGTATTGCTATGGGATCTGGAACAGCAGTCGCTAAATCTGCCTCCGAAATGGTATTGGCTGATGATAACTTCTCCACAATTGTAGCTGCTGTAGAAGAAGGTCGCGCTATCTACAATAACATGAAACAATTTATCCGATACCTGATCTCATCCAATGTTGGTGAAGTCGTCAGCATTTTCCTTACTGCTGCTCTTGGTCTCCCGGAGGCTCTCATTCCTGTACAGCTGTTATGGGTCAACTTGGTAACTGATGGTCTTCCAGCCACAGCCTTGGGTTTCAATCCACCTGATTTGGACATCATGAACAGACCACCAAGGAAAGCTGATGAAGGTCTTATCACCGGATGGCTGTTCTTCAGATACATGGCCATTGGAGGTTACGTTGGAGCTGCGACTGTTGGTGCAGCAACATGGTGGTTTATGGTTGCTCCTGACGGCCCCCATCTCACATACTGGCAACTAACTCATCACTTAACTTGCTTTACTGAACCAGAGAAATTCTCTGGATATGATTGCTCAGTCTTCAAAGATCCTCACCCCATGACTATGGCTTTATCTGTACTGGTAACCATTGAGATGTTAAACGCCATGAACAGCTTATCTGAGAATCAGTCGTTAACCGTCATGCCACCATGGATTAATCCCTGGCTGTTGGCTGCAATGCTTCTGTCCATGACGCTTCACTTCGTCATTTTGTACATTGACATCTTGTCCTCTGTCTTCTCTGTCACTCCACTGAACCCTGAAGAATGGTTTGCTGTGATGAAGATGTCTATACCTGTAGTTCTACTGGACGAAGTCTTGAAATTCGTCGCCAGGAAATACATA
>mimosarumisotig01160
ATGAATTGGCTACCATCTGTGCAATGTGCAACGATTCCAGCATTGACTTTAACGAATATAAACAATGTTTTGAGAAAGTCGGTGAAGCTACTGAAACCGcCTTTGACTGTGCTCGCTGAGAAACTGAACCCGTGGAATTTCGACAAAACCGGAAAGTCCCGCCGTGATGCTGCTCTTACAGTAAATCATGGCATTCAGAGCATGTGGAAGAAAGAATTTACTTTGGAATTCTCTCGTGATCGCAAATCCATGAGCTGCTATTGTACTCCAACTAAAGTATCTCGTTTGGGTTCTGGACCAAAAATGTTCTGCAAGGGCGCTCCTGAAGGTGTGCTTGACAGGTGCACTCACGTCCGTGTAGGTAACACCAAAGTCCCCATGACATCTGCCATGATGAATAAAATCATTGAAACCACTAAGGTCTATGGTACTGGACGTGACACCCTCAGATGCTTAGCTCTTGCCACAATTGATAACCCACCTAAAATCGAAGAGATGGACTTGGCTGATTCTACGAAATTTGTTAACTATGAGGTCAATATGACTTTTGTTGGAGTCGTTGGTATGTTGGATCCACCAAGGAAAGAGGTTATGGATTCAATTAAACGTTGTCGAGCCGCTGGTATTCGTGTTATTGTGATTACTGGTGACAATAAGGCTACTGCTGAGGCTATCTGCCGCAGAATTGGAGTCTTTGAGGAGGATGAGGACACTACAGGCATGTCATACTCTGGAAGGGAATTTGATGATCTTCCTGTCAGTGAACAAAGATTAGCAGTGCGAAGGTCCAGATTATTCTCTCGAGTAGAACCATCTCATAAAAGTAAAATTGTTGAGTTCTTACAGGCTGATGGTGAGATTTCTGCCATGACTGGTGATGGTGTAAATGACGCTCCTGCTTTGAAGAAAGCTGAAATTGGTATTGCTATGGGATCTGGAACAGCAGTCGCTAAATCTGCCTCCGAAATGGTGTTGGCTGATGATAACTTCTCCACAATCGTAGCTGCTGTAGAAGAAGGTCGTGCTATCTACAATAACATGAAACAATTTATCCGATACCTGATCTCATCCAATGTTGGTGAAGTCGTGAGCATTTTCCTTACTGCTGCTCTTGGTCTCCCAGAGGCACTCATTCCTGTACAGCTGTTATGGGTCAACTTGGTAACTGATGGTCTTCCAGCCACAGCCTTGGGTTTCAATCCACCTGATTTGGACATCATGAACAGACCACCAAGGAAGGCTGATGAAGGTCTTATCACAGGATGGTTGTTCTTCAGATACATGGCCATTGGAGGTTACGTCGGAGCTGCCACTGTCGGTGCAGCAACATGGTGGTTTATGGTTGCTCCTGACGGTCCTCATCTCACATATTGGCAGTTAACTCACCACTTAACTTGCTTTACTGAACCAGAAAAATTCTCTGGACACGATTGCTCAGTCTTCAAAGATCCTCACCCCATGACCATGGCTTTATCTGTACTGGTAACCATTGAGATGTTAAACGCCATGAACAGCTTATCTGAGAATCAGTCATTAACAGTGATGCCACCCTGGATTAATCCCTGGCTGTTGGCTGCAATGCTTCTGTCCATGACTCTTCACTTCGTCATTTTATACATTGACATCTTGTCTTCTGTCTTCTCTGTCACTCCACTGAACGGTGAAGAATGGTTTGCTGTGATGAAGATGTCTATACCTGTAGTACTACTGGATGAAGTCTTGAAATTCGTCGCCAGGAAATACATA
>tentoriicolaisotig02750
ATGAATTGGCTACCATCTGTGCAATGTGCAACGATTCCAGTATTGACTTCAACGAATATAAACAATGTTTTGAGAAAGTCGGTGAAGCTACTGAAACTGCCTTTGACTGTCCTTGCTGAGAAACTGAACCCGTGGAATTTCGACAAAACTGGAAAGTCCCGCCGTGATGCTGCCCTCACAGTAAACCATGGCATCCAGAGCATGTGGAAGAAAGAATTTACTTTGGAATTCTCTCGTGATCGTAAATCCATGAGCAGTTATTGTACTCCAACTAAAGTATCTCGATTGGGTTCTGGACCAAAAATGTTCTGCAAGGGCGCTCCTGAAGGTGTGCTTGACAGGTGCACTCACGTCCGTGTAGGTAACACCAAAGTCCCCATGACATCTGCCATGATGAATAAAATCATCGAAACTACTAAGGTCTATGGTACCGGACGTGACACCCTCAGATGCTTGGCTCTTGCCACAATTGATAACCCACCTAAAATCGAAGAGATGGATTTGGCTGATTCCACGAAATTTGTTAACTATGAGGTCAATATGACTTTTGTTGGAGTCGTTGGTATGTTGGATCCACCAAGGAAAGAGGTTATGGATTCAATTAAACGTTGCCGAGCCGCTGGTATTCGTGTTATTGTGATTACTGGTGACAATAAGGCTACTGCTGAGGCTATCTGCCGCAGAATTGGAGTCTTTGAGGAGGATGAGGATACTACAGGCAAATCATACTCTGGACGGGAATTTGATGATCTTCCTGTCAGTGAACAAAGATTAGCAGTGCGAAGGGCCAGATTATTCTCTCGAGTAGAACCATCTCATAAAAGCAAAATTGTTGAGTTCTTACAGGCTGATGGTGAGATTTCTGCCATGACTGGTGACGGTGTAAATGACGCTCCTGCTTTGAAGAAAGCTGAAATTGGTATTGCTATGGGATCTGGAACAGCAGTCGCTAAATCTGCTTCCGAAATGGTGTTAGCTGATGATAACTTCTCCACAATCGTAGCTGCTGTAGAAGAAGGTCGCGCTATCTACAATAACATGAAACAATTTATCCGATACCTGATCTCATCCAATGTTGGTGAAGTCGTAAGCATTTTCCTTACTGCTGCTCTTGGTCTCCCAGAGGCTCTCATTCCTGTACAGCTGTTATGGGTCAACTTGGTAACTGATGGTCTTCCAGCTACAGCCTTGGGTTTCAATCCACCTGATTTGGACATCATGAACAGACCACCAAGGAAGGCTGATGAAGGTCTTATCACCGGATGGCTGTTCTTCAGATACATGGCCATTGGAGGTTACGTCGGAGCTGCCACTGTCGGTGCAGCAACATGGTGGTTTATGGTTGCCCCTGATGGTCCCCATCTCACATATTGGCAGTTAACTCATCACTTAACTTGCTTTACCGAACCAGAAAAATTCTCTGGACACGATTGCTCAGTCTTCAAAGATCCTCACCCCATGACCATGGCTTTATCTGTACTGGTAACCATTGAGATGTTAAACGCCATGAACAGTTTATCTGAGAATCAGTCATTAACTGTCATGCCACCATGGATTAACCCCTGGTTGTTGGCTGCAATGCTTCTGTCCATGACGCTTCACTTTGTCATTTTGTACATTGACATCTTGTCCTCTGTCTTCTCTGTCACTCCACTGAACGCTGAAGAATGGTTTGCTGTGATGAAGATGTCTATACCTGTAGTGCTACTGGATGAAGTATTGAAATTCGTCGCCAGGAAATACATA

>lineatuscontig00184
ATGGCTTTGAGGGCCCTTGTTCCAGCTCTTCTTGGACGAGACTGGTGGGATACATGGGATTATCCAACTCGAATCATGGATCAGTTTTTCGCGGATCCATTGTTGGAGGAAGATCTGCTTCCACCGTCATTTTTCGGAGGATTTTTACTTCGACCTCGAACACAGGCTAATATTGCCGCCTCCGGACAGTCCGAAGTTAAGAACGACGAGAAGCAATTCCAAGTCGCACTGAACGTCAGTCAGTTCAAACCAGAAGAAATTGAAGTAAAAATTATAGACAACTATGTGGTGATACATGGCAAGCACGAAGAAAAGAGTGATGAACATGGATTCGTCTCCAGGGAGTTCACCCGTCGATACATGTTACCACACAACTGCGAGTCGGCGACTGTTACATCTTCACTTAGTCCAGATGGAGTGTTGACGATTAATGCTCCCAAGAAAGCTATTGAACCTCCACCGACGCAAGAAAGGAAGATTCCCATTGCAAAAGAA
>mimosarumisotig05683
ATGGCTTTGAGTGCCCTTGTTCCAGCTCTTCTTGGACGAGACTGGTGGGATACATGGGATTATCCTACCCGAATTATGGATCAGTTTTTCGCAGATCCATTGCTAGAGGAAGATCTGCTTCCACCGTCAATTTTCCGAGGATTTTTACTTCGCCCTCGAACACAGACTAATATTGCCGCTTCTGGACAATCCGAAGTGAAGAACGAGGAGAAGCAATTCCAAGTCGCACTGAACGTCAGTCAGTTCAAACCAGAAGAAATTGAAGTAAAAGTCGTAGACAACTATGTGGTGATTCATGGTAAGCACGAAGAGAAGAGTGATGAACACGGTTTCGTTTCTAGAGAATTTACTCGTCGTTATATGTTACCCCACAACTGCGAGTCAGCGACTGTTACATCTTCCCTTAGTCCAGATGGAGTGTTGACGATTAATGCACCCAAGAAAGCTATTGAACCTCCACCGACGCAAGAAAGGCAGATTCCCATTGCACAAGAA
>tentoriicolaisotig05092
ATGGCTTTGAGTGCCCTTGTTCCAGCTCTTCTTGGACGAGACTGGTGGGATACATGGGATTATCCTAACCGAATCATGGATCAGTTTTTCGCCAATCCATTGCTGGAGGAAGATCTGCTTCCACCGTCAATTTTCAGAGGATTTTTACTTCGCCCTCGAACACAGGCTAATATTGCAGCTTCTGGACAATCCGAAGTGAAGAACGACGAAAAGCAGTTTCAAGTCGCATTGAACGTCAGTCAGTTCAAACCAGAAGAAATTGAAGTAAAAATCGTAGACAATTATGTGGTGATTCATGGCAAGCACGAAGAAAAGAGTGATGAACATGGATTCGTTTCTAGAGAATTTACTCGTCGGTACATGCTACCGCACAACTGCGAGTCAGCGACTGTTACATCTTCCCTTAGTCCAGATGGAGTGTTGACTATTAATGCACCCAAGAAAGCTATTGAACCTCCACCGACACAAGAAAGGAAGATCCCAATTGCAAAAGAA

>lineatuscontig00765
CTGAAAACCTCAGCTGACAACATCAAAACAAGAGCAGCTGTTACTAAATTGCAGAAACGGCAATATGGCACCGACAAACGAATTACTGTGGAGAAGCCAGTTGTTGAATTGGATGGTGATGAAATGACAAGAGTGATTTGGGAAAAAATTAAAGACAAATTGATATTTCCTTATCTAAAGCTTGAATGCTTATATTATGACCTTGGACTACCGTACAGAGACCAAACAAATGACCAAGTAACATTAGATGCTGCTATGGCTATTAAGAAACACAATGTTGGTATTAAATGTGCTACAATCACTCCAGATGAAGCTCGAGTTAAAGAGTTTAATTTAAAGAAAATGTGGCCAAGTCCAAATGGAACTGTAAGAAACATCCTGGGTGGCACAGTATTTCGTGAGCCAATAATCTGCAAATCTATACCTCGATTAGTGCCTGGTTGGTCCAAGCCAATTGTAATTGGAAGGCATGCTCATGGAGATCAATACAAGTGCACCGATCTTGTAATAGAAAAACCTGGCAGAGTTGAGATTTTATACACACCTCATGATGGAAGTGGCGCAAAAAAAGTTGAGGTTTTTAACTTTCAAGAATCTGGAGGAGTGACAATGGGAATGTATAATACAGATGATTCAATCAAGGGGTTTGCTAAAAGCTGCTTTGAATATGCTACCATGAAGAAATGGCCATTGTATCTAAGCACAAAAAACACTATTCTCAAAAGTTATGATGGCAGATTTAAAGATATTTTCCAAGAAATATATGACAGGGATTACAAGAGTAAATTTGAGAGCCTTGGAATCTGGTATGAACATAGGTTAATTGATGATATGGTTGCTCAAGCTCTGAAATCATCTGGTGGTTTTGTTTGGGCCTGTAAAAATTATGATGGTGATGTGCAGTCTGATGTAGTTGCTCAAGGTTATGGCTCTCTTGGTTTGATGACAAGTGTGTTAGTGTGTCCTGATGGTAAAACCATTGAATCTGAAGCAGCTCATGGAACAGTCACCAGGCATTATCGAGAACACCAAAAGGGTAAACCAACGAGTACAAATCCTATTGCTAGTATCTTTGCTTGGACACGAGGCTTAGAACACAGGGCAAAATTGGATTCAAATCAAGACTTGAAAAAGTTTTGTAAAATTTTGGAGAAGGCATGTGTTGACACGGTGGATTCTGGGAAGATGACAAAAGATTTAGCTGGTTGCATTCATGGAATTAAAAATGTAAAAGAATCTGATTATTTATACACTATGGACTTCTTGGATGCTATTGCTCAAGAACTTGAAAAACAATTGAAG
>mimosarumisotig05416
CTAAAAACCTCAGCTGACAACGTCAAAACAAGAGCAGCTGCTTCCAAATTGCAGAAACGGCAATATGGCACCGATAAACGAATCACTGTGGAGAAGCCAGTTGTTGAACTGGATGGTGATGAAATGACCAGAGTGATTTGGGAAAAAATTAAAGACAAATTGATATTTCCTTATCTAAAGCTTGAGTGCTTATATTATGACCTTGGACTACCATATAGAGACCAAACAAATGACCAAGTAACATTAGATGCTGCTATGGCTATTAAGAAACACAATGTTGGTATTAAATGTGCTACAATCACTCCAGATGAAGCTCGAGTTAAAGAATTTAATTTAAAGAAAATGTGGCCAAGTCCAAATGGAACTGTAAGAAACATTTTGGGTGGCACAGTATTTCGTGAGCCAATAATATGCAAATCAATACCTCGATTAGTGCCTGGTTGGTCCAAACCAATTGTAATTGGAAGGCATGCTCATGGTGATCAATACAAGTGCACCGATCTTGTAATAGAAAAACCTGGCAGAGTTGAGATTTTATATACACCTCATGATGGAAGTGGCGCAAAGAAAGTTGAGGTCTTTAATTTTCAAGAATCTGGAGGTGTGACAATGGGAATGTATAATACAGATGATTCAATCAAGGGATTTGCTAAAAGCTGTTTTGAATATGCTACCATGAAGAAATGGCCATTGTACCTGAGCACAAAAAATACTATTCTCAAAAGTTATGATGGCAGATTTAAAGATATTTTCCAAGAAATATATGACAGGGATTACAAGAGTAAATTTGAGAGCCTTGGAATCTGGTATGAACATAGGTTAATTGATGATATGGTTGCTCAAGCTCTGAAATCATCTGGTGGTTTTGTTTGGGCCTGTAAAAATTATGATGGTGATGTGCAGTCTGATGTTGTTGCTCAAGGTTATGGCTCTCTTGGTTTGATGACAAGTGTATTAGTGTGTCCTGATGGTAAAACCATTGAATCTGAAGCAGCTCATGGAACAGTCACCAGGCATTATCGAGAGCACCAAAAGAGTAAACCAACAAGTACAAATCCTATTGCTAGTATCTTTGCATGGACACGAGGCTTAGAACATAGGGCAAAATTGGACTCAAATCAAGACTTGAAGAAGTTTTGTAAAACTTTGGAGAAGGCATGTGTTGATACAGTGGATTCAGGGAAGATGACAAAAGATTTAGCTGGTTGCATTCATGGAATTAAAAATGTAAAAGAATCTGATTATTTATACACTATGGACTTCTTGGAAGCTATTGCTCAAGAACTTGACAAACAATTGAAG
>tentoriicolaisotig04305
CTAAAAACCTCAGCTGACAACATCAAGACAAGAGCAGCTGCTACTAAATTGCAGAAACGGCAATATGGCACAGACAAACGAATCACTGTGGAGAAGCCAGTTGTTGAATTGGATGGTGATGAAATGACAAGAGTGATCTGGGAAAAAATTAAAGACAAATTGATATTTCCTTATCTAAAGCTTGAATGCTTATATTATGACCTTGGACTACCATATAGAGACCAAACAAATGACCAAGTAACATTAGATGCTGCTATGGCTATTAAGAAACACAGTGTTGGTATTAAATGCGCTACAATCACTCCAGATGAAGCTCGAGTTAAAGAGTTTAATTTAAAGAAAATGTGGCCAAGTCCAAATGGAACTGTAAGAAACATTTTGGGTGGCACAGTATTTCGTGAGCCAATAATCTGTAAGTCTATACCTCGACTAGTGCCTGGTTGGTCCAAGCCAATTGTAATTGGAAGGCATGCTCATGGAGATCAATACAAGTGCACAGATCTTGTAATAGAAAAACCTGGCAGAGTTGAAATTTTATATACACCCCATGATGGAAGTGGCGCAAAGAAAGTCGAGGTCTTTAATTTTCAAGAATCCGGAGGAGTGACAATGGGAATGTATAATACAGATGATTCAATCAAAGGATTTGCTAAAAGCTGTTTTGAATATGCTACCATGAAGAAATGGCCCTTGTACTTGAGCACAAAAAATACTATTCTCAAAAGTTATGATGGCAGATTTAAAGATATTTTCCAAGAAATATATGACAGGGATTACAAGAGTAAATTCGAGAGCCTTGGAATCTGGTATGAACATAGGCTAATTGATGATATGGTTGCTCAAGCTCTGAAATCATCAGGTGGTTTTGTTTGGGCCTGTAAAAATTATGATGGTGATGTGCAGTCGGATGTCGTTGCTCAAGGTTATGGCTCTCTTGGTTTGATGACAAGTGTATTAGTGTGTCCCGATGGTAAAACCATTGAATCTGAAGCAGCTCATGGAACAGTCACCAGGCATTATCGAGAGCACCAAAAGGGTAAACCAACAAGTACAAATCCTATTGCTAGTATCTTTGCATGGACACGAGGCTTAGAACATAGGGCGAAATTGGACTCGAATCAAGACTTGAAGAAGTTTTGTAAAACTTTGGAGAAGGCATGTGTCGACACAGTGGATTCTGGGAAGATGACAAAAGATTTAGCTGGTTGCATTCATGGAATTAAAAATGTAAAAGAATCTGATTATTTATATACTATGGACTTCTTGGATGCTATTGCTCAAGAACTTGAAAAACAATTGAAG

>lineatuscontig00975
ATGCTTGTTGTAGAAGGACATAAGATCCATGTCTTCCAAGAAATGAAACCAAGCAGTATTCCATGGGGTAAAGTTGGGGCTGAATATGTTGTTGAATCTACAGGTGTGTTTACAACTCTTGAGAAGGCCAATTCTCACATTGAGGGCGGAGCAAAGAAAGTCATCATCTCTGCACCTTCTGCTGATGCTCCAATGTTCGTTATGGGTGTAAATCATGAATCTTACGATCCATCAATGAACATTGTCAGTAATGCTTCTTGTACTACTAATTGCCTTGCTCCTTTGGCTAAAGTCATCAATGATAACTTTGGCATAGTTGAAGGCTTGATGACTACAGTCCATGCTATCACAGCTACTCAGAAGACTGTAGATGGACCAAGTGCAAAGATGTGGAGAGATGGCAGAGGTGCTGCACAAAATATTATTCCTGCTTCTACTGGTGCTGCAAAAGCTGTTGGTAAAGTTATCCCTGCTCTTAATGGGAAATTAACTGGAATGGCTTTCCGTGTTCCTACTCCTGATGTATCTGTTGTGGATCTCACTTGCCGCCTTGCCAAAGAAGCTACCTATGACCAAATTAAAGCTGCAGTTAAGGCTGCATCTGAGAGTGACAACTGGAAGGGAATTTTAGGCTATACTGAAGATGAAGTTGTCTCAAGTGATTTTATTGGAGACACCCACAGCAGTATTTTT
>mimosarumisotig03576
ATGCTTGTTGTTGAAGGGCATAAAATCCACGTCTTCCAAGAAATGAAACCAAGCAGTATTCCATGGGGTAAAGTTGGGGCTGAATATGTAGTTGAATCTACAGGTGTGTTCACTACTCTTGAGAAGGCCAATTCTCACATTGAGGGGGGAGCAAAGAAAGTCATCATCTCTGCACCATCTGCTGATGCTCCGATGTTTGTCATGGGAGTAAATCATGAATCTTATGATCCATCTATGAATATTGTCAGTAATGCTTCTTGCACTACTAATTGCCTTGCTCCTTTGGCAAAAGTCATCAATGATAACTTTGGTATAGTTGAAGGCTTGATGACTACAGTGCATGCCATCACAGCTACCCAGAAGACTGTAGATGGACCAAGTGCAAAGATGTGGAGAGATGGCAGAGGTGCTGCACAAAATATTATTCCTGCTTCTACTGGTGCTGCAAAAGCTGTTGGTAAAGTTATCCCTGCCCTTAATGGGAAATTAACTGGAATGGCTTTCCGTGTTCCTACTCCTGATGTATCGGTTGTGGATCTCACTTGCCGCCTTGCCAAAGAAGCCACTTATGACCAAATTAAGGCTGCAGTTAAGGCTGCATCTGAGAGTGACAACTGGAAGGGAATTTTAGGCTATACTGAAGATGAAGTTGTATCAAGTGATTTTATTGGAGACTCCCACAGCAGTATTTTT
>tentoriicolaisotig05231
ATGCTTGTTGTTGAAGGGCATAAGATCCACGTCTTCCAAGAAATGAAACCAAGCAGTATTCCATGGGGTAAAGTTGGGGCTGAATATGTAGTTGAATCTACAGGTGTGTTCACTACTCTTGAAAAGGCTAATTCTCACATTGAGGGGGGAGCAAAGAAAGTTATCATCTCTGCACCATCTGCTGATGCTCCAATGTTTGTCATGGGAGTAAATCATGAATCTTATGATCCATCTATGAATATTGTCAGTAATGCTTCTTGCACTACTAATTGCCTTGCTCCTTTGGCAAAAGTCATCAATGATAACTTTGGTATAGTTGAAGGCTTGATGACTACAGTGCATGCCATCACAGCTACGCAGAAGACTGTAGATGGACCAAGTGCAAAGATGTGGAGAGATGGCAGAGGTGCTGCACAAAATATTATTCCTGCTTCTACTGGTGCTGCAAAAGCTGTCGGTAAAGTAATTCCTGCCCTTAATGGGAAATTAACTGGAATGGCTTTCCGTGTTCCTACTCCTGATGTATCGGTTGTGGATCTCACTTGCCGCCTTGCCAAAGAAGCTACCTATGACCAAATTAAGGCTGCAGTAAAGGCTGCATCTGAGAGTGACAACTGGAAGGGCATTTTAGGCTATACTGAAGATGAAGTTGTCTCAAGTGATTTTATTGGAGACACCCACAGCAGTATTTTT

>lineatuscontig03756
TTGGCCGTTGACTTCTACGAAGACTTCTGCATCTGGGACTTCTATTATAAATTCATGAAATATTTCACTCCTAGCTACTGGCTGCCATCCTTTACAGCGCATGCAATGATAGCTGGCAATCAGCACTACATTACTTTCGACAAATTACCATTTGAGTTTGCTGGCAGATGCAGCTATTTGCTGGCTCGTGACTTCGTGGACGGGAACTTCTCTGTGATTGTAAACTATGGACGGGAAGATTACCAGAGGAAATCTTTGACCATTCTGACAGAAGGTAAGAAGATAGACGTTGGTCAAGATTACAAAGTCACGCTGGACGACACGAAAACGGAACTTCCCATTCAGATTAGCAAGACGATCGTCATACGAGAAGGCGCTAATGTCAGAATAGAGAACGAAAAGAAAGGATTTTCTGCAATTTGCAACTTCGTCCGCAACTACTGCAGTTTGACTTTATCCGGTTTTTACTTCGGAAAAACTGGAGGACTCTTTGGTACATTCAACTATGAGCCAAGCCTTGACATGATGACTCCAACAAGACACTTAGCTGATGACGTAGAAAGTTTTGCCAGAAGTTGGGAAGTAGGACAAATGGCTTGTAGAAGCACAGAGAATCTGGCTACTTTGCCAAGCAATGATTACAAAGTTCAGAAGAAATGCAGGAACATGTTTGAAAAATCCTCATCTGAATTCAGAGCTTGTTTCAAACAGGTTGATCCTGAGAATTACCTAAGGATGTGCGTCAACGATCTCTCCGCTGTTCACGAGAGCGTTCACGATGCTGTTATTTGCCAATCAGCTGCTGCTTATTTTGCCGAGTGCAAAATGGCAGGAGTTCCTCTGAAGATGCCAAAGGACTGCGTTCTCTGCGAGAAGCAAGACGGATCAATGATGAAAGAAGGAGACGCTCTGAAATTCACTCGCGGAAACAGCGTTACAGCTGCCGATATTGTTTTCCTGATCGAAGAGAAAGCCTGCAATCGAGATCGCGTCAAATACTTAGGAAAACTTGCCCAAAACATTGAGGACAATTTTAGGCAGAAGGGTTACCGTGACATCAGGTACAGCGTCGTAGGCTTTGGCGGAGACGAAGTTCACGCTGCTCCTCATATCCACACCATGGATGGTCAAGAGTCTGGACCTCTGAGATCTCTGGCATCAGCTCTCGAAAGCATGGAGTACGGAGATGGACCTGTCAATATTCTTGAAGCTCTGAGATTCGCCGCAGCTCTGAATTTTAGAGCTGGAACCGTGAAGAGTTTCGTGCTGCTTAAATGCTCCACCTGCAAATCTGAAGAAGTTAGGGCTGAGTACGGCGAAATGTTGCGCACGCTCTTGGATGGAGACATTACACTCCACCTTGTCATGGAACAGAAATACGAGATGAAAGTTCCCAACAAGAATTCGAAAGCTCGAAGGGTCATTGGTGTGGACAAGAAATTTGCTTACACTTTGAAAGACGTCAAGGACAGTCAGCTATCTGGAGACGGTGATATGCTAGCTCAGCTTAAGATTCCTAAAGATGTC
>mimosarumisotig04972
TTGGCCGTTGACTTCTATGAAGACTTCTGCATCTGGGACTTTTACTATAAATTCATGAAGTATTTCACTCCTAGCTATTGGTTGCCATCCTTTACAGCTCATGCAATGCTAGCTGGTAACCAACACTACATTACTTTCGACAAATTACCATTTGAGTTTGCTGGTAGATGTAGCTATTTGCTGGCTCGGGACTTTGTGGATGGGAACTTCTCTGTGATTGTGAACTATGGAAGGGAAGATCACCAGAGGAAATCTTTGACCATTCTGACTGAAGGCAAGAAGATAGATATCGGTCAAGATTACAAAGTCACGCTAGACGACACGAAAACGGAACTTCCCATTCAGATTGGCAAGACTATCGTCATTCGAGAAGGCGCTAATGTTAGGATAGAGAACGAAAAGAAAGGATTTTCGGCGGTTTGCAACTTTGTCCGCAACTACTGCAGTTTGACTTTATCCGGATTTTACTTCGGAAAAACTGGAGGACTATTCGGTACATTCAACTATGAGCCAAGCCTTGATATGATGACTCCAACCAGACACTTAGCTGATGACGTAGAAAGTTTTGCCAGAAGTTGGGAAGTAGGACAAATGGCTTGCAGAAGCACAGAGAATCTGGCTACTTTGCCAAGCAACGATTACATGGTCCAGAAGAAATGCAGGAACATGTTTGAAAAATCCTCATCTGAATTCAGAGCTTGTTTCAAGCAGGTTGATCCTGAAAACTACCTGAGGATGTGCATCAACGATCTCTCTGCTGTTCACGAGAGCGTTCATGATGCTGTTATTTGCCAGTCAGCTGCTGCTTATTTTGCGGAGTGCAAAATGGCAGGAGTACCTCTGAAGATGTCCAAGGATTGCGTTCTTTGCGAGAAGCAAGATGGAACAATGATGAAAGAAGGAGAAGCTCTGAAATTCACACGCGGAAATAGCGTTACAGCTGCCGATGTTGTTTTCCTGATCGAAGAGAAAGCCTGCAACAAAGATCGCGTCAAATACTTAGGAAAACTAGCCCAAAACATTGAAGATAATTTCAGGCAAAAAGGATACCGTGACATCAGATACAGTGTCGTAGGCTTTGGAGGAGACGAAGTTCACGCTGCACCTCATATTCATACCATGGATGGGCAAGAATCTGGCCCTCTGAGATCTCTGACATCAGCTCTCGAAAGTATGGAATATGGAGATGGACCTGTTAATATTCTAGAAGCTCTAAGATTCGCTGCAGCACTAAATTTCAGATCAGGAACAGTTAAGAGTTTCATACTGCTTAAATGCTCAACCTGCAAATCTGAAGAAGTTAGGGCTGAGTACGGCGAAATGTTACGCACGCTGCTGGATGGAGATATTACACTTCACCTCGTCATGGAACAGAAATATGAGATGAAAGTTCCCAACAAGAATTCGAAAGCTCGAAGGGTCATTGGTGTTGACAAGAAATTTGCTTACACTTTGAAGGATGTCAAGGATAGTCAGCTATCTGGAGATGGTGATCTGCTAGCTCAGCTTAAGATTCCTAAAGATGTC
>tentoriicolaisotig05249
TTGGCCGTTAACTTCTACGAAGACTTCTGCATATGGGACTTCTATTATAAATTCATGAAATATTTTACTCCTAGCTATTGGCTGCCATCCTTTACAGCTCATGCTATGATAGCTGGTAACCAGCACTACATTACTTTCGACAAATTACCATTTGAGTTTGCTGGCAGATGCAGCTATTTGCTGGCTCGTGACTTTGTGGACGGGAACTTCTCTGTGATTGTGAACTATGGAAGGGAAGATTACCAGAGGAAATCTTTGACCATTCTGACCGAAGGCAAAAAGGTAGATATCGGTCAAGATTACAAAGTCACGCTAGACGACACGAAAACGGAACTTCCCATTCAGATTGGCAAGACTATCGTCATTCGAGAAGGCGCTAATGTCAGGATAGAGAACGAAAAGAAAGGCTTTTCGGCCGTTTGCAACTTTGTCCGCAACTACTGCAGTTTAACTTTATCCGGGTTTTACTTCGGAAAAACTGGAGGACTCTTTGGTACATTCAACTATGAGCCAAGCCTTGATATGATGACTCCAACAAGACACTTAGCTGATGACGTAGAAAGTTTTGCCAGAAGTTGGGAAGTAGGACAAATGGCTTGCAGAAGCACAGAGAACCTGGCTACTTTGCCAAGCAACGATTACATGGTCCAGAAGAAATGCAGAGGCATGTTTGAAAAATCCTCATCTGAATTCAGAGCTTGTTTCAAACAGGTTGATCCTGAAAACTACCTGAAGATGTGCATCAACGATCTCTCTGCTGTTCACGAGAGCGTTCATGATGCTGTTATTTGCCAGTCCGCTGCTGCTTATTTTGCCGAGTGCAAAATGGCAGGAGTACCTCTCAAGATGCCCAAGGATTGCGTCCTTTGCGAGAAGCAAGATGGAACAATGATGAAAGAAGGAGAAGCTCTGAAGTTCACACGCGGAAATAGTGTTACAGCTGCCGATGTTGTTTTCCTGATCGAAGAGAAAGCCTGCAACAAAGATCGCGTCAAATACTTAGGAAAACTAGCCCAAAACATTGACGATAATTTCAGGCAAAAAGGATACCGTGACATCAGATACAGTGTCGTAGGTTTTGGTGGAGACGAAGTTCACGCTGCCCCTCATATTCATACCATGGATGGTCAAGAACCTGGCCCTCTGAGATCCCTGACATCAGCTCTCGAAAGTATGGAGTATGGAGATGGACCTGTTAATATTCTAGAAGCTCTGAGATTCGCCGCGGCGCTAAACTTTAGGTCTGGAACAGTTAAGAGTTTCGTACTGCTGAAATGCTCAACCTGCAAATCTGAAGAAGTTAGGGCTGAGTACGGAGAAATGTTACGCACGCTGTTGGATGGAGATATTACACTCCATCTTGTCATGGAACAGAAATATGAGATGAAAGTTCCCAACAAGAATTCGAAAGCTCGAAGGGTCATTGGTGTTGACAAGAAATTTGCTTACACTTTGAAGGACGTCAAGGATAGTCAGCTGTCTGGAGACGGTGATCTGCTAGCTCAGCTTAAGATTCCTAAAGATGTC

>lineatuscontig04174
ATGGAGAAGGTCTATCTGTTATTCTTTTTGCTTGGAGTAAATATGATTTCTCTTGGAATCAATGCATCTGTTTTTCAACAAAATTTAGATACCAGCAATGGTTTTTGCGAAGGACCGAATTACGGCCGCATTGCAGTTGGCAGTGTAGGCTATAATGACGATAAATGTGAGAAATATGAATGCGAAGAGAACCATCTTACCGGCGAAGGTTGCGGTTCTGTGAGAGCAGGCGATGGTTGCTGGATTGTGAGTGGCTCAGGACGCTATCCAGCTTGCTGCCCAAGTGTCAGATGCGGGAATGCTGAACAATCAGAG
>mimosarumisotig06839
ATGAAGGAGGCCTACCTGTTATTTCTTTTGATTGCAGTATATACGATTCCTCTTGAAATGAATGCGTATGTTTTTCAACACGATTTAGATACTCAAAATGGCTTTTGCGAAGGACCTGATTACGGCCGTATTCCAGTAGGCAGTACTGGCTATAATGATGACAAGTGTGAGAAGTATGTATGCGAAGAGAACCATCTCGCCGGTGAAGGGTGCGGCTCTGTGAGAGCAGGCGATGGTTGCTGGCTTGTTCGTGGCTCAGGACGTTATCCAGCTTGCTGCCCAAGTGTCAGATGTGCAAAAATTGAACATTCAGAT
>tentoriicolaisotig02953
ATGAAGGAGGTCTATCTGTTATTTCTTTTGATTGGAGTAAATGCAATTCCTCTTGGAATTAATGCATATGTTTTTCAACACGATTTAGACACCAAAAATGGCTTTTGCGAAGGTCCTGATTACGGCCGCATTCCAGTAGGCAGTACTGGCTATAATGATGAAAAATGTGAGAAATATGTATGCGAAGAGAACCATCTCACCGGTGAAGGGTGCGGTTCTGTGAGAGCAGGCGATGGTTGCTGGCTTGTTCGTGGATCAGGACGTTATCCAGCTTGCTGCCCAAGTGTCAGATGCGCAAATACTGAACATTCAGAC

>lineatuscontig05613
ATGCAGTGCTTTCATTTCCTTTACCTCAGCTTGGCGGCGATCGTGTTGGTTCATCATTGCCAAGCAGATGAAGAAACGGCTGATAACGATGACAGCAAATCCGTGGGAGATTCTATCAGCAAGTCTATGGAAGGACTGGGGGACTGGTTCAAAGATGCTGCTGGTGAAGTCAAAGAAAAATCCGAAAGCGGACTAAACATGTTTAAGTCGCTTTCCGAAGACGCGAAGGGAAAAGCCGAAACTGGAGCTGAAGCTGCAAAAGGCTGGGCCGAGGGAATAGGAGATCATTTCAGTAAAGTTAAAGAAAAATTTCAGGAAACTGGAGAAAAAGCGAAAGAAGCTTTAAGTGATGCTGCTCTCAACGCTAAGGAGGAATTTGAGACGGCAGCGTCCAAGATATCTGAACACGCCAAAGATGCATCAGAAACATTGTTTGGTTTGTTCGGG
>mimosarumisotig01631
ATGCAGTGCTTTCATTTCCTTTACCTCAGTTTCGCGGCGATCGTGCTGGTGCATCATTGCAAAGGAGATGAGGAAACGGGTGGTAACGATGACAGCAAATCCCTGGGAGACTCCATCAGCAAGTCCATGGACGGACTCGGCGACTGGTTCAAAGACGTCGCCGGTGATGTCAAAGAAAAATCCGAGAGCGGACTGAACAGGTTTAAGTCGCTTTCCGAAGACGCGAAGGAAAAAACCGAAGCTGGAGCAGAAGCTGCAAAAGGCTGGGCCGAAGGAATAGGAGATCGTTTCAGTAAAGTTAAAGAAAAATTTGAGGAAACTGGAGAAAAAGCGAAAGAAGCGTTAAGTGATGCAGCACTCAACGCAAAGGATGAATTTGAAACTGCAGCGTCCAAGATATCTAGACATGCCAAGGATGCATCAGAAACTTTATTCGGCTTGTTTGGG
>tentoriicolaisotig01688
ATGCAGTGCTTTTATTTCCTTTACCTTAGTTTGGCGGCGATCGTGCTGGTGCATCATTGCAAAGCAGGTGAAGAAACAGATGATAACGATGACAGCAAATCCCTGGGAGACTCCATCAGCAAGTCCATGGAAGGACTCGGCGACTGGTTCAAAGACGCCGCCGGTGAAGTCAAAGAAAAATCCGAGAGCGGACTAAACACGTTTAAGTCGCTTTCCGAAGACGCGAAGGAAAAAACCGAAGCTGGAGCAGAAGCTGCAAAAGGCTGGGCCGAGGGAATAGGAGATCGTTTCAGTAAAGTTAAAGAAAAATTTGATGAAACTGGAGAAAAAGCGAAAGAAGCGTTAAGTGATGCAGCCCTCAACGCCAAGGACGAATTTGAAACTGCAGCGTCCAAGATATCTAAGCATACCAAGGATGCATCAGAAACTTTGTTTCGCATGTTTGGG

>lineatuscontig06022
GGCGAAGCTCTTGCACAGAAAGTTGACGCAGGTGGATGTCCCGATGTCAAAGTCAAGGAACCATTTGACGTCAGCAAGTACGTTGGAGAATGGTATGAAATTGAAAAGAACCCTACACCTTTCGAAGCCGGCTTGAAATGCAACAAAGCCAAATATGAAGACAAAGGAGATTATATATCTGTAGTCAATAGAGGAATCAGTGAAAGATCTGGAAGAGAAAGTTCAATTGAAGGCAAAGCCACTATTCCAGATAAGAGTGTCCCTTCAAAGCTGAAAGTTAAATTCAATAACATGCCATTCAAGGCTGACTACTGGATCTTGGATACTGATTATGAAAACTATTCCGTGGTGTACTCATGCTTTAGTCTGTTCAAGTTATTCAATGCAGAATACCTGTGGATTTTATCAAGGACACCAACTCTTGAAGATACAACAAAACAAAGCATCTACAAATTTTTAGATGACAACAAAATTGATCGCAGTCGTCTTAAAGCAACAAAACAAGAT
>mimosarumisotig00681
GGCCAAGCTCTTACTCAGAAGGTTGACGTAGGAGGATGTCCCGATGTCAAAGTCAAGGAACCATTCGACGTCAGCAAGTACGTTGGGGAATGGTATGAAGTCGAAAAGAATCCTACCCCTTTTGAAGCTGGCTTGAAATGCAACAAAGCCAAATATGAAAACAAAGGAGATTATATATCTGTAGTCAACACAGGAATCAGTGAAAGATCTGGAAAAGAAAGCACAATCGAAGGAAAAGCCACCATTCCAGATAAGAATGTTCCCTCAAAGCTGAAAGTAAAGTTCAATAACATGCCATTCAAAGCTGACTACTGGGTCTTGGATACTGATTATGAAAATTATTCTGTAGTGTACTCATGCTTTAGTGTGTTCAAGTTATTCAACGCAGAATACCTGTGGATTTTATCAAGAACACCAACTCTTGAAGATGCAACTAAAGAAAACCTCTACAAATTTTTAGATGACAACAAAATCGATCGCACTCGTCTCAAGGCAACAAAACAAGAT
>tentoriicolaisotig01418
GGTGAAGCTCTCTCACAGAAGGTTGACGTAGGTGGATGTCCCGATGTCAAAGTCAAGGAACCGTTCGACGTTAGCAAGTACGTTGGGGAATGGTATGAAATCGAAAAAAATCCTACACCTTTCGAAGCTGGCTTGAAATGCAACAAAGCCAAATATGAAGACAAAGGAGATTATATATCTGTAGTCAACAGAGGAATCAGTGAAAGATCTGGAAAAGAAAGCACAATCGAAGGCAAAGCCACCATTCCGGATAAGAATGTTCCTTCAAAGTTGAAAGTAAAGTTCAATAACATGCCATTCAAGGCTGACTACTGGATCTTGGATACTGATTATGAAAATTATTCCGTGGTGTACTCATGCTTTAGTCTGTTCAAGTTATTTAATGCAGAATACCTGTGGATTTTATCGAGGACGCCAACTCTTGAAGCTACAACAAAAGAAAACATTTACAAATTTTTAGATGACAACAAAATTGATCGCAGTCGACTCAAGGCAACAAAACAAGAT

>lineatuscontig06304
GCCCAAGGAGCACCAACGACCCGTCCTGTCCGATTTATCTCGGTTGGGCGGAGTATGAGCGTACACGTTGGGACCCGAAAGATGGTGAACTATGCCCGGGCAGGACGAGGCCAGAGGAAACTCTGGTGGAGGTCCGTAGCGGTTCTGACGTGCAAATCGATCGTCAGATCCGGGCCTAGGGGCGAAAGACTAATCGAACCATCTAGTAGCTGGTTCCCTCCGAAGTTTCCCTCA
>mimosarumcontig04303
GTCCAAGGAGCACCAACGACCCGTCCTGTCCGATTTATCTCGGTTGGGCGGAGTATGAGCGTACACGTTGGGACCCGAAAGATGGTGAACTATGCCCGGGCAGGACGAGGCCAGAGGAAACTCTGGTGGAGGTCCGTAGCGGTTCTGACGTGCAAATCGATCGTCAGATCCGGGCCTAGGGGCGAAAGACTAATCGAACCATCTAGTAGCTGGTTCCCTCCGAAGTTTCCCTCA
>tentoriicolacontig04347
GTCCAAGGAGCACCAACGACCCGTCCTTTCCGATTTATCTCGGTTGGGCGGAGTATGAGCGTACACGTTGGGACCCGAAAGATGGTGAACTATGCCCGGGCAGGACGAGGCCAGAGGAAACTCTGGTGGAGGTCCGTAGCGGTTCTGACGTGCAAATCGATCGTCAGATCCGGGCCTAGGGGCGAAAGACTAATCGAACCATCTAGTAGCTGGTTCCCTCCGAAGTTTCCCTCA

>lineatuscontig06434
ATGAAATTCGTAGTCTGTCTGTTTACTCTTATAGCATGTGTATATGCTTCTGGTCAGTGGCAAGAAATCCCAAAAGACGATGCTGGCGCAATTAACGCAGCTAACTTCGCAGCTAAATCAATTTCTATGCGTACTAACTCACCCTATCATTCGAAATTAGTTCATATTCATAAAGTGGAGAGGCAGATAGTTGCTGGAGTTAATTACAAATTTAAGGTAACCCTTGGATATACATCTTGTAAAAAGTCTGAAGTAGAATATGATAACATTAACAAATGTGAAGTTCAAGAGAACTCCTACAAAAGGTGTGAAATAAAAGTTTATCGAAACTTGAAGGGTGAACATCAAGTATTACATTTTGAATGTGTTCCTGATAAGAAAAAAAGTCAATCAAATGTTAAAAATGCTCATCATGATTATGCTGAAGAATTGCTGTTTCAAGATTTTATTGCAAGACATAACAAAGTATATAAAGATGATGCTGAGAAACAAAGGAGATTTAAAATTTTTCAAACAAATTTGAAAAAGATTAAATTTTTGAATGATCATGAGCGAGGAACTGCAAGATATGGAGTTACAAAGTTTGCAGATTTGACAGATGCTGAGTTTAAAAAGCATGCATTAGGTTTTCGACCAGATCTTCTGAAACCTGAGAATGTTGGCAAAACTGCTGAAATTCCTCAAATTTCAATTCCGGATTCATTTGATTGGAGAGATAAAAATGTTGTCAGTGAAGTGAAAGATCAAGGACAATGTGGGTCATGCTGGGCATTTTCTACTACAGGAAATATTGAAGGACAATGGGCAATAAAGGAAAAGGCGTTGATTTCACTTTCAGAACAAGAGCTAGTTGACTGTGATAAAGTAGATGAAGGATGCAATGGTGGGTTGCCAAGTAATGCATATAAAGAAATTATAAGACTTGGAGGTTTGGAAAGAGAAAAAGATTATCCATATGAAGGAAAAAATGATAAATGTGAATTTGTCAAATCAAAAGCAAAAGTATACATAAATGGATCTGTTACAATATCACAAAATGAAACAGAGATGGCTCAGTGGCTAGTGAAAAATGGTCCTATTTCCATTGGTATTAATGCAAATGCAATGCAGTTTTATTATGGTGGCATTTCACATCCTTGGAAATTCTTATGTGATCCTTCTAATTTGGACCATGGAGTATTGATTGTTGGTTATGGTGTTCACACTTATCCAATTTTCAAGAAAACACTGCCATTCTGGATAATAAAGAACAGTTGGGGTGCTTCGTGGGGAGAACAGGGCTATTACAGAGTTTATCGTGGTGATGGAACATGCGGCCTAAATATGATGGCAACTTCTGCTGTTGTT
>mimosarumisotig01882
ATGAAGTTCGTAATATGTTTATCTGCTCTTGTAGCATGTGTATATGCTACTGGCCAGTGGCAAGAAATCCCAAAGGACGATGTTGGCGCAATAAACGCAGCAAACTTCGCAGCTAAATCAATTTCAATGCGTACTAACTCACCCTATCATTCCAAATTAGTTCATATTCATAAAGTAGAGAAGCAGATAGTTGCTGGAGTTAATTATAAACTTAAAATAACCCTTGGATATACATCTTGTAAAAAATCTGAAGTAGAATATGACAACATTGACAAATGTGAAGTTCAAGAGAACTCCCAGAAAAAGTGTGAAATTAAAGTTTATCGAAACTTGAAGGGTGAACATCAAGTGTTACATTTTGTATGTGTTCCTGATAAGGGAAAAAGTACATCACATGTTAAAAGTGCTTATCATGATTATGCTGAGGAATTGCTCTTTCAGGATTTTATTGCAAGACATAACAAAGTATATCAAGATGCTGCTGAGAAACAAAGGAGATTTAAAATTTTTCAGACAAATTTGAAAAAAATTAAATTTTTGAATGATCATGAGCGAGGAACTGCAAGATATGGAGTTACAAAGTTTGCAGATTGGACAGATACTGAGTTTAAAAAGCATGCATTAGGTTTTCGACCAGATCTTCTGAAACCTGAGAATGTTGGCAAAACTGCTGAAATTCCTCAAATTTCAATTCCGGATTCATTTGATTGGCGAGATAAAAAAGTTGTCAGTGAAGTGAAAGATCAAGGTCAGTGTGGATCATGCTGGGCATTTTCTACTACAGGAAATATTGAAGGACAATGGGCAATAAAGGAAAAGGCACTGATTTCACTTTCAGAACAAGAGCTAGTTGACTGTGATAAAGTAGATGAAGGATGTAATGGTGGATTGCCAAGTAATGCATATAAAGAAATTATGAGACTTGGAGGTCTAGAAAGAGAAAAAGATTATCCATATGAAGGAAAAAATGATAAATGTGAATTTGTCAAATCAAAAGCAAAAGTGTACATAAATGGATCTGTCACAATATCACAAAATGAAACAGAGATGGCTCAGTGGCTAGTGAAAAACGGTCCTATTTCCATTGGTATTAATGCAAATGCAATGCAGTTTTATTATGGTGGTATATCACATCCGTGGAAATTCTTGTGTGATCCTTCTAATTTGGATCATGGAGTATTAATTGTTGGTTATGGTGTTCACACATATCCAATTTTCAAGAAAACACTGCCGTTCTGGATAATAAAGAACAGTTGGGGTGCTTCTTGGGGAGAACAGGGTTATTACAGAGTTTATCGTGGTGATGGAACATGTGGCCTAAATATGATGGCAACTTCTTCTATTGTT
>tentoriicolaisotig04484
ATGAAGTTCGTAATATGTTTATTTGCTCTTGTAGCATGTGTTTATGCTTCTGGCCAGTGGCAAGAAATCTCAAAGGACGATGTTGGGGCAATTAACGCCGCAAACTTCGCAGCTAAATCAATTTCAATGCGTATCAATTCACCCTATCATTCCAAATTAGTTCATGTTCATAAAGTGGAGAGGCAGATAGTTGCTGGAGTTAATTATAAACTTAAGGTAACCCTTGGATATACATCTTGTAAAAAATCTGAAGTAGAATATGACAACATTGACAAATGTGACATTCAAGAGAACTCCTACAAAAAGTGTGAAATTAAAGTTTATCGAAACTTGAAGGGTGAACATCAAGTATTACATTTTGAATGTGTTCCTGATAAGAAAAAAAGTCCATCACATGTTAAAAATGCTCATCATGATTATGCTGAGGAATTGCTCTTTCAGGATTTTATTGCAAGACATAACAAAGCATATAAAGATGATGCTGAGAAACAAAGGAGATTTAAAATTTTTCAGACAAATTTGAAAAAGATTAAATTTTTGAATGATCATGAGCGAGGAACTGCAAGATATGGAATTACAAAGTTTGCAGATTGGACAGATACTGAGTTTAAAAAGCATGCATTAGGTTTTCGACCAGATCTTCTGAAACCTGAAAATGTTGGCAAAACTGCTGAAATTCCTCAAATTTCAATTCCGGATTCATTTGATTGGCGAGATAAAAATGTTGTCAGTGAAGTGAAAGATCAAGGTCAGTGTGGATCATGCTGGGCATTTTCTACTACAGGAAATATTGAAGGACAGTGGGCAATAAAGGAAAAGGCATTGATTTCACTTTCAGAACAAGAGCTAGTTGACTGTGATAAAATAGATGAAGGATGTAATGGTGGGTTGCCGAGTAATGCGTATAAAGAAATTATGAGACTTGGAGGTCTGGAAAGAGAAAAAGATTATCCATATGAAGGAGAAAATGATAAATGTGAATTCGTGAAATCAAAAGCAAAAGTGTACATAAACGGATCTGTTACGATATCACAAAATGAAACAGAGATGGCTCAATGGCTAGTGAAAAACGGTCCTATTTCCATTGGTATTAATGCAAATGCAATGCAGTTTTATTATGGTGGTATTTCACATCCATGGAAATTCTTATGTGATCCTTCTAATTTGGACCATGGAGTATTAATTGTTGGTTATGGTGTTCACACATATCCAATTTTCAAGAAAACACTGCCATTCTGGATAATAAAAAACAGTTGGGGTGCTTCGTGGGGAGAACAGGGTTATTACAGAGTTTATCGTGGTGATGGAACATGTGGCCTAAATATGATGGCAACTTCTGCTGTTGTT

>lineatuscontig06578
CTGGTCCGGGCCGGACCGGACCGCTTTCACGGCCAGTCTCGCCCAGTCCCGGTGCAGTGCCACACCCGCTTCGGACCCCAGCCCGACGGGCCCAGTCCTCAGAGCCAATCCTTGTCCCGAAGTTACGGATCGAACTTGCCGACTTCCCTTACCTACATTGTTCTATCGACTAGAGGCTGTTCACCTTGGAGACCTGCTGCGGATATGGGTACGGTCTGGCACGAAAATCATAATCTCTCCCTCGGGTTTGCAAGGGTCGACAGGAGCGTACCGGACACCGCAAGAGCCGCGGTGCTTTTACGAACTCACCATCCCTATCTCCGGATGATCCGATTCCAGGGACACGAGTTCTTACAAAGAAAAGATAACTCTTCCCCGGGTCTCCCGTCGACGTCCCCGAGTTCGGTTGCGTTACCGCATTTGGAGCCGAAGCTCCAATCTCCGTGTCCAGGTTGGGGAATATTAACCCCATTCCCTTTCGGTCGACAGGGG
>mimosarumisotig02424
CTGGTCCGGGCCGGACCGGACCGCTTTCACGGCCAGTCTCGCCCAGTCCCGGTGCAGTGCCACACCCGCTTCGGACCCCAGCCCGACGGGCCCAGTCCTCAGAGCCAATCCTTGTCCCGAAGTTACGGATCGAACTTGCCGACTTCCCTTACCTACATTGTTCTATCGACTAGAGGCTGTTCACCTTGGAGACCTGCTGCGGATATGGGTACGGTCTGGCACGAAAATCATAATCTCTCCCTCGGATTTGCAAGGGTCGACAGGAGCGTACCGGACACCGCAAGAGCCGCGGTGCTTTTACGAACTCACCATCCCTATCTCCGGATGATCCGATTCCAGGGACACGAGTTCTTACAAAGAAAAGATAACTCTTCCCCGGGTCTCCCGTCGACGTCTCCGAGTTCGGTTGCGTTACCGCATTTGGAGCCGAAGCTCCAATCTCCGTGTCCAGGTTGGGGAATATTAACCCCATTCCCTTTCGGTCGACAGGGG
>tentoriicolaisotig01287
CTGGTCCGGGCCGGACCGGACCGCTTTCACGGCCAGTCTCGCCCAGTCCCGGTGCAGTGCCACACCCGCTTCGGACCCCAGCCCGACGGGCCCAGTCCTCAGAGCCAATCCTTGTCCCGAAGTTACGGATCGAACTTGCCGACTTCCCTTACCTACATTGTTCTATCGACTAGAGGCTGTTCACCTTGGAGACCTGCTGCGGATATGGGTACGGTCTGGCACGAAAATCATAATCTCTCCCTCGGATTTGCAAGGGTCGACAGGAGCGTACCGGACACCGCAAGAGCCGCGGTGCTTTTACGAACTCACCATCCCTATCTCCGGATGATCCGATTCCAGGGACACGAGTTCTTACAAAGAAAAGATAACTCTTCCCCGGGTCTCCCGTCGACGTCTCCGAGTTCGATTGCGTTACCGCATTTGGAGCCGAAGCTCCAATCTCCGTGTCCAGGTTGGGGAATATTAACCCCATTCCCTTTCGGTCAACAGGGG

>lineatuscontig06741
CTGGTAATGCACCAACTGACCTGTAACGGTGTACTGGAAGGAATCCGTATTTGCAGAAAAGGATTCCCTAACAGGATGATCTATCCAGATTTCAAACAACGTTATACAATTTTAGCAGCCAGCGCCGTTCCAAAAGGTTTCGTGGATGCGAAGAAGGTCTGTGAATCTGTATTGGAAGCAATCCAGTTGGACAAGAATGATTACCGTCTTGGCAACACTAAGGTATTCTTCCGAGCTGGAGTCCTGGGTCGTCTTGAAGAAATGCGTGATGACCGATTGGCCAAAATTGTCACTTGGTTACAAGCTTGGATCAGGTGGTACCTCAGCAAGAAAGAGTTCAAGAAGCTGCAGGAACAAAGGGTTGCCTTGCTTGTTATTCAACGCAATCTCCGAAAGTTCCTTCAACTTCGCAATTGGTTATGGTACAAATTATACATCAAAGTCAAGCCTCTTCTCAGCATGGCACGTGTAGAAGATGAAATAAAAGAACTAGAAGAGAAATTAAAGAAAGCATTGGAAAGTCTGGAGAAGGAAGAAAAGTTAAGGAAAGATCTAGAACACCAAAATGTTAAACTTCTTCAAGAGAAAAATGATATATTCTTACAGCTCGAATCTGAGAGATCAGGAAGTGGTGACATGGAAGAACGTCTGGCAAAGACAATTTCCATCAAAAATGACCTCGAAGGACAACTTCAGGAATTACAAGAAAGATTAGCCAGAGAGGAAGATGCCCATTCCAATCTCAACCAAAATAAAAAGAAGTTGGAAAGTGAAATGTCCAACCTGAAGAAAGAAATTGAAGATCTCCAATTAGTCATCCAAAAGGCTGAGCAAGACAAAGCTTCTAAGGATCACCAGATTCGAAATTTGAATGACGAAATTGCTCATCAGGATGAGCTTATTAATAAACTCAACCGAGAGAAGAAACAATTGCAAGAAATGGGACAGAAAACCGGCGAAGACCTTCAAGCCACTGAAGACAAACTGAACCACATGAACAAAGTAAAAGCCAAACTGGAACAGACTTTAGATGAGCTTGAAGATTCCTTAGAACGAGAAAAGAAACTTCGGGCTGATGTTGAAAAGAATAAGAGAAAAGTTGAAGGAGATCTCAAACTTGCTCAGGAAGCTGTTGCTGATCTCGAGAAGAACAAAAAAGAACTTGAACAGAGCTTACAAAGGAAAGAAAAGGAGATGGCTAGCTTAGCAGCCAAACTTGAAGATGAACAAAGTCTTGTTGCCAAGCTTCAGAAACAAATCAAAGAACTTCAGGCCAGAATTGAGGAACTAGAAGAAGAATTGGAGGCTGAAAGGCAAGCAAGAGCAAAGGCCGAAAAACAACGCGCTGACTTA
>mimosarumisotig00461
TTGGTGATGCACCAACTGACCTGTAACGGTGTACTGGAAGGAATCCGTATTTGCAGAAAAGGATTCCCCAACAGGATGATCTATCCAGATTTCAAACAACGATACACAATTTTAGCAGCCAGCGCCGTTCCAAAGGGTTTCGTCGATGCAAAGAAGGTCTGTGAATCTGTATTGGAAGCAATCCAGTTGGACAAAAATGATTACCGTCTTGGTAACACCAAGGTATTCTTCCGAGCTGGAGTCTTGGGTCGTCTTGAAGAAATGCGTGATGACCGATTGGCCAAAATTGTCACTTGGCTACAAGCTTGGATCAGGTGGTACCTCAGCAAGAAAGAGTTCAAGAAGCTGCAGGAACAAAGGGTTGCCTTGCTTGTTATTCAACGCAATCTCCGAAAGTTCCTTCAACTTCGCAATTGGTTATGGTACAAATTATACATCAAAGTCAAGCCTCTTCTCAGTATGGCGCGTGTAGAAGATGAAATAAAAGAACTAGAAGAGAAGCTGAAGAAAGCACTGGAAGGTCTGGAGAAGGAAGAGAAGTTAAGGAAAGATCTCGAACACCAAAATGTTAAACTTCTCCAAGAGAAAAATGATTTATTCTTACAGCTCGAGTCTGAGAGGTCAGGAAGTGGTGACATGGAAGAACGTCTCGCAAAGACAATTTCCATCAAAAATGACCTCGAAGGACAACTTCAGGAATTACAAGAAAGATTATCCCGAGAAGAAGATGCCCATTCCAATCTCAACCAAAATAAAAAGAAGCTGGAAAGTGAAATGTCCAACCTGAAGAAAGAAATTGAAGATCTCCAATTAGTCATTCAAAAGGCTGAGCAGGACAAAGCTTCTAAGGATCACCAGATTCGAAACTTGAATGACGAAATTGCTCATCAGGATGAGCTCATTAATAAACTCAACCGAGAGAAGAAGCAATTACAAGAAATGGGCCAGAAAACCGGTGAAGACCTTCAAGCCACTGAAGACAAATTGAACCACATGAACAAAGTAAAAGCCAAGTTGGAGCAGACTTTGGATGAGCTTGAAGATTCCTTAGAACGAGAAAAGAAACTTCGGGCTGATGTTGAAAAGAATAAGAGAAAAGTTGAAGGAGATCTCAAACTTGCTCAGGAAGCTGTTGCTGATCTCGAGAAGAACAAAAAAGAACTTGAGCAGAGCTTACAAAGGAAAGAAAAGGAGATGGCTAGCTTAGCAGCCAAACTTGAAGATGAGCAAAGTCTTGTTGCCAAGCTTCAGAAACAAATCAAAGAACTCCAGGCCAGAATTGAGGAACTGGAGGAAGAGTTAGAGGCTGAAAGGCAAGCAAGAGCAAAGGCCGAAAAACAACGCGCTGACTTA
>tentoriicolaisotig00486
TTGGTGATGCACCAACTGACCTGTAACGGTGTACTGGAAGGAATACGTATTTGCAGAAAAGGATTCCCCAACAGGATGATCTATCCAGATTTCAAACAACGTTATACAATTTTAGCAGCCAGCGCCGTTCCAAAGGGTTTCGTCGATGCAAAGAAGGTCTGTGAATCTGTATTGGAAGCAATCCAGTTGGACAAAAATGATTATCGTCTTGGCAACACCAAGGTATTTTTCCGAGCTGGAGTCTTGGGTCGTCTTGAAGAAATGCGTGATGACCGATTGGCCAAAATTGTCACTTGGTTACAAGCTTGGATCAGGTGGTACCTCAGCAAGAAAGAGTTCAAGAAGCTGCAGGAACAAAGGGTTGCCTTGCTTGTTATTCAACGCAATCTCCGAAAGTTCCTTCAACTTCGCAATTGGTTATGGTACAAATTATACATCAAAGTCAAGCCTCTTCTCAGTATGGCCCGCGTAGAAGATGAAATAAAAGAACTAGAAGAGAAACTGAAGAAAGCATTGGAAGGTTTGGAGAAGGAAGAGAAGTTAAGGAAAGATCTGGAACACCAAAATGTTAAACTTCTCCAAGAGAAAAATGATTTATTCTTACAGCTCGAGTCTGAGAGGTCAGGAAGTGGTGACATGGAAGAACGTCTCGCGAAAACAATTTCCATCAAAAATGACCTCGAAGGACAACTTCAGGAATTACAAGAAAGATTGTCCCGAGAAGAAGATGCCCATTCCAATCTCAACCAAAATAAAAAGAAGCTGGAAAGTGAAATGTCCAACCTGAAGAAAGAAATTGAAGATCTCCAATTAGTCATCCAAAAGGCTGAGCAAGACAAATCTTCTAAGGATCACCAGATTCGAAACTTGAATGACGAAATTGCTCATCAGGATGAGCTCATTAATAAACTCAACCGAGAGAAGAAACAATTGCAAGAAATGGGACAGAAAACCGGCGAGGACCTTCAAGCCACTGAAGACAAATTGAACCACATGAACAAAGTAAAAGCCAAGTTGGAACAGACTTTGGATGAGCTTGAAGATTCCTTAGAACGAGAAAAGAAGCTTCGGGCTGATGTTGAAAAGAATAAGAGAAAAGTTGAAGGAGATCTTAAACTTGCTCAGGAAGCTGTTGCTGATCTCGAGAAGAACAAAAAAGAACTTGAGCAGAGCTTACAAAGGAAAGAAAAGGAGATGGCTAGCTTAGCAGCCAAACTTGAAGATGAGCAAAGCCTTGTTGCCAAACTTCAGAAACAAATCAAAGAACTCCAGGCCAGAATTGAGGAATTGGAGGAAGAATTAGAGGCTGAAAGGCAAGCAAGAGCAAAGGCCGAAAAACAACGTGCTGACCTA

>lineatuscontig11167
ATGTTAGAGGAACAGAGGAAATTGAAAGAAGGTGTTAAGCCCAACTTTATCATTCAAAAGAAAGAAGGTGGAGTTGCTCCTGTAACCGCTGGTCATCCTGCAGGTTTTGATAAGATGAGCCACATCGAGCAAGCCCGCAGCGAAATGGGGAAGTCAAAGGAACAACTGGCTGAGGACAAACAGATTGCTTTGACATACCGCGTCAAGCCCCTCAATATTGAGGGTCTG
>mimosarumcontig07068
ATGTTGGAAGAGCAGAGAAAATTGAAGGAAGGCGTTAAGCCCAACTTTGTCATTCAAAAGAAAGAAGGTGGAGTTGCTCCTGTATCTGCCGGTCATCCTGCCGGTTTTGATAAGATGAGCCACATCGAGCAAGCCCGCAGCGAAATGGGAAAATCAAAGGAACAACTGGCCGAGGACAAACAGATTGCCTTGACCTACCGTGTCAAGCCCCTCAATATCGAAGGTTTG
>tentoriicolacontig05259
ATGTTGGAGGAGCAGAGGAAATTGAAGGAGGGCGTTAAGCCTAACTTTGTCATTCAAAAGAAAGAAGGTGGAGTTGCTCCTGTAACCGCTGGTCATCCTGCCGGTTTTGATAAGATGAGCCACATCGAGCAAGCCCGCAGCGAGATGGGAAAATCAAAGGAACAACTGGCCGAGGACAAACAGATTGCTTTGACCTACCGTGTCAAGCCTCTCAATATTGAGGGTCTG

>lineatusisotig00060
ATGACCCCTGCCCGTAAGAAGAAGTTGAGGACCCTGCTGAGGAAAAAGGCTGCCGAAGAATTGAAGAAAGAACAAGAAAGAAAAGCAGAAGAAAGGAAGAAGACCATTGCCGAGAGGTGTGGACCTCCTAAGAACTTAGATGGCATCAATGAAGCTGCCTTACAGGCTATTTGCAAAGAGTACCATCAGAGGATCGTGAAGCTAGAGGATGCTAAATATGATCTGGAGTATGCTGTCAGACAGAAAGAATTTGTGATTAATGAACTCAACATGCAAGTCAACGACATGAGAGGAAAATTCATCAAGCCTCCTCTAAAGAAAGTATCCCGATTCGAATACGGAAAATTCGAGAAATTAATGCGCGCAGCCAAAAAGGCTGACAATGACTTCAGAGCCAATCTGAAATCTGTCGGACCATCCACGAAATTCAAGCTTGATGAAGATGTCAAGGAGGCGAAACCAGACTGGGCTTTGGGTGCCAAGAAAGACGAAAAAGCAGAG
>mimosarumisotig00533
ATGACCCCTGCCCGTAAGAAGAAGCTGAGGACCCTGCTGAGGAAAAAGGCCGCTGAAGAATTGAAGAAAGAACAAGAAAGAAAAGCAGAAGAAAGGAAGAAGACCATTGCTGAGAGGTGTGGACCTCCTAAAAACTTAGATGGCATCAATGAAGCTGCCTTACAGGCTATATGCAAAGAGTACCATCAGAGGATCGTGAAGCTAGAGGATGCTAAGTATGATCTGGAGTACGCTGTCAGACAGAAAGAATTTGTGATTAATGAACTTAATATGCAAGTCAACGACATGAGAGGAAAATTCATCAAGCCTCCTCTAAAGAAAGTATCCCGATTCGAATACGGAAAATTCGAGAAATTAATGCGCGCAGCTAAGAAGGCTGATAATGACTTCAGAGCTAATCTGAAATCTGTTGGACCATCCACGAAATTCAAGCTCGATGAAGATGTCAAGGAGGCGAAACCAGACTGGGCTTTGGGTGCCAAGAAAGACGAGAAAGCAGAG
>tentoriicolaisotig00604
ATGACCCCTGCCCGTAAGAAGAAGCTGAGGACCCTGCTGAGGAAAAAGGCCGCCGAAGAATTGAAGAAAGAACAAGAAAGAAAAGCAGAAGAAAGGAAGAGGACTATTGCCGAGAGGTGTGGACCTCCTAAAAACTTAGATGGCATCAATGAAGCTGCCTTACAGGCTATTTGCAAAGAGTACCATCAGAGGATCGTGAAGCTAGAGGATGCTAAGTATGATCTGGAGTACGCTGTCAGACAGAAAGAATTTGTGATTAATGAACTTAACATGCAAGTCAACGACATGAGAGGAAAATTCATCAAGCCACCTCTAAAGAAAGTATCCCGATTCGAATACGGAAAATTCGAGAAATTAATGCGCGCAGCCAAGAAGGCTGATAATGACTTCAGAGCCAATCTGAAATCTGTTGGACCATCCACGAAATTCAAGCTCGATGAAGATGTCAAGGAGGCGAAACCAGACTGGGCTTTGGGTGCCAAGAAAGACGAGAAAGCAGAG

>lineatusisotig00061
ATGACCCCTGCCCGTAAGAAGAAGTTGAGGACCCTGCTGAGGAAAAAGGCTGCCGAAGAATTGAAGAAAGAACAAGAAAGAAAAGCAGAAGAAAGGAAGAAGACCATTGCCGAGAGGTGTGGACCTCCTAAGAACTTAGATGGCATCAATGAAGCCGAACTAATGCAAATCTGCAAAGAGTATCATGATCGCATTGTTAAACTGGAAGGTGAAAAATACGACATGGAATATGAATCAAGGCATAAGGAATTCAAGATTAATGAACTCAACATGCAAGTCAACGACATGAGAGGAAAATTCATCAAGCCTCCTCTAAAGAAAGTATCCCGATTCGAATACGGAAAATTCGAGAAATTAATGCGCGCAGCCAAAAAGGCTGACAATGACTTCAGAGCCAATCTGAAATCTGTCGGACCATCCACGAAATTCAAGCTTGATGAAGATGTCAAGGAGGCGAAACCAGACTGGGCTTTGGGTGCCAAGAAAGACGAAAAAGCAGAG
>mimosarumisotig00534
ATGACCCCTGCCCGTAAGAAGAAGCTGAGGACCCTGCTGAGGAAAAAGGCCGCTGAAGAATTGAAGAAAGAACAAGAAAGAAAAGCAGAAGAAAGGAAGAAGACCATTGCTGAGAGGTGTGGACCTCCTAAAAACTTAGATGGCATCAATGAAGCCGAACTAATGCAAATCTGCAAAGAGTATCATGATCGCATTGTTAAACTGGAAGGTGAAAAATACGACATGGAATATGAATCAAGGCATAAGGAATACAAGATTAATGAACTTAATATGCAAGTCAACGACATGAGAGGAAAATTCATCAAGCCTCCTCTAAAGAAAGTATCCCGATTCGAATACGGAAAATTCGAGAAATTAATGCGCGCAGCTAAGAAGGCTGATAATGACTTCAGAGCTAATCTGAAATCTGTTGGACCATCCACGAAATTCAAGCTCGATGAAGATGTCAAGGAGGCGAAACCAGACTGGGCTTTGGGTGCCAAGAAAGACGAGAAAGCAGAG
>tentoriicolaisotig00603
ATGACCCCTGCCCGTAAGAAGAAGCTGAGGACCCTGCTGAGGAAAAAGGCCGCCGAAGAATTGAAGAAAGAACAAGAAAGAAAAGCAGAAGAAAGGAAGAGGACTATTGCCGAGAGGTGTGGACCTCCTAAAAACTTAGATGGCATCAATGAAGCCGAACTAATGCAAATCTGCAAAGAGTATCATGATCGCATTGGTAAACTGGAAGGTGAAAAATACGACATGGAATATGAATCAAGGCATAAGGAATACAAGATTAATGAACTTAACATGCAAGTCAACGACATGAGAGGAAAATTCATCAAGCCACCTCTAAAGAAAGTATCCCGATTCGAATACGGAAAATTCGAGAAATTAATGCGCGCAGCCAAGAAGGCTGATAATGACTTCAGAGCCAATCTGAAATCTGTTGGACCATCCACGAAATTCAAGCTCGATGAAGATGTCAAGGAGGCGAAACCAGACTGGGCTTTGGGTGCCAAGAAAGACGAGAAAGCAGAG

>lineatusisotig00155
ATGTGGTTTCTCTTTGGATTCCTATTCTGCTCATTGGCAATTCTGACGAATGCTCAAAATAAGAAAATATTTCTTCAGAAACCATCTGAGGGTAGTATCGAAGTTCTTCTGATAATCACACGGGGTAGTGAT------CAGCAAGTAGTGCACTGTGAAATATACAAAGATGAGGCAGTCATCAAAGAAGTTTTACAGGAGGGAGGGGCAGATCAAGTCAATAAACCAAGCGTGAAAGAGATGAGAGACAACCTAAAGGACTGCATACGATTTCTACGCAGCAATGCAGAAGCTTCTCGCAATGAGTTTCATGGAATCGAATATTTTAGTGAAAGCAGAAGAAGAATTCCAATTTCAAATGGTGCAGAAATGAGAGTTTCTGATGAGACTTTAGAAAAATGGAAATCAGAGCCACATAATTCAACTACAGTTTTCCCAGGAACCAAATGGTGCGGAGCGGGCGATAAAGCTCAAAGCTACGATGACCTTGGGAGTGAAGTGGAGACTGACAAATGCTGCAGAGCTCATGACCTCTGTGATGACATAATGAGGACGGGAGAGAAGAAAGGCGATTTAATCAACGATTCGCAGTTCACCCTGTTGAGTTGCGGATGTGATGATGAATTTTACTCCTGCTTGGAACGTGTTAACACAGGCACTGCTAATACGATTGGCAATTTGTATTTCAATTTACTCGACAGGAAATGTTACAAGTTAGACTATCCGGTTGTCAAGTGTTTGAGATATAAGTTTTTGAGTTCAACGTGCGCAGAATATGAAAGAGACACGACAGCTCCAATGGTTTTGCAATGGGCAGAAGCTAAGCGGTACAACAGAATACCATTCTTT
>mimosarumisotig04843
ATGCGATTTCTCTTTGGATTCCTATTCTGTTCGTTGGGAATTCTGACAAATGCTCAAAATAAGAAGAATTTTCTACAAAAATCATCTGACAATGGCAATGAAGTTCTTCTGATAATCACGTATGCTAATAATGATCCTCAACAAGTAGAGCACTGTGAAATATACTCAGACGAGGCGGTCATCAAAGCCGTTTTGCAGGAAGGAGGGGAAGATCAAGTCAGCAGACCAAGCGTGAACGAAATGAGAGAGCACCTAGGAAACTGCGTGCGGTTTCTACGCAACAATGCAGGAACTTCTCGCAGTGAGTTTCATGGACTCGAATATTTTAGTGAAAGCAGAAGAAGAACTCCATTTTCAAATGATGCAGAAATGAGGGTTTCTGAAGAGACTTTAGAAAGATGGAAATCAGAGCCACATAACTCAACCACAGTTTTCCCAGGGACAAAGTGGTGCGGTGCCGGTGATAAAGCTCAAAGCTACGATGACCTTGGAAGTGAAGCGGAGACTGACAAGTGCTGCAGAGCTCATGACCTCTGCGATGACATGTTGAGAACAGGAGAGAAGAAAGGCGATTTAATCAACGATTCGCAGTTCACTCTGTTGAGTTGCGGATGTGATGAGGAATTTTACTCCTGCTTGGAAAAGGTTAACACAGGCACTTCTAATACAATTGGCAATTTGTATTTCAATTTACTCGACAGGAAATGCTACAAGTTAGATTACCCAGTTGTTAAATGTTTGAGATACAAATTTCTGAGCTCAACGTGCGCAGAATATGAAAGAGACACGACAGCTCCGATGGTTTTACAATGGGCAGAAGCTAAGCGGTACACTAAAATACCTTTCATT
>tentoriicolaisotig01362
ATGCGATCTCTCTTTGGATTCCTATTCTGCTCGTTGGTAGTTCTGACAAATGCTCAAAATAAGAAGATTTTTCTTCAGAAACCATCTAACGATCGCAGCGAAGTTCTTCTGATAATCACATTTGTTAATGATGATCCTCAACAAGTAGAACATTGTGAAATATACACAGATGAGGCGGTCATCAAAGACGTTTTGCAGGAAGGAGGGGAAGATCAAATCAATAAACCAAGCGTGAACGAAATGAGAGACCACTTAAGAAACTGCCTGGAGTTTCTACGCAGCAATGCAGGAACTTCTCGCAGTGACTTTCATGGACTCGAATATTTTAGTGAAAGCAGAAGACGAACTCCAATTTCAAGTGATGCAGAAATGAGGGTTTCTCCGGAGACTTTAGAAAAATGGAAATCAGAGCCACATAATTCAAGTACAGTTTTCCCAGGGACAAAGTGGTGCGGTGCGGGTGATAAAGCTCAGAGCTACGATGACCTTGGGAGCGAAGCGGAGACTGACAAATGCTGCAGAGCTCATGACCTCTGTGATGACATGTTGAGATCTGGAGAGAAGAAAGGCGATTTAATCAACGATTCGCAGTTCACTCTGCTGAGTTGCGGATGTGATGAGGAATTTTACTCCTGCTTGGAAACGGTTAACACAGGCACTGCTAATACGATTGGCAATTTGTATTTCAATTTACTCGATAGGAAGTGTTACAAGTTAGATTATCCAGTTGTCAAATGTTTGAGATACAAGTTTCTCAGCTCAACGTGTGCAGAATATGAACGAGACACGACGGCTCCAATGGTTTTACAATGGGCAGAAGCTAAGCGGTACAACAAAATACCTTTCATT

>lineatusisotig00202
GAAATCGATCGTCTTCGCAATCCAGACTCAGATGAAGCACAAAAGAAAAGTCATGTTGAAGTGCATTCTGGCAAGCAGTTTCGCTTGAGAGTCAAGGTTCACATTCCAGTTGATGAACACCCAAATTTTAATTTTGTTGGAAAGTTACTGGGGCCCAAAGGCAGTTCGTTGCAACAGTTGCAAGAAGCTACACAGACAAAAATGGCTATTCTTGGCCGTGGTTCTATGAGAGATAAGCAGAAGGAAGAGGAACTTCGAAATCAAGGTGATCCCAAATACTCTCATTTACATGAAGATCTTCATGTAGAAATAACTGCTTATGCTGCACCAGCAGAAGCTTATAGAAGAATGGCATCCGCCATTGCAGAAATACAGCGTTTCTTAGTACCGAATGCTGCCCCATTCAGACCAGATCAAGAATATTTTGATGAAATGCGTCCTCCTCAGTATGATGGTAAGCCAAAGCCACCTTTTGTTGGGGATGGACCTCCACACATGGCACCTAGAGGTCCTCCTTTACCGCCACGG---CCTATGGGTCCACCTATGATGGCAGGTAGGGAACCGCCACCACCACCAAGGCGACCTGTCATGGCTCAGAGTTCATATGCAGCTCCTGAAGCCGAAGAATGGGCAGCACCACCTAGACCAGCTCCAAGGAGGGGTGGATATGCAGCTCCAGCTGGACGTGCTGCAGCTAGACCTTATGAAGAACCTGCAAATGACTATAATAGTTATGGTGAAGGATATGCTGAGTACAATTCTGGAACTGCCTCATCATATTATGATTATGCCGCAGATACTGATGGTCATTATGCAGATGGCTATGGAGCCGAAGAACCACGTGCC---CCAATCAGGAGTGGAGGTGGAAGAGGGCGAAATAATGCAAGGCTCCAATCTCACCCCTATGCAGGTGCCACTCGACGTGGC
>mimosarumisotig06340
GAAATTGATCGTCTTCGCAATCCAGACTCAGATGAAGCACAAAAGAAAAGTCACATTGAAGTGCATTCTGGCAAGCAGTTTCGCTTGAGAGTCAAGGTTCACATTCCAGTTGATGAACACCCAAATTTTAATTTTGTTGGAAAGTTACTGGGGCCAAAAGGCAGTTCACTGCAACAGTTGCAAGAAGCTACACAGACAAAGATGGCTATTCTTGGCCGTGGTTCTATGAGAGATAAACAGAAGGAAGAGGAACTTCGAAATCAAGGTGATCCCAAATATTCTCATTTACATGAAGATCTTCATGTAGAAATAACTGCATATGCTGCACCTGCTGAGGCATATAGAAGAATGGCATCTGCCATTGCAGAAATACAGCGTTTCTTAGTACCCAATGCTGCCCCATTCAGACCAGATCAAGAATATTTTGATGATATGCGTCCTCCTCAGTATGATGGTAAGCCAAAGCCACCTTTTGTTGGGGATGGGCCTCCACACATGGCACCTAGAGGTCCTCCATTACCTCCACGACCACCTATGGGTCCACCTATGATGGCAGGTAGGGAACCACCGCCACCACCAAGGCGACCTGTCATGGCTCAGAGTTCATATGCAGCTCCCGAAGGCGAAGAATGGGCGGCACCACCTAGACCAGCTCCCAGGAGGGGTGGATATGCAGCACCTGCTGCACGTGCAGCAGCTAGACCTTATGAAGAACCTGCAAATGACTATAATAATTATGGTGAAGGATATGCTGAGTACAATTCTGGAACTGCCTCATCATATTACGATTATGCCGCAGATACTGATGGTCATTATGCAGATGGCTATGGAGCCGAAGAACCACGTGCA---CCAATCAGGAGTGGAGGTGGAAGAGGGCGAAATAATGCAAGGCTCCAATCTCACCCCTATGCAGGTGCCACTCGACGTGGC
>tentoriicolaisotig06437
GAAATTGATCGTCTTCGCAATCCAGACTCAGATGAAGCACAAAAGAAAAGTCACGTTGAAGTGCATTCTGGCAAGCAGTTTCGCTTAAGAGTCAAGGTTCACATTCCAGTTGATGAACACCCAAATTTTAATTTTGTTGGAAAATTACTGGGGCCAAAAGGCAGTTCATTGCAACAGTTGCAAGAAGCTACACAGACAAAGATGGCTATTCTTGGCCGTGGCTCTATGAGAGATAAACAGAAGGAAGAGGAACTTCGAAATCAAGGTGATCCCAAATATTCTCATTTACATGAAGATCTTCATGTAGAAATAACTGCATATGCAGCACCTGCAGAAGCATATAGAAGAATGGCATCTGCCATTGCAGAAATACAGCGTTTCTTAGTACCCAATGCTGCCCCATTCAGGCCAGATCAAGAATATTTTGATGAGATGCGTCCT---CAGTATGATGGTAAACCAAAGCCACCTTTTGTTGGGGATGGACCTCCACACATGGCACCTAGAGGTCCTCCTTTACCTCCACGACCACCTATGGGTCCACCTATGATGGCAGGTAGGGAACCACCGCCACCACCAAGGCGACCTGTCATGGCTCAGAGTTCATACGCAGCTCCCGAAGGTGAAGAATGGGCGGCACCACCTAGGCCGGCTCCAAGGAGGGGTGGATATGCTGCTCCAGCTGGACGTCCTGCAGCTAGACCTTATGAAGAACCTGCAAATGACTATAATAGTTATGGTGAAGGCTATGCTGATTACAATTCTGGAACTGCTTCATCATATTACGATTATGCTGCAGATACTGATGGTCATTATGCAGATGGCTATGGAGCCGAAGAACCACGTGTGCCGCCGATCAGGAGTGGAGGTGGAAGAGGGCGAAGTAATGCAAGGCTCCAATCTCACCCCTATGCAGGTGCCACTCGACGTGGC

>lineatusisotig00218
ATGATGTTGTACTACTTCATCTTAGTGCTGTGCCTTAGCTGTTGCACACGTGCTTGTAAAAAAGAGAAATATGGACCTCACATGGATATACTCAAAGAATGTGAAAACTTGTTCGAAATGGACAGCATTTATTGTGATGAAATTGATTACGAAGAGATATATAACGGCTGCGGTTACCTCTGCAAATGCGACGATAATCAATATCGCTACATTGAAAAGGAGAACTTCTCAGAATGTGATGAAGATAAGGTTTGCCATGACGGAGAGTGTAAAAGTATCGTCTTCCATGAAGTATACGACTCAGACGATTACGAATCCATGGATCTCGTTGGAATAAGGGGAGCATATGATCCTTGTAAAACAGTTTACTTCGACAATGATTTGAAGAACGAGCTGTTTGAAGAGTTGGAAGAAGACGGAGAGGAGTGTTACGATGCTGACTCTGCATCGGAAGGAGTGTGCGAAAATGGTGTATGTATACCTTATGAAGATTCAGCCAGGGAAGATACAAGCCATAAACATCGCAAACGATCGGCCGAAGATTCCAACATGTCTCTTATGTCTGCAGCAGGTACACGGACTGGCGAAGGCAACCAAGCTGGAAAGACAAAGCATGGTGGGGAAGATTCCACTCAAAGTGACAGGAATTCTCAATCCAGTGACGAAACAGGTGATCAAAATGATTCTCAAGACACCAGCAGCAATCAAGCCCAAGATGATAAACGCGATAACAACAATTCAGACGATAGAAAAGGGGAAAATAAAGAAGAGGATGGAACATCAGAAGAAGGAGAAATGAATAACAAAAAGAAATCAGGTAAATCA---AAAGATGAGAAACAAAGCACTGGGCTAACCGGAAAA------GATAAAGAA------------------------------GACGATCAGTCAGAAGAAAGAGATAAATCGAGAGGTAAAAAAAAAGAAGGCGGCACAAGTAGCCAAGATGAACAAGCAGGGGATCAAAAGACAGCTCACCAAAAGAATGGCCAAGGAGCAGCTGGCGAGAACAAACAAACAGGAGAAGATAAAACACATGACGGGGGTCAAGAAAATTCGAAGAATAAAGAGAATGAACAAACAGATAAAAGCACGGAGGGAAATTCAAAGGAGGGAAAAAAGAAAGACGATGCTGCAAATGGACAAGATCAACAAACAGGAGATGGTAAAGTAGGTGATAAAAAGGACGAAAATGGTGCAAATGGACAAGATAAGCAAACAGGGGATGATAAAGCAGGTGATAGAAAGGAAAAAAATGGCGAGGATGAAAAAAACAAACAAACGGATAATTTAGCAAAAGGAGAAAAA
>mimosarumisotig00785
AGAATGCTGTACTACATCATATTGGTGCTATGCTTCAGTTGTTGCACACTTGCTTGCAAAAAAGAGAAAAATGGATCTCAAATGGATATACTCCAAAAATGTGAAAATTTGTTCGAAATGGACGGCATTCATTGCGATGACATCGATTACGAAGAGATATATAACGGTTGCGGTTACCTCTGCAGATGCGACGATAATCAATATCACTACATCGAAAAGGAGAACTTCTCAGAATGCGATGAAGATAAGGTTTGCCACAACGGAGAGTGCAAAAGCATCGTGTTCCACGAAGTTTATGAGTCGGATGGATATGAATCCACGGATCTTGTTGGAATAAGGGGAGCGTATGATCCTTGTAAAATAGTGTACTTTGACAATGATTTGAACAACGAGCTGTATGAGGAGTTGGAAGACGACGGAGAGGAGTGTTATGATGCCAATTCAGCATCGGAAGGGGTGTGTGATAACGGTGTTTGTATACCTTACGAAGATTCAACCACAGAAGATACAAGCCATAAACATCGCAAACGATCGGCCGAAGATTCCAACATGTCTCTTATGTCTGCAGCAGGTACACGGACTGACGGAAGTAAGGAAGCAGCAAAA------CCTGATAGAGGTGATTCAGCTCAAAGTGCGAGGAATTCTCAGTACAGTGACGAAACAAATGAACAAAAGGACTTTGAAGACGACAGCAGTAAAGCAGCCGATGATGATAAAAGCGATAACGACAACTCAGGTGATAAAAATGGGAAAGATAAAGAAGATGATGCAGCACCAGGAGATGAAAAATGGAATAGCGAAGAAAAATCAGATAATACAAATGGAGATGAGAAACAAAGCGATGAAGTAACTGGAAATAATAAAGATAAAGAGGAAACAAATTCTAAAAGCAGAAACCATGATGGCGATAAGTTGGAACAAGGAGATAAATCGGGTGAGGAAAAGAAAGAGGGCAGC---------CAAGATGAAGAAACA---------------------------------------------------------------GGAGAAGATAAAACACATGACGAGGTTCAAGAAAATTCGAAGGATGGAAAAAATAAACAAGCAGATAAAAGCACGGGAGGAGGTTCAAAGGAGGAAAACAAGAAAGACGAAGCTGCAAATTGGCAAGATCATCAAACAGAAGATGATAAAGTAGACGAAAAAAAGGATGAAAATGGTGCAAATGGACAAGGTAAGAAAACCGGGGATGACAAAGCAGATGATAAAAAGGGAAAAAaTGATGAGGATGAAAAaAACAAGCAAACAGATATATTAACAGAAGGAGAAAAA
>tentoriicolaisotig00299
AGAATGTTGTACTACTTCGTCTTGGTGCTATGCCTCAGTTGTTGCACACGTGCTTGTAAAAAAGGGGAAAATGGACCTCAAACGCATATACTCAAAGAATGTGAAAACTTGTTCGAAATGGACGACATTTATTGTGATGACATAGCTTACGAAGAGATATATAACGGCTGCGGTTACCTCTGCAAATGCGACGATAATCAGTATCGCTACATCGAAAAGGAGAACTTTTCGGAATGCGATGAAGATAAGGTTTGCCACGAGGGAGAGTGTAAAAGTATCGTGTATCATGAAGTTTATGAGTCATATGATGATGAATCCACGGATCTTGTTGGAATAAGGGGAGCATATGATCCTTGTAAAATGGTTTACTTTGACAATGATTTGAAGAACGAGCTGTATGAAGAGTTGGAAGACGACGGAGAGGAATGTTACGATGCCAGTTCTGCATCGGAAGGAGTGTGTGACAACGGTGTTTGTATACCTTACGAAGATTCAGCCGGAGAAGATACAAGCCATAAACATCGCAAACGATCGGCTGAAGATTCCAACATGTCTCTTATGTCTGCAGCAGGTACACGGAACGACGGAAATAACGAAGGGACAAAGACGAAGCCTGATAGGGGAGATTCAGCTCAAAGTGACGGGAATTCTCAGTACACTGACGGAACAGATGAACAAAAGGATTCTGAAGACGACAGCAATAAACCAGCCGAAGATGATAACAGCGATAACGGCAACTCAGAGGATAAAAATGGGGAAGATAAAGAAGTTGATGGAGCACCAGAAGATGAAGAAAGAAATAGCAAAAAGAAATCAGATTATACAAATGGAGACGAGAAACAAAGCGATGAACTAACCGGAAGT------GAGGAAGAGGAAACAAATTCTAAAAATAGAAACCAAGATGGCGATAAGTTGAAAGAAGGAGATGAATCGAGTGAT---------GCGGGCGGC---------CAAGATGAACAAACAAGGGATCAACACACAGCTCAAGAAAAGGATGACGATGGAGAAACTGATCAGAACAAACAAACAGGAGAAGATAAAACACATGACGAGTTTCAAGAAAATTCGAAGGATGGAAAGAATAAACAAACAGACAAAAGCACGGCGGGAGATTCAAAGGAGGGAAAAAAGAAGGACAATGCTGCAAATGGACAAGATCAACAAACAGAAGGTGATAAA------------AAGGAAGAAAATGGTGCAAACGGACAAGATAAGAAAACAAGGGATGACAAAGTAGAGGATAAAAAAGAAAAAAGTGGTGAGGATGAAAAGAACAAGCAAACAGATAAATTACCAAAAGGAGAAAAA

>lineatusisotig00243
CTGGCGAAATCTGTGAATGCCGCTACTGCTGCCAATGCGGCTAAAAACAAAGCAGGCCATGTCTTGCGTTATATTGAACTTGATAACAGTACGGTTATTCATGACTTCTGTGGGGAATTTGGTGCTGTTAAAGTTTTTGTTGAGAAAAGACCAGAAGGTTTTGGATTAGTGTGTCACAGAGTTATCAAAGCTATTTGTGAAGTTCTTGGTATAAAAGACTTATATGCAAAAGTTGAAGGTGCAGAAAAAAATTACCAGTGTATAACTAAAGCATTTTTTATTGGACTTATGACACAGAAAAGCTATAAGCAGATTGCTGATGAGAAAGGCTTACATGTTGTGGAACTGAAAAAGGAGCGGGACGGTTTTCCTGTAGTTGTGGCATCACCTGAAAGATGCCGTACTGAAGAAGAGATTGAGCCCACCGAACAACTTGACTTTAAACTTCATTTACATAATGGGAAAGTCGTAGCTGAA
>mimosarumisotig04749
CTGAAGAGATCTGTGAATGCCGGTACTGCTGCCAATGCGGCTAAAAACAAAGCAGGCCAACTCTTGCGTTATATTGAACTTGATAACAATACAGTTATTCATGACTTCTGTGGTGAATTTGGTGCTGTTAAAGTTTTTGTTGAGAAAAGACCAGAAGGTTTTGGATTAGTGTGTCACAGAGTTATCAAAGCTATTTGTGAAGTTCTTGGTATAAAAGACTTATATGCAAAAGTTGACGGTCCAGAGAAGAATTATCAGTGTATAACTAAAGCCTTCTTTATTGGACTTATGACACAGAAAAGCTATAAGCAGATTGCTGATGAGAAAGGCTTGCATGTTGTGGAATTAAAAAAGGAGCGGGACAATTTTCCTGTAGTTGTGGCATCACCTGAAAGATGCCGTACTGAAGAAGAGATTGAGCCCACTGAACAGATTGACTTTAAACTCCATTTACATAATGGTAAAGTTGTGGCTGAA
>tentoriicolaisotig01823
CTGGCGAGATCTGTGAATGCTTCTACTGCTGCCAATGCGGCTAAAAACAAAGCAGCCCATGTCTTGCGTTATATTGAACTTGATAACAATACAGTTATTCATGACTTCTGTGGTGAATTTGGTGCTGTTAAAGTTTTTGTTGAGAAAAGACCAGAAGGTTTTGGATTAGTGTGTCACAGAGTTATCAAAGCTATTTGTGAAGTACTTGGTATAAAAGACTTATATGCAAAAGTTGAAGGTGCAGTGAAAAATTCTCAGTGTTTGACTAAAGCATTCTTTATTGGACTTATGACACAGAAAAGCTATAAGCAGATTGCTGATGAGAAAGGCTTACATGTTGTGGAATTGAAAAAGGAGCAGGACGATTTTCCTGTAGTTGTGGCATCACCTGAAAGATGCCGTACTGAAGAAGAAATTGAGCCCACTGAACAGCTTGACTTTAAACTCCATTTACATAATGGTAAAGTTGTGGCTGAG

>lineatusisotig00338
ATGTCTCCATTCGTAATAAACAAGTACATTCACTCTTATGTTGGTCAACCTAAAAATATAAAGCGTCTTCGTTCAGGAGACTTGCTTATAGACACATCTTCGGGCACTCAGTCTGCTTCTTTACTTCGAGTCACCAAATTTGGGCAAACTAATGTGACTGTTACACCCCACAAAACACTGAATTATTGTCGAGGGGTAATCTCGGAATCCGACCTTCTGTATGTTTCTGAAGAAGAGATCGAATCCGAGCTTGCCGATCAAAATGTCTGTGGTGCTAGGCGGATCAAGATGCGTAAGGAAGGTCAGTTGATTAACACGAAACACGTGATCCTGACCTTCAACTCGCCTGATCTGCCTAAGAATATTAAGGCCGGATATTTAAATATTCCCGTA
>mimosarumisotig00313
ATGTCTCCTTTCGTAATAAACAAATACATCCATTCTTGTATTGGTGAGCCTAGAAATATAAAGCGTCTCCGCTCTGGAGACTTGCTTATTGATACAATTTCGGCCACCCAGTCTGCATCTTTACTTCAAGTGACCAAACTAGGCCAAGCAAATATCACTGTTACATCACACAAGACATTGAATGTTTGTCGCGGTGTAATCTCGGAAGTCGACCTTCTGTATGTTCCTGAAGAAGAGATCGCATCCGAGCTATCTGACCAAAACGTCTGTGGTGCTAAGCGGATCAAGATGCGTAAGGAAGGTCAGTTGATCGACACGAAACACGTGATCCTGACCTTCAACTCGCCTGATCTGCCTAAGAATATTAAGGCCGGATACCTAAATTGTCCAGTA
>tentoriicolaisotig07109
ATGTCTCCTTTCGTAATAAACAAATACATCCAGTCTTGTATTGGTGAGCCGAGAAATATAAAGCGTCTCCGCTCCGGAGACTTGCTTATTGATACAAACTCAGCCACCCAGTCTGCTTCTTTACTTCAGATAACTAAACTTGGGCAAGCGAATGTCAATGTAACACCACATAAGTCACTGAACTATTGTCGGGGTGTAATCTCAGAATTCGACCTTCTGTATGTTTCTGAAGAAGAGATCGCTTCTGAGCTATCCGAACAAAATGTCTGCGGTGTAAGGCGGATCAAGATGCGTAAAGAAGGTAAGTTGATAGACACGAAACACGTGATCCTTACCTTCAACACGCCTGATCTGCCTAAGAATATTAAGGCCGGATATCTAAATATTCCTGTA

>lineatusisotig00348
CTGGGTTTCACAGATGAAGAAAAGCTCAATATTTACAAAATCACCGCTTCAGTTATGCATTTAGGAGAGCTAAAATTTAAGCAAAGACCTCGAGAAGAACAGGCAGAAGCTGATGGAACTGAAGCAGGAGAAAAAGTTGCTCATCTTCTCGGACTTAATGCTGCTGATTTATACAAAAATTTATTGAAACCAAAAATTAGAGTTGGCAATGAACTCGTTACACAAGGAAGAAACAAAGAACAGGTTGTATACTCTGTGGGAGCTCTTTCGAAAGCCATGTATGACAGATTGTTTAAATGGCTTGTCAAGAGGGTCAATGAAACTTTAGATACTAAACAAAAAAGGCAATATTTCATTGGTGTATTGGATATAGCTGGGTTTGAAATTTTTGACTTCAATAGTTTCGAGCAGCTGTGCATCAACTTCACTAATGAAAAATTACAACAATTCTTCAATCATCACATGTTTGTTTTGGAACAAGAAGAGTACAAACGCGAAGGCATTGAGTGGACCTTCATTGATTTTGGTTTGGATCTACAGGCGTGTATAGATCTAATAGAAAAGCCCATGGGTGTCCTCTCAATTTTAGAAGAAGAATCTATGTTTCCTAAAGCAAGCGATAAGACCTTTGAAGAGAAGCTTAAAGCTAATCATCTAGGCAAATCACCTAATTTTGTAAAACCCAAACCACCAAAACCTGGACAGCAAGAAGCTCACTTTGCCATTGTACACTATGCTGGAACAGTCCCCTATAATCTCTGCGGCTGGCTGGAAAAGAACAAAGATCCTCTGAATGATACGGTTGTTGATCAGTTCAAGCATGCATCAAATAAATTGCTTAACGACATCTTTGAAGATCACTCCGGCTTAGGTGTAGATGATCCCAAGAAAGGTGGTGGCCGCAAGAAGGGTTCTGGTTTCCAGACCGTCTCTGCGTTGTACAGGGAGCAACTTAACAAGTTGATGACAACTCTGAGACAAACTCAACCTCATTTTGTCCGTTGTATTATTCCCAATGAAACCAAATCCCCAGGCGTAATTGATTCGCATCTGGTTATGCATCAGCTTACCTGCAACGGTGTACTAGAAGGCATCCGTATCTGCCGTAAAGGGTTTCCAAACAGAATGGTCTACCCAGATTTCAAACACAGATATACAATTCTGGCTCCAAATTCCATCCCAGCGGGTTTTGTTGATGCAAAAAAAGCTACGGAATGCATTCTTACAGCTATTCAACTAGAAGCAAATGACTATAGGTTGGGACACACCAAGGTATTTTTCCGAGCTGGAGTTTTAGGTCGACTAGAAGAAATGAGAGATGAAAGATTAGGAAAGATAATTACATGGCTCCAAGCTTGGATTAGGTGGTATGAATGCAAAAAAGAATTCAAGAAACTACAAGAACAAAGAATTGCACTACTTGTGATCCAAAGAAATCTGCGAAAGTTTTTGCAGCTCAGAAACTGGTTATGGTGGAAATTATATTCTAAGGTTAAACCACTTCTCAGTATTGCTCGAGTAGAAGATGAATTAAGAGCATTGGAAGAGAAACTGAAAGTTGAGCATGAAGCTTTAGTGAAAGAAGAAAAAGTTCGTAAGGAACTGGAAACTACAAATGTAAAGCTTTTACAAGAGAAAAATGACTTATTTTTACAATTAGAGGCTGAACGTTCGAGTGCGGGTGACTTAGAAGAACGTCTAAACAGAGCATTGGCCCAAAAAGCTGATTTAGCTTGCCAGCTACAGGAAGTACAAGAACGACTCACACATGAGGAAGATGCTCATACCCAGATGGCTCAAATTAAGAAAAAGTTAGAAACTGACGTTAATTCTCTGAAAAAAGAAGTCGAGGATTTGGAACTAACCATACAAAAAGCTGAACAAGATAAAGCATCAAGGGACCATCAGATCAGGAATTTGAATGAAGAAATTTCTCATCAAGATGACCTAATAAACAAACTAACGAAAGAAAAAAAGCATTTACAGGAGATTAATCAAAAAACAGCTGAAGATTTGCAAGTTACAGAGGACAAGGTCAATCATTTGAATAAGGTCAAGGTTAAACTAGAACAAACTCTAGATGAGCTGGAAGACAGTCTTGAGCGTGAAAAGAAATGCAGAGCTGAAATGGAAAAAATGAAGCGAAAAACGGAAGGAGATCTGAAGTTAGCTCAAGAAGCTTTGGCTGATCTGGAAAAAGCGAAGAAAGAAATCGAGCAGACCAGCCAAAGAAAAGAAAAGGAAATGGCCAGTCTTGCAGCCAAATTAGAAGATGAACAAAGCTTGGTTGCTAAACTGCAAAAGCAAATTAAAGAACTTCAGGCAAGAATAGAGGAGCTTGAAGAAGAACTTGAAGCTGAAAGGCAAGCAAGAGCAAAAGCAGAGAAACAGAGAGCTGACCTTGCAAGAGAAATTGAAGAGCTCAGCGAAAGACTTGAAGAAGCTGGAGGAGCAACATCAGCACAGGTTGAACTAAACAAAAGAAGGGAAGCTGAAATGAGTAAACTGAGACGTGACTTAGAAGAAGCTAATCTGCAGCATGAACAAGTTTTATCTAATCTAAGGAAAAAACACAATGATGTTATTGCAGAATTGAGTGAGCAGTTAGATCAAATGAACAAACACAAAGCTAGGCTAGAAAAAGAAAAATCACAAATGAAAGGTGAATTAGATGATTTACGCTCCAGTGTAGACCATGTAAATAAGGAAAAAGCAAACGCTGAAAAGCAAGCGAAACAGATGGAAATCCAGTTGATGGATTTGCAAGGAAAGTTGGATGAAGCTAACCGCTCACTTGCAGATTTCGATGCCACAAAGAAAAGGCTTACTGTTGAAAATGGTGAGCTTCTCAGGCAGCTTGAGGAAGCTGAAGCACAAGTTTCACAGTTAACGAAATTAAAAACATCCCTAGCATCGCAACTTGATGATGCTAAACGAACTGCTGACGAAGAAAGTCGGGAACGAGCAGCTATTATGGGCAAGTTCCGTAATTTAGAGCACGATATGGACACACTTAGGGAACAGTTAGATGAAGAGCAAGAAGCTAAGGCAGATCTTCAGAGGCAATTAAGCAAGGTTAATGCTGAAGTTCAGTTGTGGAGA
>mimosarumisotig00254
CTGGGTTTCACAGATGAAGAAAAGCTCAATATTTACAAAATCACGGCTTCAGTTATGCATTTAGGAGAGTTAAAATTTAAGCAAAGACCTCGAGAAGAACAGGCAGAAGCTGATGGAACTGAAGCAGGAGAAAAAGTTGCTCATCTTCTTGGACTTAATGCTGCTGATTTATACAAAAATTTATTGAAACCAAAAATTAGAGTTGGCAACGAACTTGTTACACAAGGAAGAAACAAAGAGCAGGTTGTATACTCTGTTGGAGCTCTATCAAAAGCAATGTATGATAGATTATTTAAGTGGCTTGTCAAGAGGGTCAATGAGACTTTAGATACTAAACAGAAAAGACAATATTTCATTGGTGTATTGGATATAGCCGGGTTTGAAATTTTTGACTTCAATAGTTTCGAGCAGCTGTGCATCAACTTCACTAATGAAAAATTACAACAATTCTTCAATCATCACATGTTTGTTTTGGAACAAGAAGAGTACAAACGTGAAGGCATTGAGTGGACCTTCATTGATTTTGGTTTGGATCTACAGGCGTGTATAGATCTAATAGAAAAGCCTATGGGTGTCCTCTCAATTTTAGAAGAAGAATCTATGTTTCCTAAAGCAAGTGATAAAACCTTTGAAGAGAAGCTTAAAGCTAATCATCTAGGCAAATCACCTAATTTTGTAAAACCCAAACCACCAAAACCTGGACAGCAAGAAGCTCACTTTGCCATTGTACACTACGCCGGAACAGTGCCTTATAATCTCTGCGGCTGGTTGGAAAAGAACAAAGATCCTCTAAATGATACGGTTGTTGATCAGTTCAAGCATGCATCAAATAAATTGCTCAATGACATCTTTGAAGATCACTCCGGTTTAGGTGTAGATGATCCCAAGAAAGGTGGTGGCCGCAAGAAGGGTTCAGGTTTCCAAACTGTCTCTGCGTTGTACAGGGAGCAACTTAACAAGTTGATGACAACTCTGAGACAAACTCAACCTCATTTTGTCCGTTGTATTATTCCCAATGAAACCAAATCCCCAGGTGTAATTGATTCGCATTTGGTTATGCATCAACTTACCTGCAACGGTGTACTAGAAGGCATCCGTATCTGCCGTAAAGGATTTCCAAACAGAATGGTGTACCCAGATTTCAAACACAGATATACAATTCTGGCTCCAAATTCCATCCCGGCGGGTTTTGTTGATGCAAAAAAAGCTACGGAATGCATTCTTACAGCTATTCAACTAGAAGCAAATGACTATAGGTTGGGACACACCAAGGTATTCTTCCGAGCCGGAGTTTTAGGTCGATTAGAAGAAATGAGAGATGAAAGATTAGGAAAGATAATTACATGGCTTCAAGCTTGGATTAGGTGGTATGAATGCAAAAAAGAATTCAAGAAATTACAAGAACAAAGAATTGCGCTACTTGTGATCCAAAGAAATCTACGAAAGTTTTTGCAGCTCAGGAATTGGTTATGGTGGAAGTTATATTCTAAGGTTAAACCACTTCTCAGTATTGCTCGAGTAGAAGATGAATTAAGAGCATTGGAAGAGAAACTGAAAGTCGAGCATGAAGCTTTAGTGAAAGAAGAAAAAGTTCGTAAGGAACTGGAAACTACAAATGTAAAGCTTTTACAAGAGAAAAACGACTTATTTTTACAATTAGAGGCTGAACGTTCGAGTGCGGGTGACTTAGAAGAACGTCTAAACAGAGCATTGGCGCAGAAAGCTGATTTAGCTTGCCAGCTACAGGAAGTACAAGAACGACTCACACATGAGGAAGATGCTCATACCCAGATGGCTCAAATTAAGAAAAAGTTAGAAACTGACGTTAATGCTCTGAAAAAAGAAGTCGAGGATTTGGAACTAACTATACAAAAAGCTGAACAAGATAAAGCATCAAGGGACCACCAGATCAGGAACTTAAATGAAGAAATTTCTCATCAAGATGACCTAATAAACAAATTAACAAAAGAGAAAAAGCATTTACAGGAGATTAATCAAAAAACAGCTGAAGATTTACAAGTTACAGAAGACAAGGTCAATCATTTGAATAAGGTCAAGGTTAAATTGGAACAAACTCTAGATGAGCTGGAAGACAGTCTTGAGCGTGAAAAGAAATGTAGAGGTGAAATGGAAAAAATGAAACGAAAAACGGAAGGAGATCTGAAGTTAGCTCAAGAAGCTTTGGCTGACTTGGAAAAAGCAAAGAAAGAAATCGAGCAGACCAGCCAAAGAAAAGAGAAGGAAATGGCCAGTCTTGCAGCCAAATTAGAGGATGAACAAAGCTTGGTTGCTAAACTGCAAAAGCAAATTAAAGAACTTCAGGCAAGAATAGAGGAGCTTGAAGAAGAACTTGAAGCTGAAAGGCAAGCAAGAGCAAAAGCAGAGAAACAAAGAGCTGATCTTGCAAGAGAAATTGAAGAGCTTAGTGAAAGACTTGAAGAAGCCGGAGGAGCGACATCAGCACAGGTTGAACTAAACAAAAGAAGGGAAGCTGAGATGAGTAAACTGAGACGCGACTTAGAAGAAGCTAATCTGCAACATGAGCAAGTTTTATCTAATCTAAGGAAAAAACACAATGATGTTATTGCAGAATTGAGTGAGCAGTTAGATCAAATGAACAAACACAAAGCTAGGCTAGAAAAAGAAAAATCACAAATGAAAGGCGAATTAGATGATTTACGTTCCAGTGTGGACCATGTAAATAAAGAAAAAGCAAACGCTGAAAAGCAAGCGAAACAGATGGAAATCCAACTGATGGATTTGCAAGGAAAGTTGGACGAAGCTAACCGCTCCCTTGCAGATTTCGATGCCGCCAAGAAAAGACTTACTGTTGAAAATGGTGAGCTTCTGAGGCAACTTGAGGAAGCTGAAGGTCAAGTCTCACAATTAACAAAATTAAAAACATCCCTAGCATCGCAGCTCGATGATGCTAAACGAACAGCTGACGAAGAAAGCCGGGAACGAGCAGCTATTATGGGCAAGTTCCGTAATTTAGAGCATGATATGGACACACTTAGGGAACAGTTAGAGGAAGAACAAGAGGCTAAGGCAGATCTGCAAAGGCAATTAAGTAAGGTTAATGCCGAAGTGCAGCTATGGAGA
>tentoriicolacontig00240
CTGGGTTTCACAGATGAAGAAAAGCTCAATATTTACAAAATCACGGCTTCAGTTATGCACTTAGGAGAGTTAAAATTTAAGCAAAGACCTCGAGAAGAACAGGCAGAAGCTGATGGAACTGAAGCAGGAGAAAAAGTTGCTCATCTTCTCGGGCTTAATGCTGCTGATTTATACAAAAATTTATTGAAGCCAAAAATTAGAGTTGGCAACGAACTTGTTACGCAAGGAAGAAACAAAGAGCAGGTTGTATATTCTGTGGGAGCTCTTTCAAAAGCAATGTATGATAGATTGTTTAAATGGCTTGTCAAGAGGGTCAATGAAACTTTAGATACTAAACAGAAAAGGCAATATTTCATTGGTGTATTGGATATAGCTGGGTTTGAAATTTTTGACTTCAATAGTTTCGAGCAGCTGTGTATCAACTTCACTAATGAAAAATTACAACAATTCTTCAATCATCACATGTTTGTTTTGGAACAAGAAGAGTACAAACGCGAAGGCATTGAGTGGACCTTCATTGATTTTGGTTTGGATCTACAGGCGTGTATAGATCTAATAGAAAAGCCCATGGGTGTCCTCTCAATTTTAGAAGAAGAATCTATGTTTCCTAAAGCAAGTGATAAAACCTTTGAGGAGAAGCTTAAAGCTAATCATCTAGGCAAATCACCTAATTTTGTAAAACCTAAACCACCCAAACCTGGACAGCAAGAAGCTCACTTAGCCATTGTACATTACGCCGGAACAGTTTCTTATAATCTCTGCGGCTGGCTGGAAAAGAACAAAGATCCTCTAAATGATACGGTTGTTGATCAGTTCAAGCATGCATCAAATAAATTGCTCAATGACATCTTTGAAGATCACTCCGGTTTAGGAGTAGATGATCCCAAGAAAGGTGGTGGCCGCAAGAAGGGATCTGGTTTCCAGACCGTCTCTGCGCTGTACAGGGAACAACTTAACAAGTTGATGACAACTCTGAGACAAACTCAACCTCATTTTGTCCGTTGTATTATTCCCAATGAAACCAAATCCCCAGGTGTAATTGATTCACATTTGGTTATGCATCAACTTACATGCAACGGTGTATTAGAAGGCATCCGTATCTGCCGTAAAGGGTTTCCAAACCGTATGGTCTACCCAGATTTCAAACACAGATATACAATTCTGGCTCCAAATTCCATCCCAGCGGGTTTTGTTGATGCAAAAAAAGCTACGGAATGCATTCTTACAGCTATTCAACTAGAAGCAAATGACTATAGGTTGGGACACACCAAGGTATTTTTCCGAGCTGGAGTTTTAGGTCGATTAGAAGAAATGAGAGATGAGAGATTGGGAAAGATAATTACGTGGCTGCAAGCTTGGATTAGGTGGTACGAATGCAAAAAAGAATTCAAGAAATTACAAGAACAAAGAATTGCACTACTTGTGATCCAAAGAAATCTACGAAAGTTTTTGCAGCTCAGGAATTGGTTATGGTGGAAGTTGTATTCTAAGGTTAAACCACTTCTCAGTATTGCTCGAGTAGAAGATGAATTAAGAGCATTGGAAGAGAAATTGAAAGTTGAGCATGAAGCTTTAGTGAAAGAAGAAAAAGTTCGTAAGGAACTAGAAACTACAAATGTAAAACTTTTACAAGAGAAAAACGACTTATTTTTACAATTAGAGGCTGAACGTTCGAGTGCTGGTGACTTAGAAGAACGTCTAAACAGAGCATTGGCGCAAAAAGCTGATTTAGCTTGCCAGCTACAGGATGTACAAGAACGACTCACACACGAGGAAGACGCTCATACCCAGATGGCTCAAATTAAGAAAAAGTTAGAAACTGACGTTAATGCTCTGAAAAAAGAAGTCGAGGATTTGGAACTAACTATACAAAAAGCTGAACAAGATAAAGCATCAAGGGACCACCAGATCAGAAACTTAAACGAAGAAATTTCTCATCAAGATGACCTAATAAACAAATTAACAAAAGAGAAAAAGCATTTACAGGAGATTAATCAAAAAACAGCTGAAGATTTACAAGTTACAGAGGACAAGGTCAATCATTTGAATAAGGTCAAGGTTAAATTGGAACAAACTCTAGATGAGCTGGAAGACAGTCTTGAGCGTGAAAAGAAATGTAGAGCTGAAATGGAAAAAATGAAACGAAAAACAGAAGGAGATCTGAAGTTAGCTCAAGAAGCTTTGGCTGACCTGGAAAAAGCAAAAAAAGAGATCGAGCAGACCAGCCAAAGAAAAGAGAAGGAAATGGCCAGTCTAGCAGCCAAATTAGAGGATGAACAAAGCTTGGTTGCTAAACTACAAAAGCAAATTAAGGAACTTCAGGCAAGAATAGAAGAGCTTGAAGAAGAACTTGAAGCTGAAAGGCAAGCGAGAGCGAAAGCAGAGAAACAAAGAGCTGATCTTGCAAGAGAAATTGAAGAGCTTAGTGAAAGACTTGAAGAAGCTGGAGGAGCAACATCAGCACAGGTTGAACTAAACAAAAGAAGGGAAGCTGAGATGAGTAAACTGAGACGCGACTTAGAAGAAGCTAATTTGCAACATGAACAAGTTTTATCTAATCTAAGGAAAAAACACAATGATGTTATTGCAGAGTTGAGTGAGCAGTTAGATCAAATGAACAAACACAAAGCTAGGCTAGAAAAAGAAAAATCACAAATGAAAGGTGAATTAGATGATTTACGCTCCAGTGTAGACCATGTAAATAAAGAAAAAGCAAACGCTGAAAAGCAAGCGAAACAGATGGAAATCCAATTGATGGATTTGCAAGGAAAGATGGACGAAGCTAACCGCTCACTTGCAGATTTCGATGCCGCCAAGAAAAGGCTTACTGTTGAAAATGGTGAGCTGTTGAGACAACTTGAGGAAGCTGAAGCACAAGTTTCACAATTAACGAAATTGAAAACATCCCTAGCATCGCAACTTGATGATGCTAAACGAACTGCTGACGAAGAAAGCCGGGAACGAGCAGCTATTATGGGCAAGTTCCGTAATTTAGAGCACGATATGGACACACTTAGGGAACAGTTGGAGGAAGAACAAGAGGCTAAGGCAGATCTGCAAAGGCAATTAAGTAAGGTTAATGCCGAAGTCCAGCTGTGGAGA

>lineatusisotig00487
ATGATAAATGAACATGGCGAGCTGAATGCCAACTTGAATCTTGATATACAAGCCGAGAAACCACCAGCAGGTGAAGCTCCTACTTTCGTCGAAAAGCCCAAAATAATCCCAGAAGATGGTGGAAATCGAATAATAATGGAATGTAAAGTGAGAGCGAGTCCCAAACCTGATATCAAATGGACTTGTGATGGGGCTGATGTTCGGGAAAGTACCAGAATCACGCAGACGATCAAACAAGACAAAGATGTATACCACATCAAGTTGGAACTGAAAAATCTAGAATTTACCGATGCTGGATTGTACAAGTGTAATGTCAAAAATGTTCACGGAGAAAGCAATGCCAATTTGACTTTGAACATTGAATTGGCGCCTGTGATCAAAGAAAAACCAAAGATCATCAAGAAGGAGATCCACAAGAAAGTCGTTATCGAATGCAGAGTAGCATCCGTTTCCAAACCAACGTGCACATGGTTCAAAGAGAGTAGCATGGTTTCAGAAAGCAGCAAACACACTGTCCGCATCACAGAGGTGACCAAAGGTGAATTTGCCGTTGCCCTAGAGATAGACAAGCCTACAGGAGAGGATAAGGGTAACTACAAAATGGTGGCTAAGAACGAAAAAGGAGAAATCACTTCTACAGCTGTACAAGTTGATATCGAAGAAGAGAAGAAAGAAGAAGAGAAAAAGAAGCCGACAGGGGAAAAACCTAAAATCGTCCAAGGATTAAAATCAATTACGGTTGAATCTGGGAAGAGTGCAGAATTTACATGCAAAATTGAATCTAAGACCAAAACTACAGTCACGTGGTATAAAGGTACTCAGGTTATTAAAGAATCTAAGGAAATCAAAATGAGCTTTGATGGCTCTGTTGCAAATATGACTATCACCCAAACAACCACAACATCATCTGGAAGCTACAAAGTAGAATTTGTAAATGAATTTGGTAAAGCTGAGAGCTCAGCAGAGTTGACTGTAGAAGAAAAAAAGAAAGTGGAAGAAAAGAAAGAAGAAAAGAAGGAAGAGAAG
>mimosarumisotig03642
ATGATAAATGAACATGGCGAGCTGAATGCCAACTTGAATCTTGATATACAAGCGGAGAAGCCACCAGCAGGTGAAGCTCCTACTTTCGTCGAGAAGCCCAAAATAATCCCAGAGGATGGTGGAAATCGAATAATAATGGAATGTAAAGTGAGGGCGAGTCCCAAACCTGATATCAAATGGACTTGTGATGGAGCTGATGTTCGGGAAAGTACCAGAATCAAGCAAACGATCAAACAAGACAAAGACGTCTATCACATCAAATTGGAACTGAAAAATCTAGAATTTACCGATGCTGGATTGTACAAGTGTAATGTCAAAAATGTTCACGGAGAAAGCAATGCCAATCTGACTTTGAACATTGAGTTGGCACCTGTGATCAAAGAGAAACCAAAGATCATCAAGAAGGAGATCCATAAGAAAGTCGTCATCGAATGCAGAGTAGCATCCGTTTCCAAACCCACATGCACATGGTTCAAAGAGAGTAGCATGGTTTCAGAAAGCAGCAAACATACTGTGCGCATCACAGAGGTGACCAAGGGTGAATTCGCCGTTGCCCTAGAGATAGACAAGCCTACAGGAGAGGACAAGGGTAACTACAAAATGGTGGCTAAGAACGAAAAAGGAGAGATCACTTCTACGGCTGTACAAGTTGATATTGAAGAAGAGAAGAAA---GAAGAGAAAAAGAAGCCGACAGGAGAAAAACCTAAAATCGTCCAAGGATTAAAATCAATTACGGTTGAATCTGGGAAGAGCGCAGAGTTTACATGCAAAATTGAATCTAAGACTAAAACTACAGTCACATGGTATAAAGGTACTCAGGTTATTAAAGAATCTAAGGAAGTCAAAATGAGTTTTGATGGCTCCGTTGCAAGTATGACTATCGTTCAAACAACCACAACGTCATCTGGAAGCTACAAAGTAGAGTTTGTGAATGAATTTGGTAAAGCTGAGAGCTCAGCAGAGTTGAATGTAGAAGAAAAAAAGAAAGTGGAAGAAAAGAAAGAAGAAAAGAAGGAAGAGAAG
>tentoriicolaisotig05185
ATGATAAATGAACATGGCGAGCTGAATGCTAACTTGAACCTTGATATACAAGCGGAGAAGCCACCAGCAGGTGAAGCTCCTACTTTCGTTGAGAAGCCCACAATCATCCCAGAGGATGGTGGAAATCGAATAATAATGGAATGTAAAGTGAGAGCGAGTCCTAAACCTGATATCAAATGGACTTGTGATGGAGCTGATGTTCGGGAAAGTACCAGAATCAAGCAGACGATCAAACAAGACAAAGATGTCTATCACATCAAATTGGAACTGAAGAATCTAGAATTTACCGATGCTGGATTGTACAAGTGTAATGTCAAGAACGTTCACGGAGAAAGCAATGCCAATTTGACTTTAAACATTGAATTGGCACCTGTGATAAAAGAGAAACCAAAGATCATCAAGAAGGAGATCCACAAGAAAGTCGTTATCGAATGCAGAGTAGCATCCGTTTCCAAACCCACGTGCACATGGTTCAAAGAGAGTAGCATGGTTTCAGAAAGCAGCAAACATACCGTCCGCATCACAGAGGTGACCAAGGGTGAATTCGCCGTTGCCCTAGAGATAGACAAGCCTACAGGAGATGACAAGGGTAACTACAAGATGGTGGCCAAGAACGAAAAAGGAGAGATCACTTCTACGGCTGTACAAGTTGATATTGAAGAAGAGAAGAAA---GAAGAGAAAAAGAAGCCGGCAGGAGAAAAACCTAAAATCGTCCAAGGATTAAAATCAATTACGGTTGAATCTGAAAAGAGTGCAGAGTTTACATGCAAAATTGAATCTAAGACCAAAACTACAGTCACATGGTATAAAGGTACTCAGGTTATTAAAGAATCTAAGGAAGTCAAAATGAGTTTTGATGGCTCTTTTGCAAGTATGACTATCATTCAAACAACCACAATGTCATCTGGAAGGTACAAAGTAGAGTTTGTGAATGAATTTGGTAAAGCTGAGAGCTCAGCAGAGTTGACTGTAGAAGaAAAAAAGAAAGTGGAAGAAAAGAAAGAAGAAAAGAAGGAAGAGAAG

>lineatusisotig00493
ATGCCTAGCAATGTTAATTATCGAGCCAATATTTTTGCTTTAAAAGAACTTGGTTGTACTCATATCTTAGTTACAAATGCATGTGGTTCACTAAGAGAAGATATCGAACCTGGTCATATTATATTCCCTGATCAATTTATTGACAGAACAACTAAACGAGCTAGTACATTTTATGATGGGGCAGAATTGTCTCCAAAAGGCGTTTGTCACATTCCAATGCATACACCTTTTTGTCCGGCTACTCGAAAGATTCTTGCTGAAACAGCTAAAAAACTTGATTTTCCATATCATGAATCAGGCACAATTGTTGTAATTGAAGGA
>mimosarumisotig04603
ATGCCTAGCAATGTTAATTATCGAGCCAATATTTTTGCCTTAAAGGAACTTGGTTGTACTCATATCTTAGTTACAAATGCATGTGGTTCACTAAGAGAAGATATTAAACCTGGTCATATTATATTCCCTGATCAATTTATTGATAGAACAACTAAACGAGCTAGTACTTTTTATGATGGTGCAGAATTATCTCCAAAAGGTGTTTGTCACATTCCAATGCATACACCTTTCTGTCCTGTTACTCGAAAGGTTCTTGCTGAAACAGCTAAAAAACTAGAATTTCCACATCATGAATCAGGCACAATTGTTGTAATTGAAGGT
>tentoriicolaisotig05971
ATGCCTAGCAATGTTAATTATCGAGCCAATATTTTTGCCTTAAAAGAACTTGGTTGTACTCATATCGTAGTTACAAATGCATGTGGTTCACTAAGAGAAAATATCAAGCCTGGTCATATTATATTTCCTGATCAATTCATTGATAGAACAACTAAACGAGCTAGTACTTTTTATGATGGTGCAGAGTTATCTCCAAAAGGCGTTTGTCACATTCCAATGCATACACCTTTCTGTCCTGCTACTCGAAAGATTCTTGCTGAAACAGCTAAAAAACTTGAATTTCCACATCATGAATCAGGCACAATTGTTGTAATTGAAGGT

>lineatusisotig00507
TTGCAGTTCACGATGGATCGTCTGTGCATCTTCCTTATTCTGTCGGCGATTGCAGCCCATGTATGCGTTGCATCGAAGTTTCAAGACTGTGGTTCATCTGCCAAAGTCAACAGTGTCACCATAAGTGATTGTCCCGATTCTGTTGATGAGTGCCCCCTGAAAAGAGGTACAGAAGCTAGTATTACCATCTCATTCAAATCTAACTCCGAAACGAAGACCCTTAAAGCCGTCGTCCACGGTATTATATCAGGTGTTCCTTTGCCATTCCCACTTCCTCAGCCAGATGGCTGCAAGAGTGGAGTTTCTTGTCCATTGCAGAAGGGACAGTCTTATACCTACGAGAATAAGTTGAAGGTGAAGAATTCCTACCCTCCATTGGCTGTTAAAGTGAAATGGGAGCTGAAAGATGAGAACAACAATGACCTGATATGCGTGGAAATACCATGTAAAGTG
>mimosarumisotig01355
TTGCAGTTCGCGATGGATCGTCTTTGCATAATCCTTGTTCTCTCTGCGATTGCAGCCCATGTATGCGTTGCATCGAAGTTTCAAGACTGTGGTTCAGCTGCTAAAGTGAACACTGTCGTCATAAGTGATTGTCCCGATTCTCTTGATGAGTGCCCACTGAAAAGAGGTACAGAAGCCAGCATCAACATCGCATTCAAATCTAACTCCGAAACGAAGACCCTTAAAGCCATTGTCCACGGTATTATATCAGGTGTTCCTTTGCCATTCCCACTTCCTCAACCAGATGGCTGCAAGAGTGGAGTTTCTTGTCCAGTGCAGAAGGGACAGTCTTATACCTACGCCAATAAGCTGAAGGTGAAGAATTCCTATCCTCCATTGGCGGTTACAGTGAAATGGGAGCTGAAAGATGAGAATAACAATGACCTGATATGCGTGGAAATACCATGTAAAGTG
>tentoriicolaisotig00665
TTGCAGTTCGCGATGGATCGTCTTTGCATAATCCTTGTTCTCTCTGCGATTGCAGCGCATGTGTGCGTTGCATCGAAGTTTCAAGACTGTGGTTCAGCTGCTAAAGTTAATAGTGTTACCATAAGTGATTGTCCCGATTCTCTTGATGAGTGCCCATTAAAAAGAGGTACAGAAGCCAGCATCAGCATTGGATTCAAATCTAACTCCGAAACGAAGACCCTTAAAGCCGTCGTCCACGGTATTATATCTGGTGTTCCTTTGCCATTCCCACTTCCTCAACCAGATGGCTGCAAGAGTGGAGTTTCTTGTCCAGTGCAGAAGGGACAGTCTTATACCTACGCCAATAAGCTGAAGGTGAAGAATTCCTATCCTCCATTGGCTGTTAAAGTGAAATGGGAGCTGAAAGATGAGAACAACAATGACCTGATATGCGTGGAAATACCATGTAAAGTG

>lineatusisotig00546
TCAAATATGAGTGAGTTATCAGATGCTTCTGTTGAAGATGCTGTTGTTGAAGAAGTCTTGAATGCTCAAAAAAGAAAATTAATACCTGTAAATAATGTGGGTGGTCTCCTTGGCAAGCTGAAAGAAATTCAGTTGAATTTAGACTGGGTTGAAAAGCTGGATATTGCTGTCAATGTCTCTGCCTTACCATCAGAACAGTCCAAGGAATCTGCTGCTGTCGACACTGGAGCAGAAAGTGACTTTAAGCGAGAAATGTCTTTCTGTAATCAAGCTATGAGTGCCGTATCAAAAGCTCTAAAGCGTCTAGAGAAACTTGGTATTCCCACCAAACGGCCAACAGATTTCTTAGCAGAAATGGCCAAATCAGATGCACACATGAGGAAGGTCAGAGAAAAACTGTTGAGTAAACAGTTAATTGTAGAAAGAAGTGAAAAAGTAAGAGCTATCAGAGAACAAAAGAAACAAGGCAAAAAGGTTCAACAAGAAGTTCTTCAAAAGAAGAGAGAAGAAAAAAAGAAAATGTTAAACTCTCTCAAGAAAACCAAGAAAGGAAAAATGGGTGCTGATAAATTACTAGAAGAAAACAAA
>mimosarumisotig04575
TCAAATATGAGTGATCTGTCAGATGCTTCTGTTGAGGATGCCGTTGTCGAAGATGTCTTGAATGCTCAAAAAAGGAAATTGATTCCTGTTAATAATATAGCCGGTCTGCTTGGCAAGCTAAAAGAAATTCAGCTAAATTTAGATTGGGTTGAAAAGCTGGACACAATTGTCAATATATCTGCCTTACCATCAGATCAGTCCAAGGAATCTGCTGCTGTCGACACTGTAGCGGAAAGTGACTTTAAGCGAGAAATGTCTTTCTGTAACCAAGCTATGAGTGCTGTATCGAAAGCTCTAAAGCGTCTAGAGAAACTTGGTATTCCCACCAAACGGCCGACAGATTTCTTAGCAGAAATGGCCAAATCAGATGCACACATGAAGAAGGTCAGAGAAAAACTATTGAGTAAACAGTTAATTGTCGAAAGAAGTGAAAAAGTGAGAGCTATCAGAGAACAGAAGAAGCAAGGCAAAAAGGTTCAACAAAAAGTTCTTCAACAGAAGAGAGAAGAAAAAAAGAAAATGTTAAATGCTCTGAAGAAAACCAAAAAAGGAAAAATGGGTGCCGACAAGTTACTAGAAGAAAAGAAA
>tentoriicolaisotig02379
TCGAATATGAGTGATCTATCAGATGCTTCTGTTGAGGATGCAGTTGTCGAAGATGTCTTGAATGCTCAAAAAAGAAAATTGATTCCTGTTAATAATGTGGCCGGTCTTCTTAGTAAGCTAAAAGAAATTCAGCTGAATTTAGATTGGGTTGAAAAGCTGGACACAACTGTCAATGTATCTGCCTTACCATCCGAACAGTCCAAGGAATCTGCTGCTGTCGATACTGTAGCAGAAAATGACTTTAAGCGAGAAATGTCTTTCTGTAACCAAGCTATGAGTGCCACATCAAAAGCTCTAAAGCGTCTAGAAAAACTTGGTATTCCCACCAAACGGCCGGCAGATTTCTTAGCAGAAATGGCCAAATCAGATGCACACATGAAGAAGGTCAGAGAAAAATTATTGAGTAAACAGTTGATTGTCGAAAGAAGTGAAAAAGTCAGAGCTATCAGAGAACAGAAGAAGCAAGGCAAAAAGATTCAACAAGAAGTTCTTCAACAGAAGAGAGAAGAAAAAAAGAAAATGTTAAATGCTCTGAAGAAAACCAAAAAAGGAAAAATGGGCGCTGACAAGTTACTAGAAGAAAAAAAA

>lineatusisotig00547
ATGCCTGATTATTTGGGAGATGATATGCGAAAAACTAAAGGTGATGAGAAAGATGAAAAAACAGATGATGTGAAAGCTTTGGACGAAGGGGATATAGCACTTTTGAAGACTTACGGTGTTGGCCAGTATAGTAAAGCTATAAAGCAAGTTGAAGATGACATACAAGGTATTTTGAAGAAAGTAAACGAATTGACAGGTATTAAAGAATCTGATACTGGTCTGGCTCCTCCTGCCCTGTGGGATCTTGCGGCAGACAAACAAACATTGCAAAATGAGCAGCCCCTGCAAGTTGCCCGCTGCACAAAAATTATCACTACAGATACAGACGAGCCCAAGTACATCATAAATGTGAAACAGTTTGCAAAATTTGTTGTCGATCTTGCAGATTCTGTTGCTCCCACAGATATTGAAGAAGGCATGAGAGTAGGTGTTGACCGCAACAAGTACCAGATTCACATCCCTCTTCCACCCAAAATTGATCCTACGGTTACCATGATGCAAGTGGAAGAGAAGCCAGATGTTACTTACAGTGATGTAGGTGGATGTAAAGAACAAATCGAGAAATTGAGAGAAGTGGTCGAAACTCCCCTTTTACATCCTGAAAAATTTGTCAATTTGGGCATTGAACCACCCAAAGGTGTTCTACTTTTTGGACCACCGGGAACAGGAAAGACACTGTGTGCCAGAGCTGTGGCTAACCGAACTGATGCATGTTTCATTAGGGTCATTGGTTCTGAGTTGGTTCAAAAATATGTCGGTGAAGGTGCCCGTATGGTTCGTGAACTTTTCGAAATGGCTCGAAATAAAAAGGCATGCCTGATTTTCTTTGATGAAATTGATGCTATTGGAGGTGCTAGATTTGATGATGGTGCTGGTGGTGATAATGAAGTTCAAAGAACTATGCTTGAGCTTATCAACCAGTTAGATGGTTTTGATCCTCGTGGCAACATCAAGGTGCTCATGGCTACAAACAGACCCGATATTTTAGATCCTGCACTTATGCGTCCTGGTCGACTGGATCGAAAAATCGAATTCGGTTTACCCGATCTTGAGGGAAGGACGCACATTTTCAGGATACATGCGAGATCGATGAGTGTGGAACGTGACATCAGATTCGAATTGCTTGCCCGACTCTGTCCCAACAGCACAGGAGCTGAAATTCGCAGCGTGTGCACAGAAGCTGGTATGTTTGCCATCAGAGCTCGTCGAAAAATTGCAACTGAAAAGGACTTTTTGGAAGCCATTAACAAAGTCATCAAGTCATATGCAAAATTCAGTGCTACACCTAGATATATGACATAT
>mimosarumisotig04386
ATGCCTGATTATTTGGGAGATGATATGCGAAAAACTAAAGGTGACGAGAAAGATGAAAAAGTAGATGATGTGAAAGCTCTGGACGAAGGGGATATAGCACTTTTGAAGACTTATGGTGTTGGTCAATACAGTAAAGCTATAAAGCAAGTTGAAGATGACATCCAAGGTATTCTGAAGAAAGTAAACGAGTTGACAGGTATTAAAGAATCTGATACCGGTCTAGCTCCTCCTGCACTGTGGGATCTTGCAGCCGACAAACAAACATTGCAGAATGAGCAGCCTTTGCAAGTTGCTCGCTGCACAAAAATTATCACTACAGATTCAGATGAACCCAAGTACATCATCAATGTGAAACAGTTTGCGAAATTTGTTGTCGATCTTGCAGATTCTGTTGCTCCTACAGATATTGAAGAAGGCATGAGAGTAGGTGTTGACCGCAACAAGTACCAGATTCACATCCCTCTTCCACCCAAGATTGATCCAACGGTTACCATGATGCAAGTGGAAGAGAAGCCAGATGTTACTTACAGTGATGTGGGTGGATGTAAAGAACAAATTGAGAAGCTGAGAGAAGTGGTTGAAACTCCCCTTTTACATCCTGAAAAATTTGTCAATTTGGGCATTGAACCACCCAAAGGTGTTCTACTTTTCGGACCTCCGGGAACAGGAAAGACGCTGTGTGCCAGAGCTGTTGCTAACCGAACAGACGCCTGTTTCATTAGGGTCATTGGTTCTGAGTTGGTTCAAAAATATGTCGGTGAAGGTGCTCGTATGGTTCGCGAGCTTTTCGAAATGGCTCGAAATAAAAAGGCATGCCTGATTTTCTTTGATGAAATTGATGCTATTGGAGGTGCTAGATTTGATGATGGTGCTGGCGGTGATAATGAAGTTCAAAGGACAATGCTCGAGCTTATCAACCAGTTAGATGGTTTCGATCCTCGTGGCAACATCAAGGTGCTCATGGCCACAAACAGACCCGATATTTTAGATCCTGCACTTATGCGTCCTGGTCGACTGGATCGAAAAATCGAATTCGGTTTACCCGATCTTGAGGGAAGGACGCACATTTTCAGGATACATGCAAGATCGATGAGTGTGGAACGTGACATCAGGTTTGAGTTGCTTGCCCGTCTGTGTCCCAACAGCACAGGAGCTGAAATTCGCAGCGTGTGCACAGAAGCTGGAATGTTTGCCATCAGAGCTCGTCGTAAAATTGCAACCGAAAAGGACTTTCTGGAAGCCATTAACAAAGTCATTAAATCATATGCAAAATTCAGTGCTACACCTAGATATATGACATAT
>tentoriicolaisotig06963
ATGCCTGATTATTTGGGAGATGATATGCGGAAAACCAAAGGTGACGAAAAAGATGAAAAAGTGGATGATGTGAAAGCTTTGGACGAAGGGGATATAGCACTTTTGAAGACATATGGTGTTGGTCAATATAGTAAAGCTATAAAGCAAGTTGAAGATGATATACAAGGTATTCTGAAGAAAGTAAACGAGTTAACAGGTATTAAAGAATCTGATACCGGTCTAGCTCCTCCTGCACTGTGGGATCTTGCAGCCGACAAACAGACACTGCAGAATGAGCAGCCACTGCAAGTTGCTCGCTGCACAAAAATTATCACTACGGATTCAGACGAGCCCAAGTACATCATCAATGTGAAACAATTTGCAAAATTTGTTGTTGATCTTGCAGATTCTGTTGCTCCCACAGATATTGAAGAAGGCATGAGAGTAGGTGTTGACCGCAACAAGTATCAGATTCACATCCCTCTTCCACCCAAGATTGATCCAACAGTTACCATGATGCAAGTGGAAGAGAAGCCAGATGTTACTTACAGTGATGTGGGTGGATGTAAAGAACAAATTGAGAAACTGAGAGAAGTGGTTGAAACTCCCCTTTTACATCCTGAAAAATTTGTCAATTTGGGCATCGAACCACCCAAAGGTGTTCTACTTTTTGGACCTCCAGGAACAGGAAAGACGCTGTGTGCCAGAGCTGTGGCCAACCGGACAGACGCATGTTTCATTAGGGTCATTGGTTCCGAGTTGGTTCAAAAATATGTCGGTGAAGGTGCCCGAATGGTTCGTGAGCTTTTCGAAATGGCTCGAAATAAAAAGGCATGCCTGATTTTCTTTGATGAAATTGATGCTATTGGAGGTGCTAGATTTGATGATGGTGCTGGTGGTGATAATGAAGTTCAAAGAACGATGCTTGAGCTTATCAACCAGTTAGATGGTTTTGATCCTCGTGGCAACATCAAGGTGCTCATGGCCACAAACAGACCCGATATTTTAGATCCTGCACTTATGCGTCCTGGTCGACTGGATCGAAAAATCGAATTCGGTTTACCCGATCTTGAGGGAAGGACGCACATTTTCAGGATACATGCAAGATCAATGAGTGTGGAACGTGACATCAGGTTTGAGTTGCTTGCCCGTTTGTGTCCCAACAGCACAGGAGCTGAAATTCGTAGCGTGTGCACAGAAGCTGGAATGTTTGCCATTAGAGCTCGACGTAAAATTGCAACCGAAAAGGACTTTCTGGAAGCCATTAACAAAGTCATTAAATCATATGCAAAATTCAGTGCTACACCTAGATATATGACCTAT

>lineatusisotig00615
ATGTCTGATAGCCCTGGAAATCCTGTGTATTCTCCGGAGGTATCACCTTCAGCCATTTCTTCTGGTACAACACTGTTAACTCCATCTTTGGTCTCATTTACATCCTCCTTGCCAACGTCTACTAATATCCCAAGGGTTTCTGGGAGCAAATCAACTTCTTTCACCACTTCCACTTCCACCATCGCCCCAACATCAAATTTAACGTCACCACATACCTCACTTTCTAGTGCTGGATTTACGACTATATTGACAGCATCTGCTGCAGGAGGGTCTAAAAGCCAGGCAGTAGCTTCAACATCTGACTCATCTTCATCTAGTCATAATTCTTTGTCAGTTGTTCAAGGTTCTTCTCCTAATTTATCTGTAGTTTCAGGCAATGTAGTCATCCCTCAGACTATTTTACAAGCAAACAATAGTGCTGTTTTATATCATACAAGTCAAGGTTTAGTATATGCAACACCAACTAATCTACCAGAAGGTGTTGTACTAAATCTGGGTCAAGAACAAGGTGGTACCCAGCAACAGTTCATTACTATACCAGTATCCTTATCTCTTACTCCAGCTCAACAGCAGCAGCTGATCCAAGGAACTCAAGGTACAAGT------CAAAATTCATCATTCAGCAGTTCTAGTAACAGAAGAGACAAGTCTCGA
>mimosarumisotig05074
ATGTCTGATAGCCCTGGAAATCCTGTGTATTCTCCGGAGGTATCACCTTCAGCCATTTCTTCTGGTACAACACTATTAACTCCATCCTTGGTCTCATTTACATCTTCCTTGCCAACGTCTACCAATATCCCAAGGGTTTCTGGGAGCAAATCAACTTCTTTCACCACTTCCACTTCCACCATCGCCCCAACACCGAATTTAACTTCACCACATACGTCACTTTCTAGTGCTGGATTTACGACCATACTAACAGCATCTGCTGCAGGAGGGTCTAAAAGCCAGGCAGTAGCTTCAACATCTGACTCATCTTCATCTAGTCATAATTCTCTGTCAGTTGTTCAAGGTTCTTCTCCTAATTTATCTGTAGTTTCAGGTAATGTAGTCATCCCTCAGACTATTTTACAAGCAAACAATAGTGCTGTTTTATATCATACAAGCCAAGGTTTAGTATATGCAACACCAACTAATCTACCTGAAGGTGTTGTACTAAATCTGGGTCAAGAACAAGGTGGCACCCAACAACAGTTTATTACTATACCAGTATCCTTATCTCTTACTCCAGCTCAACAGCAG---CTGATCCAAGGAACTCAAGGTACAAGTCAAGGTCAAAATTCATCATTTAGCAGTTCTAGTAACAGAAGAGAAAAGGCTCGA
>tentoriicolaisotig05764
ATGTCTGATAGCCCTGGAAATCCTGTGTATTCTCCGGAGGTATCACCTTCAGCCATTTCTTCTGGTACAACACTATTAACTCCATCCTTGGTCTCATTTACATCTTCCTTGCCAACGTCTACCAATATCCCAAGGGTTTCTGGGAGCAAATCAACTTCCTTCACCACTTCCACTTCCACCATCGCCCCAACATCAAATTTAACGTCACCACATACGTCACTTTCTAGTGCTGGATTTACGACCATACTGACAGCATCTGCTGCAGGAGGGTCTAAAAGCCAGGCAGTAGCTTCAACATCTGACTCATCTTCATCTAGTCAAAATTCTCTGTCAGTTGTTCAAGGCTCTTCTCCTAATTTATCTGTAGTTTCAGGTAATGTAGTCATCCCTCAGACTATTTTACAAGCAAACAATAGTGCTGTTTTATATCATACAAGTCAAGGTTTAGTATATGCAACACCAACTAATCTACCTGAAGGTGTTGTACTAAATCTGGGTCAAGAACAAGGTGGTACCCAGCAACAGTTCATTACTATACCAGTATCTTTATCTCTTACTCCAGCTCAACAGCAGCAGCTGATCCAAGGAACTCAAGGTACAAGTCAAGGTCAAAATTCATCATTCAGCAGTCCCAGTAACAGAAGAGAAAAGTCTCGA

>lineatusisotig00626
CTTCCTCTTTCTTTCATTCAGCAGATCTGCGCTTTAGCTCACAGCCGTGGGATAAAAGTTCACATGGATGGTGCAAGAATCGTGAATGCTTCAGTACAGTCTGGGGTACCTGTAAATGAAATTGTCAAAGAATGTGATTCTGTTTCTATGTGTCTGTCTAAAGGAATTGGAGCACCTGTAGGTTCCATAGTAGCTGGATCT
>mimosarumisotig01529
CTGCCTCTTTCTTTCATTCAGGAGATCTGCGCTTTAGCTCACAGCCGTGGAGTAAAAGTTCACATAGATGGTGCAAGAATCGTAAATGCTTCAGTGCAATCTGGGGTACCTGTAGATGAAATTGTCAAAGAATGTGATTCTGTTTCCATGTGCCTGTCCAAAGGAATTGGAGCGCCTGTAGGTTCCATAGTTGCTGGATCT
>tentoriicolaisotig05049
CTGCCTCTTTCATTCATTCAGAAGATCTGCGCTTTAGCTCACAACCGTGGAATAAAAGTTCACATGGATGGTGCAAGAATCGTAAATGCTTCAGTACAGTCCGGGATACCTGTAAATGAAATTGTCAAAGAATGTGATTCTGTTTCTATATGCCTGTCCAAAGGAATTGGAGCGCCTGTAGGTTCCATTGTTGCTGGATCT

>lineatusisotig00675
GAATGCGAGCGAACATGCGGCGCCGGAGGAGTTCTGGGATTAGCTCTGGACCGTCCTGACTGCGACAAAGCCCCTGAAACTGGAGTCTGCCGTGCTTTCATACGCCGTTTTTACTATGACCAGAAGGAAGGGATGTGCAAGACCTTCATCTATGGTGGATGTGGTGGAAACCGAAACAATTTTGTCACCGAAGAGGAATGTTACAACAAGTGTGGTGCTTTAGCCTCGATGTCTGCCTGCGAGCAAGAAAAAGAGACGGGTCCCTGCAAAGCCGCTTTCCGTAGATTTTACTACAACAAGCAGACTGGAGAATGTGAGTCTTTCATCTATGGTGGCTGCCGGGGAAACAGCAACAACTTCTTGGACAAGGAAGACTGTGAAGCCGTATGCAAA
>mimosarumisotig00006
GAATGTGAGCGAACTTGCGGAGCCGGAGGAGTTTTGGGACTAGCTCTGGACCGTCCTGACTGCGACAAAGCCCCTGAAACTGGAGTGTGCCGTGCTTACATACGCCGTTTTTACTATGACCAGAAGGAGGGCATGTGCAAAACCTTCATTTATGGTGGATGTGGTGGAAACCGAAACAATTTTGTCACAGAAGAGGAATGTTACAACAAGTGCGGTGCTTTAGCATCGATGTCAGCCTGCCAGCAAGAAAAAGAGACGGGACCCTGCAAGGCCGCTTTCCGAAGATTTTACTACAACAAGCAGACGGGAGAATGTGAGCCTTTTATCTACGGTGGCTGTCAGGGAAACAGCAACAACTTCTTGGACAAGGAAGACTGTGAAGCCGTATGCAAA
>tentoriicolacontig08833
GAATGTGAGCAAACCTGCGGCGCCGGAGGAGTTCTGGGACTAGCTCTGGACCGTCCTGACTGCGACAAAGCCCCTGAGACTGGAGTATGCCGTGCTTACATACGTCGTTATTACTATGATCAGAAGGCCGGTATGTGCAAGACCTTCATCTATGGTGGATGTGGAGGAAACCGAAACAATTTCGTCTCAGAAGAAGAATGCTACAACAAATGCGGTGCTTTAGCCTCGATGTCAGCCTGCGAGCAAGAAAAAGAGACAGGACCCTGCAAGGCCGCTTTCCGAAGATTTTATTACAACAAGCAGACGGGAGAATGCGAGCCTTTCATCTACGGTGGCTGTCAGGGAAATAGCAACAACTTCTTGGACAAGGAAGACTGTGAAGCTGTATGCAAA

>lineatusisotig00717
CTGAGTTTCAGCATCGATTTACTTCCTTCGGACATGTCTTCCCAGACTATGAATAGTGCCTTCATGGCTCCTCGCGGAATGCTTGGTGCCCCA------GTCCACCTTAGTGCCCCAGTACCTTACGATGGTGCATTCTATCCTTACCAGAGGAATGCTACTGTCGTCGACACAGTACCTAGCGACATTTTACATATGGTACACGAGCACTGGTATCAATTTCCACCTCTAAATCCTTTATGGCACAGCCTTTTAGGTTTGGCTATGATCGTTTTGGGAATCATCAGTGTCATTGGCAACGGGATGGTTATCTATCTCATGACAACAACTAAGAGCCTCAAGACACCAACAAACATGTTAATTGTAAATCTTGCTTTCTCGGATTTCTCTATGATGGCCTTCATGATGCCCACTATGGCCGCTAATTGTTTCGCTGAGACGTGGGTCCTGGGACCACTTATGTGCGAAATATACGGGATGGCTGGCAGTCTTTTCGGCTGCGTTTCCATCTGGACCATGGTGATGATCGCATTCGACAGGTACAACGTCATCGTCAGAGGCATGTCTGCAGAGCCTTTAACTAGCAAAAAAGCAGCACTTCAAATTCTTCTCGTTTGGATCTGGTCAGCCGTATGGACTCTTCTTCCTATGTTCGGCTGGAATAAGTATGTCCCCGAAGGTAACATGACTAGCTGCACCATCGATTATTTAACGAAAGACTGGTCTTCATCTTCATATGTTATCTTCTATGCTCTTGCTGTTTACTTTACACCCTTATTTACCTTGATTTACAACTACACCTTCATCGTTCGTTCCGTCGCAGACCACGAGAATCAACTCAGAGAACAGGCCAAGAAGATGAACGTTTCATCCCTCAGGGCTAATTCTGATCAACAAAAGCAATCCGCTGAATGCAGACTTGCCAAGATTGCCTTGATGACTGTCGGATTGTGGTTCATTGCATGGACCCCATACCTCAGCATTGCATGGAGCGGTGTTTTCAGCTCAGGAAAGCGCCTTACTCCTTTGGCCACCATCTGGGGAGCTGTATTTGCCAAGGCAGTTGCAGTCTATAACCCCATTGTGTATGGTATTAGCCATCCCAAATACAGAGCAGCTTTGCACCAGAAGTTCCCAAGTCTTGCATGCACTACAGACAACGGTGACCATGGAAGCGACACCAAGTCTGACACCACAGTCGCTTCTGATGAGAAACCGCCAAAAGGCTCAGAA
>mimosarumisotig00449
CTGAGTTTCAGCATCGATTTACTTCCTTCAGACATGTCTTCCCAGACTATGAATAGTGCCTTCATGGCTCCTCGCGGAATGCTTGGTGCCCCAGCCCCAATCCATCTTAGCGCCCCAGTGCCTTACGATGGTGCATTCTATCCTTACCACAGGAATGCTACTGTCGTCGACACAGTACCTAGCGACATCTTACATATGGTACACGAGCACTGGTATCAATTTCCACCTCTAAATCCATTATGGCACAGTCTTTTAGGGTTGGCTATGATCATTTTGGGAATCGTCAGTGTCATTGGCAATGGGATGGTTATCTATCTCATGACAACAACTAAGAGCCTTAAGACACCAACAAACATGTTGATCGTAAATCTTGCTTTCTCGGATTTCTCTATGATGGCCTTCATGATGCCCACTATGACCGCTAACTGTTTCGCCGAAACGTGGGTTTTAGGACCACTTATGTGTGAAATATACGGGATGGCTGGCAGTCTTTTCGGCTGCGTTTCTATCTGGACCATGGTGATGATCGCATTCGACAGATACAACGTCATCGTCAGAGGTATGTCTGCAGAGCCTTTAACTAGCAAGAAAGCAGCAATTCAGATCCTTTTCGTGTGGGCCTGGTCAGCTGTATGGACTCTTCTTCCTATGTTCGGCTGGAACAGGTATGTCCCAGAGGGTAACATGACTAGCTGCACTATCGATTATTTAACGAAAGACTGGTCTTCATCTTCATATGTTATCTTCTATGGTCTTGCTGTTTACTTCATGCCTTTATTTACCTTGATCTACAACTACACCTTCATTGTTCGTTCTGTCGCAGACCACGAGAAAGAACTTAGAGAACAGGCTAAGAAGATGAACGTTTCATCTCTCAGGGCTAATTCTGATCAGCAAAAGCAATCCGCTGAATGCAGACTTGCCAAGATTGCTTTAATGACTGTCGGATTGTGGTTCATCGCATGGACCCCATACCTCAGCATTGCATGGAGCGGTGTTTTCAGTTCAGGAAAGCGTCTTACTCCTTTGGCCACCATCTGGGGAGCTGTATTTGCCAAGGCAGTTGCAGTCTACAACCCCATTGTGTATGGTATTAGCCATCCCAAATACAGAGCAGCTTTGCACCAGAAATTCCCAAGTCTTGCATGCGCTACAGACAATGGTGATCATGGAAATGACACCAGATCTGATACCACAGTCACTTCCGACGAGAAGCCGCCCAAAGGTTCAGAA
>tentoriicolaisotig01629
TTGAGTTTCAGCATCGATTTGCTTCCTTCAGACATGTCTTCCCAAGTGATGAACAGTGCCTTCATGGCTCCTCGCGGAATGCTTGGTGCCCCAGCCCCAGTCCATCTTAGTGCTCCAGTGCCTTACGATGGTGCATTCTACCCTTATCACAGAAATGCAACCGTCGTCGACACAGTACCTAGCGACATCTTATATATGGTACACGAGCACTGGTATCAATTTCCACCTCTAAATCCATTATGGCACAGCCTTTTAGGGTTGGCTATGATCATTTTGGGAATCATCAGTGTCATTGGCAATGGGATGGTTATCTATCTCATGACAACAACTAAGAGCCTCAAGACACCAACAAATATGTTAATTGTAAATCTTGCTTTCTCGGATTTCTCTATGATGGCCTTCATGATGCCCACTATGGCCGCTAATTGTTTCTCCGAAACGTGGGTCTTAGGACCACTTATGTGCGAAATATACGGGATGGCTGGTAGTCTTTTCGGCTGCGTTTCCATCTGGACCATGGTGATGATCGCATTCGACAGATACAACGTCATCGTCAGAGGTATGTCTGCAGAGCCTTTAACTAGCAAGAAAGCAGCAATTCAGATCCTTTTAGTGTGGGTCTGGTCAGCTATATGGACTCTTCTTCCTATGTTCGGCTGGAACAGGTATGTGCCCGAGGGTAACATGACTAGCTGCACCATCGATTATTTAACGAAAGACTGGTCTTCATCTTCATATGTTATCTTCTATGGTCTTGCTGTTTACTTTACGCCTTTATTTACCTTGATCTACAACTACACCTTCATTGTTCGTTCCGTCGCAGACCACGAGCAGCAACTCAGAGAACAGGCTAAGAAGATGAATGTTTCATCTCTCAGGGCTAATTCTGATCAGCAAAAGCAATCCGCTGAATGCAGACTAGCTAAGATTGCCTTAATGACTGTCGGATTGTGGTTCATTGCATGGACCCCATATCTCAGCATTGCATGGAGCGGTGTTTTCAGTTCAGGAAAGCGTCTTACTCCTTTGGCCACCATCTGGGGAGCTGTATTTGCCAAGGCAGTTGCAGTCTACAACCCCATCGTTTATGGTATAAGCCATCCCAAATACAGAGCAGCTTTGTACCAGAAATTCCCAAGTCTTGCATGCGCTACAGACAACGGTGACCATGGAAGTGACACCAGATCTGATACCACAGTCACTTCCGATGAGAAGCCGCCCAAAGGTTCAGAA

>lineatusisotig00737
ATGGCTCACTTCAGCTATCTCTCCGAGCAACAGCAAACTGACTTGCGCAACATTGCAGAAGCAATTGTTGCCCCTGGCAAAGGTATCTTAGCCGCTGATGAATCAACAGCAACTATGGGCAAAAGGCTCGCTAACATTGGAGTTGAAAATTCTGAAGAAAATAGGAGAATATATAGACAGCTGTTGTTTACTTCTGATAAATCAATGGATGATTACATCAGTGGAGTCATTCTTTTCCATGAAACCTTATTTCAAAAGACTGATGATGGCACAAACTTTGTAACTGTCCTCCAGAATCGTGGAATTATTCCTGGAATTAAAGTTGATAAAGGTGTTGTAAACCTTATGGGCACTGAGGAAGAATCAACCACACAAGGTCTTGATGATTTGGCCACCAGATGCCAGGAGTATTATAAATTAGGATGCAGATTTGCTAAATGGAGATGTGTACTGAAAATTAGGAACAACACACCTTCTCCCTTGTCAATTCTGGAAAATGCTAATGTCCTTGCCAGATATGCAACTGAATGTCAAAAGGCTGGAATTGTACCCATTGTTGAACCAGAGATTTTACCCGATGGAGATCATGATTTAGAGCGCTGCCAAAAGGTGACTGAAAAAGTATTAGCTGCTGTTTACAAAGCTCTTAGTGACCATCATGTCTACTTGGAAGGAACTTTGCTGAAACCAAACATGGTAACTCCAGGACAGAGTTGCCCCAAGAAATACACTCCTCAAGACATAGCCAAGGCTACTGTCACTGCATTGCAGAGGACCGTACCTGTTGCTGTTCCAGGAATCACTTTCTTATCTGGTGGACAGTCTGAAGAGGAAGCATCTGTTAATTTGGATGCTTTGAACAAGTATCCTGGCAAGAAACCTTGGGCTTTAACTTTCAGCTACGGCCGAGCCTTACAAGCCAGTGCATTGAAAGCATGGTCTGGAAAAACTGAAAACATCAAAGCTGGACAAGACGAATTCCTTAAGAGGGCAAAGGCAAATGGACTTGCATGCCAGGGCAAATATGTACCGGGATCAATCGAAAGCCTTGCCTCTAAATCATCCAACTTTGTGCCAACTCATTCC
>mimosarumisotig00636
ATGGCTCACTTCAGCTATCTCTCTGAGCAACAGCAAACTGACTTGCGCAACACTGCAGAAGCAATTGTTGCTCCTGGCAAAGGTATCTTAGCTGCTGATGAATCAACAGCAACTATGGGCAAAAGGCTTGCTAACATTGGAGTGGAAAATTCGGAAGAAAATAGGAGAATATATAGACAACTGTTGTTTACTTCTGATAAATCAATGGATGATTATATCAGTGGAGTCATTCTTTTTCATGAAACCTTATTTCAGAAGGCTGATGATGGCACAAATTTTGTAACTTTACTCCAGAATCGTGGAATTATTCCTGGAATTAAAGTTGATAAAGGTGTTGTAAATCTTATGGGCACTGAGGAAGAATCAACCACACAAGGTCTTGATGATTTGGCTACTAGATGCCAGGAGTATTATAAATTAGGATGCAGATTCGCCAAATGGAGATGTGTACTGAAAATTAGGAACAACACACCTTCTCCCTTGGCAATTCTGGAGAATGCTAATGTCCTTGCCAGATATGCAACTGAGTGCCAAAAGGCTGGAATTGTACCTATTGTTGAACCAGAGATTTTACCTGATGGAGATCATGATTTGGAGCGTTGTCAGAAGGTGACTGAAAAAGTATTAGCTGCTGTTTACAAAGCTCTTAGTGACCATCATGTCTACTTGGAAGGAACGTTGCTGAAACCAAACATGGTAACTCCAGGACAAAGTTGCCCCAAGAAATACACTCCTCAGGACATAGCCAAGGCTACTGTTACTGCACTGCAGAGGACCGTACCTGCTGCTGTTCCAGGAATTACCTTCTTATCTGGTGGACAGTCTGAAGAGGAAGCATCTGTTAATTTGGATGCTTTGAACAAGTACCCTGGCAAGAAACCTTGGGCTTTAACTTTCAGCTATGGCCGAGCCTTACAAGCCAGTGCATTGAAAGCATGGTCTGGAAAAACTGAAAACATCAAAGCTGGACAAGAGGAATTCCTTAAGAGGGCAAAGGCAAATGGACTTGCATGCCAGGGCAAATACGTACCGGGATCAATCGAAAGCCTTGCCTCTAAATCATCCAACTTTGTGCCAACACATTCC
>tentoriicolaisotig01131
ATGGCTCACTTCAGCTATCTCTCTGAGCAACAGCAAACTGACTTGCGTAACATTGCCGAAGCAATTGTTGCCCCTGGCAAAGGTATCTTAGCCGCTGATGAATCAACAGCAACTATGGGCAAAAGGCTTGCTAACATTGGAGTGGAAAATTCTGAAGAAAATAGGAGAATATATAGACAACTGTTGTTTACTTCTGATAAATCAATGGATAATTATATCAGTGGAGTCATTCTTTTCCATGAAACCTTATTTCAAAAGGCTGATGATGGCACAAATTTTGTAACTCTGCTCCAGAATCGTGGAATTATTCCTGGAATTAAAGTTGATAAAGGTGTTGTAAACCTTATGGGCACTGAGGAAGAATCAACCACACAAGGTCTTGATGATTTGGCTACTAGATGCCAGGAGTATCATAAATTGGGATGCAGATTTGCCAAATGGAGATGTGTACTGAAAATTAGGAACAACACACCTTCTCCCTTGGCAATTCTAGAAAATGCCAATGTCCTTGCCAGATATGCAACTGAGTGCCAAAAGGCTGGAATTGTACCTATTGTTGAACCAGAGATTTTACCTGATGGAGATCATGATTTGGAGCGTTGTCAGAAGGTGACTGAAAAAGTATTAGCTGCTGTTTACAAAGCTCTTAGTGACCATCATGTCTACTTGGAAGGAACTTTGCTGAAACCGAACATGGTGACTCCAGGACAAAGTTGCCCCAAGAAGTACACTCCTCAGGACATAGCCAAGGCTACTGTTACTGCATTGCAGAGGACTGTACCTGCTGCTGTCCCAGGAATTACTTTCTTATCTGGTGGACAGTCTGAAGAGGAAGCATCTGTTAATTTGGATGCTTTGAACAAATACTCTGGCAAGAAACCTTGGGCTTTAACTTTCAGCTATGGCCGAGCCTTGCAAGCCAGTGCATTGAAAGCATGGTCTGGAAAAACTGAAAACATCAAAGCTGGACAAGACGAATTCCTTAAGAGGGCAAAGGCAAATGGACTTGCATGCCAGGGCAAATACGTACCGGGATCAATCGAAAGCCTTGCCTCTAAATCATCCAACTTTGTGCCAACACATTCC

>lineatusisotig00738
ATGGCTCACTTCAGCTATCTCTCCGAGCAACAGCAAACTGACTTGCGCAACATTGCAGAAGCAATTGTTGCCCCTGGCAAAGGTATCTTAGCCGCTGATGAATCAACAGCAACTATGGGCAAAAGGCTCGCTAACATTGGAGTTGAAAATTCTGAAGAAAATAGGAGAATATATAGACAGCTGTTGTTTACTTCTGATAAATCAATGGATGATTACATCAGTGGAGTCATTCTTTTCCATGAAACCTTATTTCAAAAGACTGATGATGGCACAAACTTTGTAACTGTCCTCCAGAATCGTGGAATTATTCCTGGAATTAAAGTTGATAAAGGTGTTGTAAACCTTATGGGCACTGAGGAAGAATCAACCACACAAGGTCTTGATGATTTGGCCACCAGATGCCAGGAGTATTATAAATTAGGATGCAGATTTGCTAAATGGAGATGTGTACTGAAAATTAGGAACAACACACCTTCTCCCTTGTCAATTCTGGAAAATGCTAATGTCCTTGCCAGATATGCAACTGAATGTCAAAAGGCTGGAATTGTACCCATTGTTGAACCAGAGATTTTACCCGATGGAGATCATGATTTAGAGCGCTGCCAAAAGGTGACTGAAAAAGTATTAGCTGCTGTTTACAAAGCTCTTAGTGACCATCATGTCTACTTGGAAGGAACTTTGCTGAAACCAAACATGGTAACTCCAGGACAGAGTTGCCCCAAGAAATACACTCCTCAAGACATAGCCAAGGCTACTGTCACTGCATTGCAGAGGACCGTACCTGTTGCTGTTCCAGGAATCACTTTCTTATCTGGTGGACAGTCTGAAGAGGAAGCATCTGTTAATTTGGATGCTTTGAACAAGTATCCTGGCAAGAAACCTTGGGCTTTAACTTTCAGCTACGGCCGAGCCTTACAAGCCAGTGCATTGAAAGCATGGTCTGGAAAAACTGAAAACATCAAAGCTGGACAAGACGAATTCCTTAAGAGGGCAAAGGCCAACAGTGAAGCTTCTCTTGGAAAATACGGAGGTGGTGTGACTGGAGCTGCAGCTGCAGAAACCCTGTTCATCAAAGATCATGCC
>mimosarumisotig00637
ATGGCTCACTTCAGCTATCTCTCTGAGCAACAGCAAACTGACTTGCGCAACACTGCAGAAGCAATTGTTGCTCCTGGCAAAGGTATCTTAGCTGCTGATGAATCAACAGCAACTATGGGCAAAAGGCTTGCTAACATTGGAGTGGAAAATTCGGAAGAAAATAGGAGAATATATAGACAACTGTTGTTTACTTCTGATAAATCAATGGATGATTATATCAGTGGAGTCATTCTTTTTCATGAAACCTTATTTCAGAAGGCTGATGATGGCACAAATTTTGTAACTTTACTCCAGAATCGTGGAATTATTCCTGGAATTAAAGTTGATAAAGGTGTTGTAAATCTTATGGGCACTGAGGAAGAATCAACCACACAAGGTCTTGATGATTTGGCTACTAGATGCCAGGAGTATTATAAATTAGGATGCAGATTCGCCAAATGGAGATGTGTACTGAAAATTAGGAACAACACACCTTCTCCCTTGGCAATTCTGGAGAATGCTAATGTCCTTGCCAGATATGCAACTGAGTGCCAAAAGGCTGGAATTGTACCTATTGTTGAACCAGAGATTTTACCTGATGGAGATCATGATTTGGAGCGTTGTCAGAAGGTGACTGAAAAAGTATTAGCTGCTGTTTACAAAGCTCTTAGTGACCATCATGTCTACTTGGAAGGAACGTTGCTGAAACCAAACATGGTAACTCCAGGACAAAGTTGCCCCAAGAAATACACTCCTCAGGACATAGCCAAGGCTACTGTTACTGCACTGCAGAGGACCGTACCTGCTGCTGTTCCAGGAATTACCTTCTTATCTGGTGGACAGTCTGAAGAGGAAGCATCTGTTAATTTGGATGCTTTGAACAAGTACCCTGGCAAGAAACCTTGGGCTTTAACTTTCAGCTATGGCCGAGCCTTACAAGCCAGTGCATTGAAAGCATGGTCTGGAAAAACTGAAAACATCAAAGCTGGACAAGAGGAATTCCTTAAGAGGGCAAAGGCTAACAGTGAAGCTTCTCTTGGAAAATACGGAGGTGGTGTGAGTGGAGCCGCAGCTGCAGAAACCTTGTTCATCAAAGATCATGCC
>tentoriicolaisotig01132
ATGGCTCACTTCAGCTATCTCTCTGAGCAACAGCAAACTGACTTGCGTAACATTGCCGAAGCAATTGTTGCCCCTGGCAAAGGTATCTTAGCCGCTGATGAATCAACAGCAACTATGGGCAAAAGGCTTGCTAACATTGGAGTGGAAAATTCTGAAGAAAATAGGAGAATATATAGACAACTGTTGTTTACTTCTGATAAATCAATGGATAATTATATCAGTGGAGTCATTCTTTTCCATGAAACCTTATTTCAAAAGGCTGATGATGGCACAAATTTTGTAACTCTGCTCCAGAATCGTGGAATTATTCCTGGAATTAAAGTTGATAAAGGTGTTGTAAACCTTATGGGCACTGAGGAAGAATCAACCACACAAGGTCTTGATGATTTGGCTACTAGATGCCAGGAGTATCATAAATTGGGATGCAGATTTGCCAAATGGAGATGTGTACTGAAAATTAGGAACAACACACCTTCTCCCTTGGCAATTCTAGAAAATGCCAATGTCCTTGCCAGATATGCAACTGAGTGCCAAAAGGCTGGAATTGTACCTATTGTTGAACCAGAGATTTTACCTGATGGAGATCATGATTTGGAGCGTTGTCAGAAGGTGACTGAAAAAGTATTAGCTGCTGTTTACAAAGCTCTTAGTGACCATCATGTCTACTTGGAAGGAACTTTGCTGAAACCGAACATGGTGACTCCAGGACAAAGTTGCCCCAAGAAGTACACTCCTCAGGACATAGCCAAGGCTACTGTTACTGCATTGCAGAGGACTGTACCTGCTGCTGTCCCAGGAATTACTTTCTTATCTGGTGGACAGTCTGAAGAGGAAGCATCTGTTAATTTGGATGCTTTGAACAAATACTCTGGCAAGAAACCTTGGGCTTTAACTTTCAGCTATGGCCGAGCCTTGCAAGCCAGTGCATTGAAAGCATGGTCTGGAAAAACTGAAAACATCAAAGCTGGACAAGACGAATTCCTTAAGAGGGCAAAGGCCAACAGTGAAGCTTCTCTTGGAAAATACGGAGGTGGTGTGAGTGGAGCCGCAGCTGCAGAAACCTTATTCATCAAAGATCATGCC

>lineatusisotig00742
TTGAATCAAATTAATTATCAACAAAGCCAAAGTAATATAAGTAAAGGACAAGCTTATCAAGGAAGTCAACACCAGACCAATTACCAGACTCAAACTCATCAAAGTAATTACCAGCCCCAGAAGACTGAGCAACCAACTACTGCAGTATCCAAAGCGGTATTTAAAATCGGCCCACCACCCCCTCCTCGTGGTTCTTCAGCTAAACAGCAAGATTCCGGCGATATGACGGCCGTATACAGGCAACAATATGAGCAACATCTGCAGCAGCAGTATGAGCAACAGCAGATGTACATGAACAACTACGATGACTATGAAACAACGAAACCTAAAGCGCACATAATAAATGAAAACATTTTCGAGCACAATTCTACATCTGGGACTCCGATTACGTATAAAGCACCTCCAGCCGCTCCTCCGAAGCCACACTGGCCGCCACCGCCTCAGAACGAGCAATTCAGAAGTCCGGCACCTCCTTCACCATCCGGGATGAGGAATGTGGCATCTGTCTGGCCCCCTAAGAAATCTACAGTAACGGATTTGCCGAAGACTGGATTTAATCCTGCAGCTGTGCGAGAGCAAGGAACTGGAAGGAGATGCATCTGGCCCCCTCCAAAATCCGAAGATGAAATGAGGAGTGGTCGAAACACCCCACAGTCACCTATGACTGGGCGTCGCATACAGTGGAATCCTTCTCCATCTCCTCCTCTCAGCCGCAGAACAGTTTTCAGCACTTCTCAGTCCCCAGTTAGAAGGAAGGATATTCAGTGGCCTCCTCAATCCCCCACTTCTTTTCACGATAAGGAGAACGTTCCTCGATTTAGTCCTAAGACCACGAGAAAGGCTAGATTTGATGATTATATTAAAGAACATGCCTCCATCAATGTTCCCCAAACGTATAGGCCACCCCCTGGAACGCAGCACGTTGAATAT
>mimosarumisotig05300
CTGAATCAAGTAAATTATCAACAAAGCCAAAGTAATCCAAGTAAAGGACAAGCTTATCAGGGAACTCAGCACCAGACCAACTACCAGACGCAAACCCATCAAAGCAATTACCAGCCCCAGAAGACTGAGCAACCAACAACTGCAGTATCCAAAGCGGTATTTAAAATCGGCCCACCACCACCTCCTCGCGGTTCTTCAACAAAGCAACAGGACACCGGAGATATGACGGCCGTATACAGGCAACAATACGAGCAGCATCTGCAGCAGCAGTATGAACAACAGCAGATGTACATGAACAACTACGATGACTATGAAACATCGAAACCTAAAGCGCACATTATAAATGAAAACATTTTCGAGCACAATTCTACATCTGGGACTCCGATTACGTATAAAGCACCTCCAGCAGCCCCTCCGAAGCCACACTGGCCACCACCGCCTCAGAATGATCAATTCAGAAGTCCTGCACCACCTTCACCATCCGGCATGAGGAATGTGGCGTCTGTCTGGCCCCCTAAGAAATCTACAGTTACCGACTTGCCGAAGACTGGATTTAATCCTGCAGCTGTGCGAGAACAAGGTACTGGAAGGAGATGCATATGGCCCCCACCAAAACCGGAAGATGAAATGAGGAGCGGTCGAAACACCCCTCAGTCACCTATGACTGGCCGTCGCATACAGTGGAATCCTTCTCCATCTCCTCCTCTCAGTCGCAGAACAGTTTTCAGCACTTCTCAGTCCCCAGTTAGAAGGAAGGATATTCAGTGGCCTCCTCCATCCCCCACTTCTTTCCATGATAAGGAAAATGTTCCCCGATTTAGTCCTAAGACCACGAGAAAGGCCAGGTTCGATGATTATGTTAAGGAACATGCGTCCATCAATGTTCCCCAAACGTACAGGCCACCCCCTGGAACACAGCATGTTGAGTAC
>tentoriicolaisotig02205
TTGAATCAAATTAATTATCAACAAAGCCAAAGCAATCCAAGCAGAGGACAAGCTCATCAGGGAACTCAGCACCAGACCAATTACCAGACGCAAACTCATCAAAGCAATTACCAGCCCCAGAAGACTGAACAACCAACTACTGCAGTATCGAAAGCGGTATTTAAAATCGGCCCACCACCACCTCCTCGCGGTTCTTCAGCAAAGCAACAAGACTCCGGCGATATGGCGGCGGTATACAGGCAACAATATGAGCAGCATCTGCAGCAGCAGTATGAACAACAGCAGATGTACATGAACAATTACGATGATTATGAATCAACGAAACCTAAAGCGCACATTATAAATGAAAACATTTTCGAGCACAATTCTACATCTGGGACTCCAATTACGTATAAAGCACCTCCAGCCGCCCCTCCGAAGCCACATTGGCCACCACCGCCTCAGAACGATCAGTTTAGAAGTCCTGCACCACCTTCACCATCCGGCATGAGGAATGTGGCGTCTGTCTGGCCCCCTAAGAAATCTACAGTAACCGAATTGCCGAAGACTGGATTTAATCCTGCAGCTGTGCGAGAGCAAGGTACTGGAAGGAGATGCATATGGCCCCCACCAAAACCTGAAGATGAAATGAGGAGTGGTCGGAACACCCCTCAGTCACCCATGACTGGACGTCGTATACAGTGGAATCCTTCTCCCTCCCCACCTCTAAGTCGCAGAACAGTTTTCAGCACTTCTCAGTCGCCAGTTAGAAGGAAGGATCTTCAATGGCCTCCTCCATCCCCCACTTCTTTCCACGATAAGGAAAATGTTCCACGATTTAGTCCTAAGACCACAAGAAAGGCCAGATTCGATGACTATATAAAAGAACATGCGTCCATCAATGTTCCCCAAACGTACAGGCCACCCCCTGGAACACAGCATGTTGAGTAC

>lineatusisotig00763
ATGAAAACTATTATTCTTTGTGCGTTCTTCTCTTGTAGCCTGGCGGTGGTTTCTGCCGTGGCTTGTAATGACCAATCGAGCTGTGCGCCTGGGCAATGTTGTGCTGGAGTCCCGTTCTGGGGTGGCGCATGCCGGGCTATGACACCTTTAGGCCAAAAGTGCAAAGTGAAGGACGTGATACTCCCAATGTTTGGTGACTTCTACATTGGTTCCTGTCCTTGCGCTGAAGGTTTAGTTTGTGTCCAATCAGGAAAGAAGAAGAATAGCGGTACTTGCCAGTTACCTCCAACTACACCTGCCCCTACCCCCGCTCCTGCCATTGACTCTGGCTCAGCTGAAGGAGGATCAGACGATTCTGCCGTAGGCGGAAGCTCTGAAAGTGGTACTAGCTCTGCAGAAAAACCT---GTAGTGTCAGATGGCTCTTCTTCAGGTGAGAAACCCGGATCAGATGCTTCGAATTCAGCAGGCAGTTCCGAGGGTTCTTCATCATCAGCTGAAAAACCCAGCTCAGCTTCAGGTGAAGGCTCAGATGCTTCTGGCTCTGCTTCTCAATCAGCCGAAAAACCCGCAGATTCAGGAGCTTCTTCAGCTGAAAAGCCAGAAGGTTCGGATGCTTCATCCTCAGCAGAAAAACCAGCAGGGTCAGATAGTTCGTCCTCAGGTGAACAGTCTCAAGGCTCTTCTTCGGCTGAACAACCTCAAAGC------TCTGGTGAACAATCTCAAGGC
>mimosarumisotig02086
ATGAAAACTATTATTCTTTTTGTTTTCTTCTCTTGTGGTCTTGCGGTAGTTTCTGCAGTAGCTTGCTCCGACCAATCGAGCTGTGCGCCAGGGCAGTGTTGTGCTGGAGTCCCATTCTGGGGTGGCGCATGCCGCGCTATGACACCTTTAGGCCAAAAGTGCAAAGTGAAGGACGTGATACTTCCAATGTTTGGTGACTACTACGTTGGTTCCTGTCCTTGCGCGGAAGGTTTGGTTTGTGTCCAATCAGGAAAGAAGAAGAACAGCGGTACTTGCCAGTTGCCTCCT---ACACCTGCTCCTACTCCTGCCCCTGCCGATGATTCCGGCTCAGCTGAAGGGGGATCTGACAATTCTGCTTCAGGCGGAAGTTCCGAAAGTGGTACTGGCTCTGCAGAAAAACCT---GAAGTATCAGATGGCTCTTCTTCAGCTGAGAAACCTGGGTCAGATGCTTCGAATCCAGCAGGCAGTTCCGAGGGTTCTTCGTCATCAGCTGAAAAACCTGGCTCAGCTTCAGGTGAAAGCTCAGGTGCTTCAGGCTCTGCTTCGCAATCAGCCGAAAAACCCGCAGATTCAGGGGCTTCTTCAGCTGAAACGCCAGAAGGCTCAGATGCTTCATCCTCAGCAGAAAAACCAGGAGATTCAGATAGTTCCTCCTCGGGTGAACAGTCTCAAGCCTCTTCTTCAGCCGAACAGCCTCAAAGC------TCAGGTGAACAGTCCCAAGGC
>tentoriicolaisotig01566
ATGAAAACTATTATTCTTTTTGTGTTCTTCTCTTGTGGCCTGGCGGTGGTTTCTGCCGTGGCTTGCTCCGACCAATCGAGCTGTGCGCCAGGGCAGTGCTGTGCTGGAGTCCCATTCTGGGGTGGTGCATGCCGCGCTATGACACCTTTAGGCCAAAAGTGCAAAGTGACGGACGTGATACTCCCGATGTTTGGTGACTTCTACATTGGTTCCTGTCCTTGCGCTGAAGGTTTAGTTTGTGTCCAATCAGGAAAGAAGAAGAATAGCGGTACTTGCCAGTTGCCTCCAACTACTCCTGCTCCTACTCCTGCCCCTGCCGATGATTCCGGCTCAGCTGAAGGGGGATCTGACAATTCTGCCTCAGGTGGAAGTTCCGAAAGTGGCACTGGCTCTGCAGAAAAACCTGCAGAAGTATCAGATGGATCTTCTTCAGCTGAGAAACCTGGGTCAGATGCTTCGAATCCAGCAGGCAGTTCTGAGGGTTCTTTGTCATCAGCTGAAAAACCCGGCTCAGCTTCAGGAGAAGGCTCAGACACTTCTGACGCTGCTTCTCAGTCGGCCGAAAAACCTGCAGATTCAGGAGCTTCTTCAGCTGAAAAGCAAGAAGGCTCAGATGCTTCATCCTCAGTAGAAAAACCAGCAGGTTCAGGTAGTCCC---TCGGCTGAACTGTCCCAAGGCTCTTCTTCAGAAGAACAGCCTCAAAGCGCTGCCTCAGATGAACAGTCTCAAGCC

>lineatusisotig00780
TTGAACAAAATGTACCCTTACGATTATTCATATCATTCTCCTGGAGTGGATGATATTGAGAAGAAATATCGGAGTACATTGTCCAAGACCCATGTCAGATCCGACAGAGGGGATCTCGGTCTGCATACTTTCGCTGGATCTCACCTTCATGGTGGAGTTCCTGCTGCAGAGAAATTAACCGGTCCAAAACCAATATCATCAAAAACTCACGACTTATATGCCCCTATAAATACGAGAGATTATGGCAGAGGTTATTACGACCACCTGAGGGCCCCTTCTCCTGAGCCAAGGTATAGACCTTCAAAATTTACAAGTGACCCTTATACTTTCCCGACTGACACAGAATACAAAACGATTCCAACTAAGATCGCAACCGATTATGACAATGATCTTAAGAAGACAACAACTACGAAGACTACAGTAACAGAACATTGGGTTCCTCTCACTACATACATTTATAACACTCCTTTCCACACCTATTATTACAGATCTACTCCTTACAGCAGCTATACTTATAGAACCGCCGATGATTTGTACAGCTATGACTACTTGGATGATTACAAAAGGTATTCGAAAACTACGACAAGAACTACAAGCAAGAATGTTGATGCTTTGGATCTTAGCTCATCCACTACACACGAGTACAAAAACTGGATGAGTAAATGCCACGAAATCAAAAGTCAGCTGGATGAAGTGAATAGGTGGGTCTCTGACGCCGAAACGAAAATTAAAACTGACATAACGAGCTCGAGAAACAAGATACAGTCAGAACTCGCTGAAGTAGCAATGGTGGTCGAGGACACAGCCAAGTACAATGAAGAATTGCACAGAGCAATCAAGAAGCAAGCGAAAAAGATAATGGATCTCAGTAGCCAATACGAAGATATAAATCGTAATATGTCTACTGTGATGGATACTCTGGAAAAATCAAGAATGCGATGCCAAACTCTTCAATCTGATCTTTCATCGATACATTCAGCATTGTCGATGAAGTACAGA
>mimosarumisotig00837
TTGAACAAAATGTACCCTTACGATTATTCATATCATTCTCCTGGAGTGGATGACATTGAGAAGAAATATCGGAGTACATTGTCCAGGACCCATGTCAGATCTGACAGAGGAGATCTCGGTTTGCATACTTTCGCGGGATCTCACCTTCACGGTGGAGTTCCTGCTGCAGAGAAATTAACCGGTCCAAAACCAATACGCTCAAAAACTCACGACTTATATGCCCCTATAAATACGAGAGATTATGGCAAAGGTTATTACGACCACCTGAGGGCCCCTTCTCCTGAACCAAGATATAGATCTTCAAAATTTACAAGTGACCCTTATACTTTTCCAGCTGACACAGAATACAAAACGCTTCCAACTAAGCTCACGACTGATTATGACAATGATCTTAAGAAGACAACAACTACGAAGACGACAGTAACAGAACGTTGGGTTCCTCTTACTACATACATTTATAACACTCCTTTCCACACCTATTACTACAGATCTACTCCTTACAGTAGCTATACTTATAGAACCGCCGATGATTTATACAGCTATGACTACTTGGATGATTACAAAAGGTATTCGAAAACTACTACAAGGACTACAAGTAAGAATGTTGATGCTTTGGATCTTAGCTCATCCACTACACACGAGTATAAAAACTGGATGAGTAAATGCCATGAAATCAAAAGTCAGCTGGACGAAGTGAACAGGTGGGTTTCTGACGCCGAGACGAAAATTAAAACCGACATTACGAGCTCGAGAAATAAGATACAGTCAGAACTCGCTGAAGTAGCAATGGTGGTCGAGGACACAGCCAAATATAACGAAGAACTGCACAGAGCAATCAAGAAACAAGCGAAAAAGATAGTGGATCTCAGCAGCCAATACGAAGACATAAATCGCAATATGTCGACTGTGATGGATACGCTGGAAAAATCAAGAATGCGATGCCAGACTCTTCAGTCCGATCTTTCATCGATACAGTCATCATTATCGATGAAGTATAGA
>tentoriicolaisotig06298
TTGAATAAAATGTACCCTTACGATTATTCATATCATTCTCCTGGAGTGGATGATATTGAGAAGAAATATAGGAGTACATTGTCCAAGACCCATGTCAGATCCGACAGAGGGGATCTCGGTCTGCATACTTTCGCTGGATCTCACCTTCATGGTGGAGTTCCTGCTGCAGAGAAATTAACCGGTCCAAAACCAATACCTTCAAAAACGCACGACTTATATGCCCCTATAAATACGAGAGATTATGGAAAAGGTTATTACGATCACTTGAGGGCCCCTTCTCCTGAGCCAAGATATAGACCTTCAAAATTTACAAGTGACCCTTATACTTTCCCAGCTGACACTGAATACAAAACGCTTCCATCTAAGATCACGACTGATTATGACAATGATCTTAAGAAGACAACAACAACGAAGACGACAGTAACAGAACGTTGGGTTCCTCTTACTACATATATTTATAACACTCCTTTCCACACCTATTACTACAGATCTAGCCCTTACAGCAGCTATACTTATAGAACCGCTGATGACTTATACAGCTATGACTACTTGGATGATTACAAAAGGTATTCGAAAACTACGACAAGGACTACAAGTAAGAACGTTGATGCATTGGATCTCAGCTCATCCACTACACACGAGTATAAAAACTGGATGAGTAAATGCCATGAAATCAAAAGTCAGCTGGACGAAGTGAACAAGTGGGTTTCTGACGCCGAGACGAAAATTAAAACCGACATTACGAGTTCGAGGAATAAGATACAGTCAGAACTCGCTGAAGTAGCAATGGTGGTCGAGGACACAGCCAAATACAACGAAGAACTGCACAGAGCAATCAAGAAACAAGCGAAAAAGATAATGGATCTCAGCAGCCAATACGAAGACATAAATCGTAATATGTCGACTGTGATGGATACGCTGGAAAAGTCAAGAATGCGATGCCAGACTCTTCAGTCCGATCTTTCATCGATACAATCATCAGTATCGATGAAGTATAGA

>lineatusisotig00786
TTGATAGATTTTGGGTCAGCAACTTTTGATCATGAACATCACAGCACCATAGTTTCAACTAGGCATTACCGAGCACCTGAAGTTATTCTAGAACTTGGCTGGTCACAACCTTGTGATGTGTGGAGTATAGGCTGCATTCTGTTTGAATTGTATTTAGGCATAACTCTTTTCCAGACGCATGATAACAGAGAACATCTTGCTATGATGGAAAGAATTTTAGGGCCTCTTCCATACAGAATGTGCCGTAAAACTAAGACAAAATATTTTTATCATGGAAGATTAGACTGGGATCACAAGAGTTCGGCTGGCCGATATGTTAGAGAAAATTGCAAGTCACTGAAGAGATACATACCTGCAGATGATGAAGACCATAGACATCTCTATGAACTTGTGTCCAGGATGTTGGAATATGAACCATCTCAACGAATAACATTAAAAGAAGCTCTGGATCATCCATTCTTTGCCAAACTTTCCCCAGAACTGAAATTGCATGAGCTAGAAAAATCTGCAGATCGGGAAAGATCTCATAGTCTAAGC
>mimosarumisotig02183
CTGATAGACTTTGGGTCAGCAACTTTTGATCATGAGCATCACAGCACCATAGTTTCAACTAGGCATTATCGAGCACCTGAAGTTATTTTAGAACTTGGCTGGTCACAACCTTGTGATGTGTGGAGCATTGGTTGTATTCTCTTTGAATTGTATTTGGGGATAACACTTTTCCAGACACATGATAACAGAGAACATCTTGCTATGATGGAAAGAATTTTAGGACCTCTTCCATACAGAATGTGCCGTAAAACTAAGACAAAATATTTTTATCATGGAAGATTAGATTGGGATCACAAGAGTTCGGCTGGCCGATATGTAAGAGAAAATTGCAAGTCACTGAAGAGATACATACCTGCAGATGATGAAGACCACAGGCATCTGTATGAACTTGTGTCCAGAATGTTGGAATATGAACCATCTCAACGAATAACATTAAAAGAAGCTCTGGATCATCCATTCTTTGCCAAACTCCCCTCAGAACTGAAATTACATGAACTAGAAAAATCTGCAGATCGGGAAAGATCTCATAGTCTAAGT
>tentoriicolaisotig00474
TTGATAGATTTTGGGTCAGCAACTTTTGATCATGAGCATCACAGCACCATAGTTTCAACTAGGCATTATCGAGCACCTGAAGTTATTTTAGAACTTGGCTGGTCACAACCTTGTGATGTGTGGAGCATTGGCTGCATTCTGTTTGAATTGTATTTAGGAATAACTCTTTTCCAGACACATGATAACAGAGAACATCTTGCTATGATGGAAAGAATTTTAGGACCTCTTCCATACAGAATGTGCCGTAAAACTAAGACAAAGTATTTTTATCATGGAAGATTAGACTGGGATCATAAGAGTTCGGCTGGCCGATATGTTAGAGAAAATTGCAAGTCACTGAAGAGATACATACCTGCAGATGATGAAGACCATAGGCATCTGTATGAACTTGTGTCCAGGATGTTGGAATATGAACCATCTCAGCGAATAACATTAAAAGAAGCTCTGGATCATCCATTCTTTGCCAAACTCCCATCAGAACTGAAATTACATGAACTAGAAAAATCTGCAGATCGGGAAAGATCTCATAGTCTAAGC

>lineatusisotig00791
CTGGGCGATATGAAACCAGAGGAGAAACCTTCAGCTTATTCGGCGGCTGTCGGGGTCGTTGAAAAAGTATCTGTACAGGTATCTCAAGTAACTCCAGACCTTGGACTAGGTGATGTGCAATTGGAGAAACCTGTGCAACGAAAGGCGACACAGTCGGCAAGACCAGATCTTCCCATGGCTCAGTCTGAAACTGTCCAAGTTCTAGAAAAGGCTCCGGCACCAGTTGTTCTCCAAGAGATTGAAGACAAAAAAGAGGAAATTATTGAACATGCGGAAATTAAAATAAAGAAGAAACCAAAGGAAGAAGCGCCTGAAGAAGTTACTGTTGTAAAGGAGCCTTCAGTAGAAGAACGAAAAGAAGAAATTATAGAGGAAGCAGTTTTAAAAGTAAAGAAAAGGCCTAAGAAAGAGGAAAAACCAGATGTAGAA------GAAATAGTTTTAAAACCAAAGGAAAAAGAAGTAGAAGAAATTCCGGTAGAAGTTACAGTTCAACGCAGACCTTCTAAACCTGAAGAAACAAAAGAAGTTGAAACAACAGTTATAAAATTAAAGAAAGAAGAGGAAAAGCCAGAAGAAACCCTAGAAGAAAAGAAGATTTTGATTAAAGAAGAGAAACCATTTGAAGATGTTACTGATCAGGCTGTTGTGAAACTAAAGAAGAAACCAAAAGAGGAAAAACCCTCAGAAATAGTCAAACGCAAATTATCTGTGAAAGAAGAAAAGCCAGATGAAACAGCTGTTGCTATAATGACACTCAGAACGAAACCTGTAGAGGAAAGTGTTGAAGAAATTAGCGTTACACAAAAAATACCAATTACGCAAGAAACCATCAAAACAATTGAAGAGACACAAGTTATTAAAATATCGGAAGAAGAAAAACCAAAGCCAGCAGAAGAACAGATTACTTTAAAAATGAAAAGGAAACCATCAATTAAGAAAGCAGAAGAAAAAGAAGAGGAAACTGAAGATGTTCCAGCTTTCAAAACGGAGCCCACAGTTACTGATTCAGCAACTGAAACGCTAGTAGAATCTAAAGCTGTGGATACAGTTCATAAAATAACGACAGTAACAGTTTTAAAATCTGAAGGAAAGCCTCAACCGGAGAAAAAGCCTCAGCCCGAGGAAAAATCTGTGAAAATTCCTCTAAAAAAGAAG------CTTAAAGAAGAGACAGTGGTCGAAGATATTAAAATCCCTTTAAAACCGGAAGAGAAACTTGCCGAGGAAGGTAAAGAAGAAATCATTACTGTACAATTAGAGCAAAAACCGAAGGAAGAAAAGCCTATTATTGAAGAAGCAGAAGTAGTAATTCCTAAACCAGTGGAAGTGAAGGATACAACTGAAGAACAAGCAGTTATTTTGACAATTAAGAAAGAACCAGAAGTTGAAGAACAAGTAAAAGTAAAACGGAAACCGAAGAAGAAAGAAGAGCCAACGTCAGAGGAGGTAACAATAGTAAAAAAACCAGAAAAACCTGAAGAGAAGCCTTTGCAGGAGGAAGAAGCAGTTTTCAAGGTAGATTTGAAGCCTGTGGATAAAAAGGAGCCAAAAGAAGAGGAAACCGTGGGGAAAATTATCATAGAAGAAACTGAAGCTACTAAATTTGATGTTCATGAAGAAAAGGCAGAAATTACAGTTAAAAAAATTGAAGAAATAGAAAAACGAGTTGATCAAGAAGTACCTGAAATGAAAAAAGAGGAGACGGTTCCTGAAGAGCTTCAAAAGGAGGTACCAAAGATTCCTGAAAAACCAGAAGAAGTTGCTGAGGAAAAAGTAAAAATAAAGAAAAAGCCGAAGAAAAAAGAAGAAGCGAAACCTGAAGAAGTCATTATTAAAAAGGTTGAAGAAAAGCCTACAGAAACTGAAGAAGAAGTAATTAGTGTTGAACTTCCTGTTAAGCCTATTCAAAAAGCTGTTGTTGAAGAAGCAGCCATAAAGTTAGATGTCACTGAAATAAAAGAACAAGTAGCTAAATTAGAAGAAGTAGTGACAACAGTAGTG---AAAGAAGAAGAAAAGCCTGAAGATGTCGATACGGAAGTAACATTCATAAAAAAGAAA
>mimosarumisotig00360
CTGGGTGACATGAAACCGGAGGAGAAACCTTCAGCTTACTCAGCGGCTGTCGGAGTTGTTGAAAAAGTATCTGTACAGGTATCTCAAGTAACTCCAGACCTTGGATTGGGTGATGTTCAATTGGAGAAACCTACGCAACGGAAGGCGACACAGTCGGCAAGACCAGATCTTCCCATGGCTCAATCTGAAACTGTCCAAGTTCTAGAAAAGGCTCCGGAGCCAGCTGTTGTCGAAGAGATTGAAGCCAAAGAAGAGGAAATTATTGAACATGCAGAAATTAAAATAAAGAAGAAACCGAAGGAAGAAGCGCCTGAAGAAGTTACTGTTGTAAAGGAGCCTTCAATAGAAGAACGAAAAGAAGAAGTTATAGAACAAGCAGTTTTAAAAGTAAAGAAAAAGCCTAAGAAAGAGGAAAAACCAGACGTAGAGCAAGTAGAAGTAGTTTTAAAACCAAAAGAAAAAGAATTAGAAGAAATACCGGTAGAAGTTACAGTTCAACGCAGACCTTCTAAACCTGAGGAAACAAGAGAAGTTGAAACTGCAGTTATAAAGTTAGAGAAAGAGGAGGAAAAACCAGAAAAAATCATTGAGGAAAAGAATATTTTGATTAAAGAAGATAAACCAGTTGAAGATGTTACTGATCAGGCTGTTGTGAAACTAAAGAAGAAGCCAAAAGAGGAAAAACCCTCAGAAATAGTCAAACGTAAACTGTCTGTGAAGGAAGAAAAGCCAGGCGAAACAGCTGTTGCCGTAATGACAATCAAAACGAAACCTGTAGAGGAAAGTGTGGAGGAAATTAGTGTTACACAAAAAATACCGATTAAGCAAGAAACCATTGAAACAGTTGAAGAGACAAAAGTTATTAAAATATCGGAAGAAGAAAAACCAAAGCAAGCAGAAGAACAGGTTACTTTAAAAGTAAAAAGGAAACCATCAATTAAGAAAGCAGAAGAAAAGGAAGCGGAAACTGAAGATGTTCCAGCTTTCAAAACGGAACCTACAGTTACTGATTCAGCAATGGAAACGTTAGTAGAGTCTAAAGCTGTGGATACAGTTCATAAAATAACGACAGTAACAGTTTTAAAATCTGAAGAAAAGCCTCAACCAGAGGAAAAACCTCAATCCGAAGAAAAATCTGTGAAGATCCCTCTAAAAAAGAAGGTTGTAATTAAAGAAGAGACAGTGGCCGAAGATTTTAAAATCCCTTTAAAGCCGGAAGAAAAACCTGTCGAGGAAGATAAAGAAGAAATCATTACTGTACAATTAGAACAAAAACCGAAGGAAGAAAAACCTGTTACTGAAGAATCAGAAGTAATAATTCCTAAACCAGTGGAAGTGAAGGATACAACTGAAGAGCAAGCAGTTGTTTTGACAATTAAGAAAGAACCAGAAGTTGAAGAACAAGTAAAGGTTAAACGAAAACCGAAAAAGAAAGAAGAACCAACTTCAGAGGAGGTAACAATAGTAAAGAAACCGGAAAAACCTGAAGAGAAAATTTTGCAAGAGGAAGAAACTGTTTTCAAGATAGATTTGAAGCCTGTGGAGAAAAAGGAGACAAAAGAAGAGGAAACTGTGAAAAAAATTATTATAGAAGAAACTAAAGCTATTAAATTTGATGTTCATGAAGAAAAGGCAGAAATTACAGTTAAAAAGGTTGAAGAAATAGAAAAGCGAGTTGAACAAGAAGTGCCTGAGGTGAAAAAAGAGGACACGGTTCCTGAACAGCTTGAAAAGGAGATACCAAAGATTCCTGAAAAACCGGAAGAAGTTGTTGAGGAAAAAGTGAAAATAAAGAAAAAGCCGAAGAAAAAAGAAGAAGTGAAACCTGAAGAAGTCATTGTTAAAACGGTTGAAGAAAAGGCTTCAGAAACTGAAGAAGAAATAATTAGTGTTGAAGTTCCTGTTAAGCCTATTCAAAAATCAGTTGTTGAAGAAGTAGCTGTAAAGTTAGATGTTACTGAAATAAAAGAACAAGTAGCTAAAGTAGAAGAAGTAGTGACAACAGTGGTGAAAAAAGTAGAAGAAAAGCCTGAAGATGTCGATACACAAGTCACATTCATAAAAAAGAAA
>tentoriicolaisotig01310
CTGGGTGATATGAAACCGGAGGAGAAACCTTCAGCTTACTCGGCTGCTGTCGGGGTCGTTGAAAAAGTATCTGTACAGGTATCTCAAGTAACTCCAGATCTTGGACTGGGTGATGTTCAATTGGAGAAACCTGTGCAACGAAAGGCGACACAGTCTGCAAAACCAGATCTTCCCATGGCTCAATCTGAAACTGTCCAAGTTCTAGAAAAGGCTCCGGCACCAGTTGTTCTCGAAGAGATTAAAGCCAAAGAAGAGGAAATTATCGAACATGCGGAAATTAAAATAAAGAAGAAACCAAAGGAAGAAGCGCCTGAAGAAGTTACTGTTGTAAAGGAGCCTTCAGTAGAAGAACGAAAAGAAGAAGTTATAGAACAAGCAGTTTTAAAAGTAAAGAAAAAGCCTAAGAAAGAAGAAAAACCAGACGTCGAGCAAGTAGAAGTAATCTTAAAACCAAAAGAGAAAGAATTAGAAGAAATACCGGTAGAAGTTACAGTTCAACGCAGACCTTCTAAACCTGAAGAAACAAAAGAAGTTGAAAGTGCAGTTATAAAGTTAAAGAAAGAAGAGAAAAAACCAGAAGAAATCATTGAGGAAAAGAAGATTTTGATTAAAGAAGATAAACCAGTTGAAGATGTTACTGATCAGGCTGTTGTGAAACTAAAAAAGAAGCCAAAAGAGGAGAAACCCTCAGAAATAGTCAAACGTAAACTGTCTGTGAAGGAAGAAATGCCAGACGAAACAGCAGTTGCCGTAATGACAATCAAAACGAAACCTGTAGAGGAAAGTGTTGAGGAAATTAGTGTTACACAAAAAGTACCGATTAAGCAAGAAACCATTGAAACAGTTGAAGAGACAAAAGTTATTAAAATATCGGAAGAAGAAAAACCAAAGCAAGCAGAAGAACGGGTTACTTTAAAAGTGAAAAGGAAAACATCAATTAAAAAAGCAGAAGAAAAGGAAGAGGAAACTGAAGATGTTCCGGCTTTCAAAACAGAGCCTACAATTACTGATTCAGCAACTCAAACGTTAGTTGAGTCTAAAGCTGTGGATACCGTTCATAAAATAACGACAGTAACAATTTTAAAATCTGAAGAAAAGCCTCAACCAGAGGAGAAACCTCAGCCCGAGGAAAAATCTGTGAAGATTCCTCTAAAAAAGAAGGTTGTAGTTAAAGAAGAGACAGTGGCCGAAGATATTAAAATCCCTTTAAAGCCGGAAGAGAAACCTGTCGAGGAAGATAAAGAAGAAATCATTACTGTACAATTAGAACAAAAACCAAAGGAAGAAAAACCTGTTACTGAAGAAGCAGAAGTAATAATTCCTAAACCTGTGGAAGTGAAGGATACAACTGAAGAACAAGCAGTTGTTTTGACAATTAAGAAAGGACCAGAGGTTGAAGAACAAGTAAAAGTCAAGCGAAAACCGAAAAAGAAAGAAGAGCCAGCCTCAGAGGAGGTAACGATGATAAAGAAACCGGAAAAACCTGAAGAGAAAACTTTGCAGGAGGAAGAAGCTGTTTTCAAGATAGATTTGAAGCCTGCGGAGAAAAAGGATACAAAAGAAGAGGAAACTGTGAAAAAAATTATTATAGAAGAAACTAAAGTTACTAAATATGATGTTCATGAAGAAAAGGCAGAAATTACAGTTAAAAAGATTGAAGAAATAGAAAAGGGAGTTGAACAAGAAGTGCCTAAGGTGAAAAAAGAGGAGACGATTCCTGAACAGCTTGAAAAGGAGATACCAAAGATTCCTAAAAAACCGGAAGAAGTTGTTGAGGAAAAAGTGAAAATAAAGAAAAAGCCGAAGAAAAAAGAAGAGGTGAAACCTGAAGAAGTCATTGTTAAAAAGGTTGAAGAAAAGGCTCCAGAAACTGAAGAAGAAATAATTAGTGTTGATGTTCCTGTTAAGCCTATTCAAAAAGCAATTGTTGAAGAAGCAGCTGTAAAGTTAGATGTTAGTGAAATTAAAGAACAAGTAGCTAAAGTAGAAGAAGTAGTGACAGCAGTAGTGAAAAAAGAAGAAGAAAAGCCTGAAGATGTCGATACGCAAGTCACATTCATAAAAAAGAAA

>lineatusisotig00792
ATGACTGAATCATCAATTACAAAAAAGCGCACTGTTAAAACTGTTCACAAAAAAACAAAAGACGGTAAAATCATTGAAGTGAAAGAAGTTTTTGAAACATTTACTTCAGAACCCATTAAATCTAAACCGACAATCGAAGATGTGACAGAACTCGAGGAGGAGACACTTGAACCTACTACTGAACAACAGCCTGTCGTCGAAGAGATAGAAGAATTGACCCCATTAAGTCAAGAAGTATCTGAAAAGCCGCAAGAGTTGTTTGCCACAGTTGAGGAAGTGGTCCCCGATTTGAAGAGAGACGAAACAAGCATCACTCTGAAAAAGAAACCTAAACAAAAAACAGATATGAAACCTGTGGTAAGAACTGACGAAGAACCAGAGGAAGTGGAGGAAACTGTTATAACCATAAAGAGAAAAGAATCTGTCATCGAAGAAATTGAAACGATTCCTGCGCCGAAAGAGGATGTACGGTTACCAACAGAGGAACAGATTATCTCCATACCACATGTTGAAACTGTAGAAGAAGGTGTAGAGATTCTTATTGAAGGCTCTGAGGATATTTTGCCCAAAGCAGAAGCGAAAGTAAAAAGAGAAGGACCAGAGGTATTCGTCTCTGAAATCAGCGAAACTAAAGCGGAGTATGCTAAGGACGATAAAATACCTGAAAAGAAAACAGTAGAAAAAGTATCAATAAAGAAACCAAAAGCTAAAAAAGTGCCAGACAAAGAAGAGGAAATTCCTGCAGAAGTTACACCAGAAAAGAAAGAAGATGTAGAAACAGCAGAAATAAAACTGAAATCAAAACCAAAGGTAGAAGAAGATGAAGTGAAAACGACAAAAGTAAAACTAAAGCCAAAGAAAAAACCCGAGGAAGAAGAAGAAATAGTTAAAGTCTCATTAGAAGTACCCGAAGAAAAAGCCCAGAAACCAGAAAGTGTCGAAATATCATTTAAGAAAGAAGTGAAGAAAATTACTGTCCCAGAAGAGGAAACAACCAGCGTTGAAGAATCAAAAGTAATTCTGAAAAAGCGAAAAAAGAGTTTGCCAAAAGCGGAAGTAGAAAAAGTTACACTGCCTGAAGTAGAGGAGAAAGTCGAAGTAACTCTAAAACATAAACCTTTGGAGGAAACTGAAAAACCTGCTGAAGAAAGTAAAATTGAAGAAATTTTGTTCGTCTTAAAGCCTACAAAATTAACAAGCGATGAACGAATTCAGAAGCCTGAAGTAGCTGAAATTATCGATCAACCTACCGTAAGCGAAACAGAAAAAACTGTTACTCTAAAAAAGAAGCCAAAGAAACCAGAAGAGAAAAAAGAAGTAACTGTGATCGAAGGGGAAGCCAAAAAAGTT---GAGAAATCTTCAGAAGAAATAATTACTATTGATATAAAGAGGAAGCCTTCTGTTTCTGAAAAGGCTCCGGCACCAGTTGTTCTCCAAGAGATTGAAGACAAAAAAGAGGAAATTATTGAACATGCGGAAATTAAAATAAAGAAGAAACCAAAGGAAGAAGCGCCTGAAGAAGTTACTGTTGTAAAGGAGCCTTCAGTAGAAGAACGAAAAGAAGAAATTATAGAGGAAGCAGTTTTAAAAGTAAAGAAAAGGCCTAAGAAAGAGGAAAAACCAGATGTAGAA------GAAATAGTTTTAAAACCAAAGGAAAAAGAAGTAGAAGAAATTCCGGTAGAAGTTACAGTTCAACGCAGACCTTCTAAACCTGAAGAAACAAAAGAAGTTGAAACAACAGTTATAAAATTAAAGAAAGAAGAGGAAAAGCCAGAAGAAACCCTAGAAGAAAAGAAGATTTTGATTAAAGAAGAGAAACCATTTGAAGATGTTACTGATCAGGCTGTTGTGAAACTAAAGAAGAAACCAAAAGAGGAAAAACCCTCAGAAATAGTCAAACGCAAATTATCTGTGAAAGAAGAAAAGCCAGATGAAACAGCTGTTGCTATAATGACACTCAGAACGAAACCTGTAGAGGAAAGTGTTGAAGAAATTAGCGTTACACAAAAAATACCAATTACGCAAGAAACCATCAAAACAATTGAAGAGACACAAGTTATTAAAATATCGGAAGAAGAAAAACCAAAGCCAGCAGAAGAACAGATTACTTTAAAAATGAAAAGGAAACCATCAATTAAGAAAGCAGAAGAAAAAGAAGAGGAAACTGAAGATGTTCCAGCTTTCAAAACGGAGCCCACAGTTACTGATTCAGCAACTGAAACGCTAGTAGAATCTAAAGCTGTGGATACAGTTCATAAAATAACGACAGTAACAGTTTTAAAATCTGAAGGAAAGCCTCAACCGGAGAAAAAGCCTCAGCCCGAGGAAAAATCTGTGAAAATTCCTCTAAAAAAGAAG------CTTAAAGAAGAGACAGTGGTCGAAGATATTAAAATCCCTTTAAAACCGGAAGAGAAACTTGCCGAGGAAGGTAAAGAAGAAATCATTACTGTACAATTAGAGCAAAAACCGAAGGAAGAAAAGCCTATTATTGAAGAAGCAGAAGTAGTAATTCCTAAACCAGTGGAAGTGAAGGATACAACTGAAGAACAAGCAGTTATTTTGACAATTAAGAAAGAACCAGAAGTTGAAGAACAAGTAAAAGTAAAACGGAAACCGAAGAAGAAAGAAGAGCCAACGTCAGAGGAGGTAACAATAGTAAAAAAACCAGAAAAACCTGAAGAGAAGCCTTTGCAGGAGGAAGAAGCAGTTTTCAAGGTAGATTTGAAGCCTGTGGATAAAAAGGAGCCAAAAGAAGAGGAAACCGTGGGGAAAATTATCATAGAAGAAACTGAAGCTACTAAATTTGATGTTCATGAAGAAAAGGCAGAAATTACAGTTAAAAAAATTGAAGAAATAGAAAAACGAGTTGATCAAGAAGTACCTGAAATGAAAAAAGAGGAGACGGTTCCTGAAGAGCTTCAAAAGGAGGTACCAAAGATTCCTGAAAAACCAGAAGAAGTTGCTGAGGAAAAAGTAAAAATAAAGAAAAAGCCGAAGAAAAAAGAAGAAGCGAAACCTGAAGAAGTCATTATTAAAAAGGTTGAAGAAAAGCCTACAGAAACTGAAGAAGAAGTAATTAGTGTTGAACTTCCTGTTAAGCCTATTCAAAAAGCTGTTGTTGAAGAAGCAGCCATAAAGTTAGATGTCACTGAAATAAAAGAACAAGTAGCTAAATTAGAAGAAGTAGTGACAACAGTAGTGAAA---GAAGAAGAAAAGCCTGAAGATGTCGATACGGAAGTAACATTCATAAAAAAGAAA
>mimosarumisotig00359
ATGATTGAATCATCAATAACGAAAAAGCGAACTGTTAAAACTGTTCACAAAAAGACAAAAGATGGTAAAATCATTGAAGTGAAAGAAGTTTTTGAAACATTTACTTCAGAGCCCATTAAGTCCAAACCGACAATAGAAGATGTGACAGAACTTGAGGTGGAGACACTTGAATCTACTACTGAACAACAGCCTGTCGTCGAAGAGATCGAAGAATTGACCCCATTAAGTCAGGAAATATCTGAAAAACCGCAAGAATTGTTTGCCACAGTTGAAGAAGTGGTACCTGATTCGAAGCGAGAAGAAACTAGCATCACTCTAAAAAAGAAACCTAAACGGAAAACAGATATGGAACCTGTTGTACGAACTGAAGATGAACCAGATGAAGTGGAGGAAACTGTTATAACCATAAAGAGAAAAGAATCGGTCATCGAAGAAATTGAAACAATTCCTGCGCCGAAAGAGGACGTTCGGTTACCAACAGAGGAGCAAATTATATCCATACCGCATGTTGAAACTGTAGAAGAAGGCGTAGAGATTCTCATTGAAGGCTCCGAGGATATTTTGCCCAAAGCAGAAGCGAAAGTAAAGCGGGAAGGACCAGAGGTATTCGTCTCTGAAGTCAGCGAAACTAAAGCGGAGTATGCTAAGGACGACAAAATACCTGAAAAGAAAACAGTAGAAAAAGTAACAATAAAGAAACCGAAATCCGAAAAAGTACCAGACGAAGAAAAGGAAATTCCTGCAGAAGTTACACCTGAAAAGAAAGAAGATGTAGAAACAACGAAAATAAAACTGAAACCGAAACCAAAGGTAAAAGAAGAGGAAGTAGAAACAACAAAGGTAAAATTGAAATCAAAGAAAAAACCCGAGGAAGAAGAAGAAATAATTAAAGTGCCATTAGAAGTACCCGACGTAAAAGCCGAGAAACCAGAAAGTGTTGATATATCATTTAAGAAGGAAGTGGAAAAAATTACTGTGCCAGAAGAGGAAACAACCGGCGTTGAAGAATCAAAAGTAATCCTGAAAAAGCGAAAAAAGAGTTTGCCAAAAGCAGAAGTAGAAAAAGTTATACTGCCCGAAGTAGAGGAGAAGGCTGAAGTAACTCTAAAACGTAAACCTTCAGTAGAAACTGAAAAACCTGCTGAAGAAAGTAAAATTGAAGAAATTTCGTTCGTCTTAAAGCCTACAAAATTAACAAGCGACGAACAAATTCAGAAACCTGAAGTAGCTGAAATCGTTGATCAACCTACTGTAAGCGAAGCAGAAAAAACTATTACTCTAAAAAAGAAGCCTAAGAAACCAGAAGAGAAAAAA---GTAACTGTAATCGAAGGGGAAACCAAAAACGTTGAGGAGAAGTCTTCAGAAGAAATAATTACCTTTGATATAAAGAGGAAGCCTTCTGTTTCTGAAAAGGCTCCGGAGCCAGCTGTTGTCGAAGAGATTGAAGCCAAAGAAGAGGAAATTATTGAACATGCAGAAATTAAAATAAAGAAGAAACCGAAGGAAGAAGCGCCTGAAGAAGTTACTGTTGTAAAGGAGCCTTCAATAGAAGAACGAAAAGAAGAAGTTATAGAACAAGCAGTTTTAAAAGTAAAGAAAAAGCCTAAGAAAGAGGAAAAACCAGACGTAGAGCAAGTAGAAGTAGTTTTAAAACCAAAAGAAAAAGAATTAGAAGAAATACCGGTAGAAGTTACAGTTCAACGCAGACCTTCTAAACCTGAGGAAACAAGAGAAGTTGAAACTGCAGTTATAAAGTTAGAGAAAGAGGAGGAAAAACCAGAAAAAATCATTGAGGAAAAGAATATTTTGATTAAAGAAGATAAACCAGTTGAAGATGTTACTGATCAGGCTGTTGTGAAACTAAAGAAGAAGCCAAAAGAGGAAAAACCCTCAGAAATAGTCAAACGTAAACTGTCTGTGAAGGAAGAAAAGCCAGGCGAAACAGCTGTTGCCGTAATGACAATCAAAACGAAACCTGTAGAGGAAAGTGTGGAGGAAATTAGTGTTACACAAAAAATACCGATTAAGCAAGAAACCATTGAAACAGTTGAAGAGACAAAAGTTATTAAAATATCGGAAGAAGAAAAACCAAAGCAAGCAGAAGAACAGGTTACTTTAAAAGTAAAAAGGAAACCATCAATTAAGAAAGCAGAAGAAAAGGAAGCGGAAACTGAAGATGTTCCAGCTTTCAAAACGGAACCTACAGTTACTGATTCAGCAATGGAAACGTTAGTAGAGTCTAAAGCTGTGGATACAGTTCATAAAATAACGACAGTAACAGTTTTAAAATCTGAAGAAAAGCCTCAACCAGAGGAAAAACCTCAATCCGAAGAAAAATCTGTGAAGATCCCTCTAAAAAAGAAGGTTGTAATTAAAGAAGAGACAGTGGCCGAAGATTTTAAAATCCCTTTAAAGCCGGAAGAAAAACCTGTCGAGGAAGATAAAGAAGAAATCATTACTGTACAATTAGAACAAAAACCGAAGGAAGAAAAACCTGTTACTGAAGAATCAGAAGTAATAATTCCTAAACCAGTGGAAGTGAAGGATACAACTGAAGAGCAAGCAGTTGTTTTGACAATTAAGAAAGAACCAGAAGTTGAAGAACAAGTAAAGGTTAAACGAAAACCGAAAAAGAAAGAAGAACCAACTTCAGAGGAGGTAACAATAGTAAAGAAACCGGAAAAACCTGAAGAGAAAATTTTGCAAGAGGAAGAAACTGTTTTCAAGATAGATTTGAAGCCTGTGGAGAAAAAGGAGACAAAAGAAGAGGAAACTGTGAAAAAAATTATTATAGAAGAAACTAAAGCTATTAAATTTGATGTTCATGAAGAAAAGGCAGAAATTACAGTTAAAAAGGTTGAAGAAATAGAAAAGCGAGTTGAACAAGAAGTGCCTGAGGTGAAAAAAGAGGACACGGTTCCTGAACAGCTTGAAAAGGAGATACCAAAGATTCCTGAAAAACCGGAAGAAGTTGTTGAGGAAAAAGTGAAAATAAAGAAAAAGCCGAAGAAAAAAGAAGAAGTGAAACCTGAAGAAGTCATTGTTAAAACGGTTGAAGAAAAGGCTTCAGAAACTGAAGAAGAAATAATTAGTGTTGAAGTTCCTGTTAAGCCTATTCAAAAATCAGTTGTTGAAGAAGTAGCTGTAAAGTTAGATGTTACTGAAATAAAAGAACAAGTAGCTAAAGTAGAAGAAGTAGTGACAACAGTGGTGAAAAAAGTAGAAGAAAAGCCTGAAGATGTCGATACACAAGTCACATTCATAAAAAAGAAA
>tentoriicolaisotig01309
ATGAAAGAATCTTCAATAATGAAAAAGCGAACTGTTAAAACTGTTCACAAAAAAACAAAAGATGGTAAAATCATTGAAGTGAAAGAAATTTTTGAAACATTTACGTCAGAGCCCATTATGTCTAAACCGACAATCGAAGATGTGACAGAACTTGAGGTGGAGACACTTGAACCTACTCCTGAACAACAGCCTGTCATCGAAGAGATAGAGGAATTGACCCCATTAAGTCAGGAAATATCTGAGAAACCAGAAGAATTACTTGCCACAGTTGAAGAAGTTGTGCCTGATTCGAAGCGAGAAGAAACTAGCATCACTTTGAAAAAGAAACCTAAACGAAAAACAGACATGGAACCCGTTGTACGAACTGACGAAGAACCAGAGGAAGTGGAGGAAACTGTTATAACCATAAAGAGAAAAGAATCGGTTATCGAAGAAATTGAAACAATTCCTGCGCCGAAAGAGGACGTTCGATTACCAACAGAGGAGCAGATTATCTCCATACCTCATGTTGAAACTGTAGAAGAAGGCGTAGAGATTCTCATTGAAGGCTCCGAGGATATTTTGCCTAAAGCAGAAGCCAAAGTAAAGAGGGAAGGACCAGAGGTATTCGTGTCTGAAATCAGCGAAACTAAAGCGGAGTATGCTAAGGAGGACAAAATACCTGAAAAGAAAACAGTAGAAAAAGTAACAATAAAGAAACAAAAATCTGGAAAAGTACCAGATGAAGAAAAGGAAATTCCTGCAGAAGTTACACCAGAAAAGAAAGAAGATGTAGAAACAGCGAAAATAAAGCTGAAACCAAAGCCAAAGGTAAAAGACGATGAAGTAGAAATAGCAAAAGTAAAATTGAAACCAAAGAAAAAACCCGAGGAGGAAGAAGAAATAGTTAAAGTGTCATTAGAAGTACCCGAAGAAAAAGCCGAGAAACCAGAAAGTGTCGATATATCATTTAAGAAGGAAGTGGAGAAAATAACTGTGCCAGAAGAGAAAACAACCGGCGTTGAAGAATCAAAAGTAATCCTGAAAAAGCGAAAAAAGAGTTTGCCAAAAGCGGAAGAAGAAAAGGTTATACTGCCCGATGTAGAGGAGAAAGCTGAAGTAACTCTAAAACGTAAACCATCGGAGGAAACTGAAAAACCTGCTGAAGAAGGTAAAATTGAAGAAATTTCGTTCGTCTTAAAGCCTACAAAATTAACAAGCGATGAACAAAGTCAGAAGCCTGAAGTAGCTGAAATCGTTGATCAACCTACTGTAAGCGAAGCAGAAAAAACTGTTACTCTAAAAAAGAAGCCTAAGAAACTAGAAGAGAAAAAAGAAGTAACTGTGATCGAAGGGGAAACCAAAAAAGTT---GAGAAGTCTTCAGAAGAAATAATTACTTTTGATATAAAGAGGAAGCCTTCTGTTTCTGAAAAGGCTCCGGCACCAGTTGTTCTCGAAGAGATTAAAGCCAAAGAAGAGGAAATTATCGAACATGCGGAAATTAAAATAAAGAAGAAACCAAAGGAAGAAGCGCCTGAAGAAGTTACTGTTGTAAAGGAGCCTTCAGTAGAAGAACGAAAAGAAGAAGTTATAGAACAAGCAGTTTTAAAAGTAAAGAAAAAGCCTAAGAAAGAAGAAAAACCAGACGTCGAGCAAGTAGAAGTAATCTTAAAACCAAAAGAGAAAGAATTAGAAGAAATACCGGTAGAAGTTACAGTTCAACGCAGACCTTCTAAACCTGAAGAAACAAAAGAAGTTGAAAGTGCAGTTATAAAGTTAAAGAAAGAAGAGAAAAAACCAGAAGAAATCATTGAGGAAAAGAAGATTTTGATTAAAGAAGATAAACCAGTTGAAGATGTTACTGATCAGGCTGTTGTGAAACTAAAAAAGAAGCCAAAAGAGGAGAAACCCTCAGAAATAGTCAAACGTAAACTGTCTGTGAAGGAAGAAATGCCAGACGAAACAGCAGTTGCCGTAATGACAATCAAAACGAAACCTGTAGAGGAAAGTGTTGAGGAAATTAGTGTTACACAAAAAGTACCGATTAAGCAAGAAACCATTGAAACAGTTGAAGAGACAAAAGTTATTAAAATATCGGAAGAAGAAAAACCAAAGCAAGCAGAAGAACGGGTTACTTTAAAAGTGAAAAGGAAAACATCAATTAAAAAAGCAGAAGAAAAGGAAGAGGAAACTGAAGATGTTCCGGCTTTCAAAACAGAGCCTACAATTACTGATTCAGCAACTCAAACGTTAGTTGAGTCTAAAGCTGTGGATACCGTTCATAAAATAACGACAGTAACAATTTTAAAATCTGAAGAAAAGCCTCAACCAGAGGAGAAACCTCAGCCCGAGGAAAAATCTGTGAAGATTCCTCTAAAAAAGAAGGTTGTAGTTAAAGAAGAGACAGTGGCCGAAGATATTAAAATCCCTTTAAAGCCGGAAGAGAAACCTGTCGAGGAAGATAAAGAAGAAATCATTACTGTACAATTAGAACAAAAACCAAAGGAAGAAAAACCTGTTACTGAAGAAGCAGAAGTAATAATTCCTAAACCTGTGGAAGTGAAGGATACAACTGAAGAACAAGCAGTTGTTTTGACAATTAAGAAAGGACCAGAGGTTGAAGAACAAGTAAAAGTCAAGCGAAAACCGAAAAAGAAAGAAGAGCCAGCCTCAGAGGAGGTAACGATGATAAAGAAACCGGAAAAACCTGAAGAGAAAACTTTGCAGGAGGAAGAAGCTGTTTTCAAGATAGATTTGAAGCCTGCGGAGAAAAAGGATACAAAAGAAGAGGAAACTGTGAAAAAAATTATTATAGAAGAAACTAAAGTTACTAAATATGATGTTCATGAAGAAAAGGCAGAAATTACAGTTAAAAAGATTGAAGAAATAGAAAAGGGAGTTGAACAAGAAGTGCCTAAGGTGAAAAAAGAGGAGACGATTCCTGAACAGCTTGAAAAGGAGATACCAAAGATTCCTAAAAAACCGGAAGAAGTTGTTGAGGAAAAAGTGAAAATAAAGAAAAAGCCGAAGAAAAAAGAAGAGGTGAAACCTGAAGAAGTCATTGTTAAAAAGGTTGAAGAAAAGGCTCCAGAAACTGAAGAAGAAATAATTAGTGTTGATGTTCCTGTTAAGCCTATTCAAAAAGCAATTGTTGAAGAAGCAGCTGTAAAGTTAGATGTTAGTGAAATTAAAGAACAAGTAGCTAAAGTAGAAGAAGTAGTGACAGCAGTAGTGAAAAAAGAAGAAGAAAAGCCTGAAGATGTCGATACGCAAGTCACATTCATAAAAAAGAAA

>lineatusisotig00796
ATGGATGTTCTGGAGAGTGTCACCTGTTGTGTCCTGGCCGTCGTGACCTTCGCAGTGTTCCGCAAAGAGATCTTGAGGGTGAAGGACATCCTGGTTTCCTTCTGGATACCAAAGAAAAAGAAGAAGTCTCGGGATAAGAAAAAA---AGGCAAGAATCGGACAAAGAAAATCTTGCTCCCCAGTTACCAGCGTCTTCAGAAGCAGCGAAAGAGCCTCTCCACTCCGTCAGCAAGCTAGAGAATGGATCCCTCACAAACGAAGTGCTTTCTGTCAAAGAGACCAGCACCAAGATTACCAAAGAAACGGAAGGGATGAGGATAAAATCTGCTGTTCTACTTCCGGATACCGATTTTGCAGCGAGAGATAAAATCCTCGAAAATTTCACCAGTACCAAGTTGACGGATGATAAAAGCGAAATGGCGGAAAAAGAAACGACACCTGCAGAACCGTTTCCGCCATTTTCTGAATTGCTTCAGACTTCTCAAGGACCTCCGAAACCCCCTCGAAGCCCAGTCGATCTGTCGACATCATCCAAAACTGAAGAAGTTAGCCAAGACGACAACACATACATTAAGATGACAACTGAACGGAAGCACGAGGTTGTAGGCAACAAAGAGATCTCGTACGTCAAGCAAGAACAGGAATCCGTATCCAAATCCAGCACCAGTCCCGTTCCAGGCATCACGCTGGACACGATCGATTTGAACAACCTGATCAGTGCCACACAGAAGAGGCTGGACAGCTTCAAAAACGGATTCGCGCAGGAAAAGCCAACTGCGACAGAC
>mimosarumisotig02696
ATGGATATTCTGGAGAGTGTCACCTGTTGTGTCCTAGCCTTTGTGACCTTCGCAGTGTTCCGCAAAGAGATCTTAAGGGTGAAGGACATCCTGGTTTCGTTCTGGATACCAAAGAAAAAGAAGAAATCTCGGGATAAGAAAAAAGAAAGGCAAGAATCGGACAAGGAAAATCTTGCTCCCCAGCTTCCAGCGTCTTCAGAAGCAGCCAAAGAACCTCTCCACTCCGTCACCAAGCTAGAGAATGGATCCCTTACAAACGAAGTACTTTCAGTCAAAGAGACCAGCACGAAGATTACCAAGGAAACGGAAGGGATGCGGATAAAGTCTGCAGTTCTACTTCCGGATATCGATTTCGCAGCGACAGATAAAATCCTCGAAAATTTCACCAGTACCAAGTTAATGGAAGATAAAGGGGAAACAGCGGAAAAGGAAACGACATGTACTGAACCATTTCCACCATTTTCCGAATTGCTTCAGACTTCTCAAGGACCTCCGAAACCCCCTCGAAGCCCAATCGATCTATCGACATCATCCAAAACTGAAGAAGTCAGCCAAGACGACAATACATACATTAAGACAACAACTGAACGGAAGCACGAGGTCGTAGGCAACAAAGAGATCTCGTACGTCAAGCAAGAACAGGAATCTGTGTCCAAATCTAGCACCAGTCCGGTTCCAGATATCACCCTGGATACGATAGATTTGAACAACCTGATCAGCGCCACGCAGAAGAGGCTGGACAGCTTCAAAAACGGATTCGCGCAGGAAACGCCGGTCGTGTCAGAC
>tentoriicolaisotig00761
ATGGATGTTCTGGAGAGTGTCACCTGTTGTGTCCTGGCCTTTGTGACCTTCGCAGTGTTCCGCAAAGAGATCTTAAGGGTGAAGGACATACTGGTTTCGTTCTGGATACCAAAGAAAAAGAAGAAATCTCGGGATAAGAAAAAAGAAAGGCAAGAATCGGACAAAGAAAATCTTGCTCCCCAGCTACCAGCATCTTCAGAAGCAGTCAAAGAACCTCTCCACTCCGTCACCAAGCTAGAGAATGGATCCCTTACAAACGAAGTACTTTCTGTCAAAGAGACCAGCACCAAGATTACCAAAGAAACGGAAGGGATGCGGATAAAATCTGCAGTTCTGCTTCCAGACATCGATTTCGCAGCGACAGATAAAATCCTCGAAAATTTCACCAGCACCAAGTTACTGGAAGATAAAGGCGAAACAGCGGAAAAGGAAGTGACATCTACAGAACCATTTCCAAGGTTTTCCGAAGTGCTTCAGACTTCTCAAGGACCTCCGAAACCCCCTCGAAGCCCAATCGATCTATCGACGTCATCCAAAACTGAAGAAGTCAGCCAAGACGACAACACATACATTAAGACAACAACTGAACGGAAGCACGAGGTTGTGGGCAACAAAGAGATCTCGTACGTCAAGCAAGAACAGGAATCTGTATCCAAATCTAGCACCAGTCCTGTTCCAGACATCACTCTGGACACGATAGATTTGAACAACCTGATCAGCGCCACGCAGAAGAGGCTGGACAGCTTCAAAAACGGATTCGCGCAGGAAACGCCAACCGTGTCAGAC

>lineatusisotig00829
ATGGAGGCAATCAAGAAAAAAATGCAAGCTATGAAACTGGAGAAAGAAAATGCCGTGGATAGAGCAGAAGCGGCGGAACAAACTGCCAGGGATGCTAATATACGAGCCGAGAAGGCTGAAGAGGAAATTCGCTCTCTGCAGAAGATGATCAAGAGCTTGGAAAATGAACTGGACCGAGTACAGGAAGAACTTCTGCAATCCAATACGAGATTGGAAGAAAAAGATAAAATTCTCCAAACGGCTGAAAGTGAAGTAGCAGCTTTAAACAGGAGAATTCAGTTGCTAGAAGAAGACCTAGAACGCTCTGAGGAAAGGCTGAAAATTGCAACACAAAAATTAGAGGAAGCATCTCAGGCTGCAGATGAAAGTGAACGTATCCGTAAAGCATTGGAAAATCGCACAAATATGGAAGATGATAGAATATCTCTTCTTGAAACTCAGTTAGGTCAGGCAAGATTGATTGCTGAAGAATCAGATAAAAAGTATGAAGAGATGGCACGCCGTATTGCTATGTTGGAAGCAGATTTAGAACGTGCAGAAGAAAGAGCATCAATAGGTGAAAGTAAAATTGTTGAATTAGAAGAAGAATTAAGAGTCGTTGGCAATAATATGAAGTCTCTTGAAGTTAGTGAAGAAAAAGCAATGCAAAAAGAAGAGGCATATGACATTACAATTCGCCAGTTGTCACAAAGGCTTCAGGAGGCTGAAGCTCGGGCAGAGTTTGCTGAAAGATCTGTACAAAAGCTCCAGAAAGAAGTTGATAGATTGGAAGATGAGATCCTTGCTGAGCGAGAAAAAAACCACCTGCTGCAGGAGGAAGTCGAGAGTACATTGAAGGATATCCAATCT
>mimosarumisotig00460
ATGGAGGCGATCAAGAAAAAAATGCAAGCTATGAAATTGGAGAAAGAAAATGCCGTGGATAGAGCGGAAGCGGCGGAACAAGCAGCCAGGGATGCTAATATAAGAGCCGAGAAAGCTGAAGAGGAAATTCGCGCCCTGCAGAAGATGATCAAGAGCTTGGAAAATGAGTTGGATCGAGTACAGGAAGAACTTCTACAATCCAATACGAGATTGGAAGAAAAAGATAAAATTCTTCAAACGGCTGAAAGTGAAGTAGCAGCTTTAAATAGGAGAATTCAGTTGCTAGAGGAAGACCTAGAACGCTCTGAGGAAAGACTGAAAATTGCAACACAAAAATTAGAGGAAGCATCTCAGGCTGCAGATGAAAGTGAACGCATTCGTAAAGCACTGGAAAATCGCACAAATATGGAAGATGATAGAATATCTCTTCTTGAAACTCAGTTAGGTCAGGCAAGATTGATTGCTGAAGAATCAGATAAAAAATATGAAGAGATGGCACGCCGTATTGCTATGTTGGAAGCAGATCTGGAGCGTGCAGAAGAAAGAGCATCAATAGGTGAAAGTAAAATTGTTGAATTAGAAGAAGAATTAAGAGTCGTTGGCAATAATATGAAGTCTCTTGAAGTTAGTGAAGAAAAAGCAATGCAAAAAGAAGAGGCATATGACATTACAATTCGCCAGTTGTCACAAAGGCTTCAGGAGGCTGAAGCTCGGGCAGAGTTTGCTGAAAGATCTGTACAAAAGCTCCAGAAAGAAGTTGATAGATTGGAAGATGAGATCCTTGCTGAGAGAGAAAAAAACCACCTGCTACAGGAGGAAGTTGAGAGTACATTGAAGGATATCCAATCT
>tentoriicolaisotig00336
ATGGAGGCAATCAAGAAAAAAATGCAAGCTATGAAACTGGAGAAAGAAAATGCCGTGGATAGAGCGGAAGCGGCGGAACAAACAGCCAGGGATGCTAATATACGAGCCGAGAAGGCTGAAGAGGAAATTCGCGCTCTGCAGAAGATGATCAAGAGCTTGGAAAATGAGTTGGATCGAGTACAAGAAGAACTTCTGCAATCCAATACGAGATTGGAAGAAAAAGATAAAATTCTCCAAACGGCTGAAAGTGAAGTAGCAGCTTTAAATAGGAGAATTCAGTTGCTAGAGGAAGACCTAGAACGCTCTGAGGAAAGATTGAAAATTGCAACACAAAAATTAGAGGAAGCATCTCAGGCTGCAGATGAAAGTGAACGCATTCGTAAAGCACTGGAAAATCGCACAAATATGGAAGATGATAGAATATCTCTTCTTGAAACTCAGTTAGGTCAGGCAAGATTGATTGCTGAAGAATCTGATAAAAAATATGAAGAGATGGCACGTCGTATTGCTATGTTGGAAGCAGATTTGGAACGCGCAGAAGAAAGAGCATCAATAGGTGAAAGTAAAATTGTTGAATTAGAAGAAGAATTAAGAGTCGTTGGCAATAATATGAAGTCCCTTGAAGTTAGTGAAGAAAAAGCAATGCAAAAAGAAGAGGCATATGACATTACAATTCGCCAGTTGTCACAAAGGCTTCAGGAGGCTGAAGCTCGAGCAGAGTTTGCTGAAAGATCTGTACAAAAGCTTCAGAAAGAAGTTGATCGATTGGAAGATGAAATCCTTGCTGAGCGAGAAAAAAACCACCTGCTGCAGGAGGAAGTCGAGAGTACATTGAAAGATATCCAATCT

>lineatusisotig00830
ATGCGTAGTATGAAAGAAGAACTAGAAGTGGCCAAAGAAGCCGCAGACGAAGCTCAGGCACGCCTTCAGGAGGAAATTCGCCGTCGTGAAGAGGCTGAAAGTGAAGTAGCAGCTTTAAACAGGAGAATTCAGTTGCTAGAAGAAGACCTAGAACGCTCTGAGGAAAGGCTGAAAATTGCAACACAAAAATTAGAGGAAGCATCTCAGGCTGCAGATGAAAGTGAACGTATCCGTAAAGCATTGGAAAATCGCACAAATATGGAAGATGATAGAATATCTCTTCTTGAAACTCAGTTAGGTCAGGCAAGATTGATTGCTGAAGAATCAGATAAAAAGTATGAAGAGATGGCACGCCGTATTGCTATGTTGGAAGCAGATTTAGAACGTGCAGAAGAAAGAGCATCAATAGGTGAAAGTAAAATTGTTGAATTAGAAGAAGAATTAAGAGTCGTTGGCAATAATATGAAGTCTCTTGAAGTTAGTGAAGAAAAAGCAATGCAAAAAGAAGAGGCATATGACATTACAATTCGCCAGTTGTCACAAAGGCTTCAGGAGGCTGAAGCTCGGGCAGAGTTTGCTGAAAGATCTGTACAAAAGCTCCAGAAAGAAGTTGATAGATTGGAAGATGAGATCCTTGCTGAGCGAGAAAAAAACCACCTGCTGCAGGAGGAAGTCGAGAGTACATTGAAGGATATCCAATCT
>mimosarumisotig00459
ATGCGCAGCATGAAAGAAGAACTAGAAGTGGCCAAAGAAGCCGCAGACGAAGCTCAGGCACGCCTTCAAGAGGAAATTCGCCGTCGCGAAGAGGCTGAAAGTGAAGTAGCAGCTTTAAATAGGAGAATTCAGTTGCTAGAGGAAGACCTAGAACGCTCTGAGGAAAGACTGAAAATTGCAACACAAAAATTAGAGGAAGCATCTCAGGCTGCAGATGAAAGTGAACGCATTCGTAAAGCACTGGAAAATCGCACAAATATGGAAGATGATAGAATATCTCTTCTTGAAACTCAGTTAGGTCAGGCAAGATTGATTGCTGAAGAATCAGATAAAAAATATGAAGAGATGGCACGCCGTATTGCTATGTTGGAAGCAGATCTGGAGCGTGCAGAAGAAAGAGCATCAATAGGTGAAAGTAAAATTGTTGAATTAGAAGAAGAATTAAGAGTCGTTGGCAATAATATGAAGTCTCTTGAAGTTAGTGAAGAAAAAGCAATGCAAAAAGAAGAGGCATATGACATTACAATTCGCCAGTTGTCACAAAGGCTTCAGGAGGCTGAAGCTCGGGCAGAGTTTGCTGAAAGATCTGTACAAAAGCTCCAGAAAGAAGTTGATAGATTGGAAGATGAGATCCTTGCTGAGAGAGAAAAAAACCACCTGCTACAGGAGGAAGTTGAGAGTACATTGAAGGATATCCAATCT
>tentoriicolaisotig00334
ATGCGCAGTATGAAAGAAGAACTAGAAGTGGCCAAAGAAGCCGCAGACGAAGCTCAGGCACGCCTTCAGGAGGAAATTCGCCGTCGCGAAGAGGCTGAAAGTGAAGTAGCAGCTTTAAATAGGAGAATTCAGTTGCTAGAGGAAGACCTAGAACGCTCTGAGGAAAGATTGAAAATTGCAACACAAAAATTAGAGGAAGCATCTCAGGCTGCAGATGAAAGTGAACGCATTCGTAAAGCACTGGAAAATCGCACAAATATGGAAGATGATAGAATATCTCTTCTTGAAACTCAGTTAGGTCAGGCAAGATTGATTGCTGAAGAATCTGATAAAAAATATGAAGAGATGGCACGTCGTATTGCTATGTTGGAAGCAGATTTGGAACGCGCAGAAGAAAGAGCATCAATAGGTGAAAGTAAAATTGTTGAATTAGAAGAAGAATTAAGAGTCGTTGGCAATAATATGAAGTCCCTTGAAGTTAGTGAAGAAAAAGCAATGCAAAAAGAAGAGGCATATGACATTACAATTCGCCAGTTGTCACAAAGGCTTCAGGAGGCTGAAGCTCGAGCAGAGTTTGCTGAAAGATCTGTACAAAAGCTTCAGAAAGAAGTTGATCGATTGGAAGATGAAATCCTTGCTGAGCGAGAAAAAAACCACCTGCTGCAGGAGGAAGTCGAGAGTACATTGAAAGATATCCAATCT

>lineatusisotig00833
TTGGCTGGAGCTGGAAGTGGACATGGCAGACCTCTTGCAGAAATAAATATGCGCTCACCATTTCATCCTTCATCGCCTCGTCTAAATAGTCCTATGCATCCATCTGGTGGAGGTGGTAGAACACCAGGTGGTTTTGGTGGAGGTGGAATGGGACGAGGAAGAGGAAGACGAGATAGTGAATTAATAGGTCAGACTATAAAAATTACCCATGGACCTTATAAAGGCCATATTGGAATTGTGAAAGATGCAACTGAAGCTACAGCTCGAGTCGAACTTCATTCAAAGTGCCAGACTATTTCTGTTGATAGGACAAGATTGGCTGTTGTTGGGGGTCCAAGCAAGGGCAATCTTTCAAGTTACAGCCGAACACCAATTTATGGCAGCCAGACGCCTGTGTATCTTGGTGGTTCACGCACTCCAATGTATGGGTCACAGACTCCACAGTATGAAGCTGGTAGTCGCACTCCTCATTATGGAAGCCAGACACCTTTGCACGAAGGGAACAGAACTCCAAGTCATGGTGGTGCGTGGGATCCATCAAATGCTAATACTCCT
>mimosarumisotig01933
TTGGCTGGAGCTGGAAGTGGACATGGCAGACCTCTTGCAGAAATCAACATGCGCTCACCATTTCATCCGTCATCACCTCGTCTAAATAGTCCTATGCATCCATCTGGTGGAGGTGGTAGAACACCAGGTGGTTTTGGTGGAGGTGGAATGGGGCGAGGAAGAGGAAGGCGGGATAGTGAATTAATCGGTCAGACTATAAAAATTACCCATGGCCCTTATAAAGGCCATATTGGAATTGTGAAAGATGCAACTGAAGCTACAGCTCGAGTCGAACTTCATTCAAAGTGCCAGACTATTTCTGTTGATAGGACAAGATTGGCTGTTGTTGGGGGTCCAAGCAAGGGCAATCTTTCAAGTTACAGCCGAACGCCAATTTATGGTAGCCAAACTCCAGTGTATCTTGGTGGTTCACGCGCTCCAATGTATGGGTCACAGACTCCACAGTATGAAGCTGATAGTCGTACTCCTCATTATGGAAGCCAGACACCTTTACATGAAGGGAACAGAACTCCAAGTCATGGTGGTGCATGGGATCCATCAAATGCTAATACTCCT
>tentoriicolaisotig04985
TTGGCTGGAGCTGGAAGTGGACATGGCAGACCTCTAGCAGAACTAAACATGCGCTCACCATTTCATCCGTCATCGCCTCGTATAAATAGCCCTATGCATCCATCTGGTGGAGGTGGTAGAACACCAGGTGGTTTTGGTGGAGGTGGAATGGGACGAGGAAGAGGAAGGCGAGATAGTGAATTAATAGGTCAGACTATAAAAATTACCCATGGACCTTATACAGGCCATATTGGAATTGTGAAAGATGCAACTGAAGCTACAGCTCGAGTTGAATTGCACTCAAAGTGCCAGACTATTTCTGTCGATAGGACAAGATTGGCTGTTGTTGGGGGTCCAAGCAAGGGCAATCTTTCAAGTTACAGCCGAACACCAATTTATGGTAGCCAGACTCCAGTGTATCTTGGTGGTTCACGCACTCCAATGTATGGGTCACAGACTCCACAGTATGAAGCTGGTAGTCGTACTCCTCATTATGGAAGCCAGACACCTTTACATGAAGGGAATAGAACTCCTAGTCATGGTGGTGCATGGGATCCATCAAATGCTAATACTCCT

>lineatusisotig00859
ATGATTGGCGGTCAACAACAAGTTTCGCTGGGACAGGGATGCATGTTCAAGGGCACTATTGTACATGAACTTGGTCATGCCCTTGGCTTCTTTCATGAACAGAACAGATCTGACAGAGACGAATATCTCACCATATACTGGGAAAACATTCAGACAGGTATGGAAACGCAGTTCTTCCTTCTGAAACCCCATGAAAATTTACTTTTGGACACTTTTGACTACAATTCTATCATGTTGTATGGAAACACAGCTTTCTCTAAAGATGGTAGATCTCATACCATGGTTGCAAAGAATGGAGTCAAGCTCTATGAAACATACGACAAGCCAGGTCTTAGTGAAAGTGATATTATCAGACTAAAGAAAATGTACAAG
>mimosarumisotig04846
ATGATTGGCGGACAACAACCTGTTTCGCTGGGACAGGGCTGCATGTTCAAGGGCACTATTGTACACGAACTTGGTCATGCTCTCGGCTTCTTCCATGAACAGAACAGGTCCGACAGAGACGAATACCTCACCATATACTGGGAAAATATTCAGACAGGTATGGATACCCAGTTCTTCCTTCTGAAACCACATGAAAATTTACTTTTGGACACTTTTGACTACAATTCCATCATGTTGTATGGTAACACAGCTTTCTCTAAAGATGGTAGATCTAAAACCATGGTTGCAAAGAGTGGAGTCAGGCTCTATGAAACTTACGACAAGCCAGGTCTTAGTGAGAGTGATATAACTAGAGTAAAGAAAATGTACAAG
>tentoriicolaisotig04532
ATGATTGGCGGACAACAACCTGTTTCGCTGGGACAGGGATGCATGTTCAAGGGCACTATTGTACACGAACTTGGTCATGCTCTCGGCTTCTTCCATGAACAGAACAGGTCCGACAGAGATGAATACCTCACCATATACTGGGAAAATATTCAGACCGGTATGGATACCCAGTTCTTCCTTCTGAAACCACATGAAAATTTACTTTTGGACACTTTTGACTACAATTCCATCATGTTGTATGGTAATACAGCTTTCTCTAAAGATGGCAGATCTAAAACCATGGTTGCAAAGAGTGGAGTCAAGCTCTATGAAACTTACGACAAACCAGGTCTTAGTGAGAGTGATATAACCAGAGTAAAGAAAATGTACAAG

>lineatusisotig00870
TTGTCACAGGAGTTAAAAAATCAGGGCCAATGTGGATCTTGCTGGGCTTTCTCAACAACTGGATCGCTAGAGGGACAGCATAAAAAGAAAACAGGGAAACTTGTTTCCTTGAGTGAACAGAACCTTATGGATTGCTCCAGACCCGAAGGTAACCTGGGTTGTGAAGGAGGCCTTATGGATCAAGGATTTGAATACATCGAGAAAAATGGTGGCATTGATACAGAGCAATCTTATCCATACACTGCTGAGGACGGAACTTGCCATTTTAAGAAAGGTAATGTAGGAGCAACTTGTACTGGATTTGTTGATATACCGTCAGGTGATGAAAGTGCCTTGCAAAAAGCAGTTGCAACAATTGGTCCAGTTTCCGTTGCTATTGATGCAAGTCAATTTAGCTTCCAACTCTACAGTGGTGGCATATATGATGAACCAAGCTGCAGCAGTCAGTCTCTTGACCATGGAGTCTTAGCCGTAGGATATGGCACTGAAGATGGAACTGATTATTGGTTGGTGAAGAACAGTTGGGGAACTTCCTGGGGTGAGAATGGCTACATCAAAATGTCAAGGAATAAGAATAACCAATGCGGTATTGCCACTCAAGCTAGTTATCCATTG
>mimosarumisotig00506
TTGTCACAGGAATTaAAAAACCAGGGCCAATGCGGATCTTGCTGGGCTTTCTCAACAACTGGATCTCTAGAAGGACAGCATAAAAAGAAAACAGGAAAACTTGTTTCCTTGAGCGAACAGAACCTTATGGATTGCTCCAGACCAGAAGGTAACATGGGTTGCGAAGGAGGCCTTATGGATCAAGGATTTGAATACATCAAGAAAAATGGTGGCATTGATACAGAGAAATCTTATCCATACACTGCTGAGGATGGAACTTGCCATTTCAAAAAAGCTAACGTAGGAGCAACTTGCACAGGATTTGTTGATATACCATCAGGTGACGAAAGTGCCTTGCAAAAAGCAGTTGCAACAATTGGTCCAGTTTCCGTTGCTATTGATGCAAGTCAGTTTAGCTTCCAACTCTACAGTGGTGGTATATATGATGAACCAAACTGCAGCACTCAGGCTCTTGACCACGGAGTCTTAGCCATAGGATATGGTACTGAAGACGGAACTGATTACTGGTTGGTGAAGAACAGTTGGGGAACTTCCTGGGGTGAGAATGGCTATATCAAAATGTCAAGGAATAAGAATAACCAGTGCGGTATTGCCACTCAAGCTAGTTATCCATTG
>tentoriicolaisotig02341
TTGTCACAGGAGTCaAAAAACCAGGGTCAATGCGGATCTTGCTGGGCTTTCTCAACAACTGGATCGCTAGAAGGACAGCATAAAAAGAAAACTGGGAAACTTGTTTCCTTGAGCGAACAGAATCTTATGGATTGCTCCAGACCTGAAGGTAACATGGGCTGTGAAGGAGGTTTTATGGATCAAGGATTTGAGTACATCAAGAAAAACGGTGGTGTTGATACAGAGCAATCTTATCCATACACTGCTGAGGATGGAACTTGTCATTTCAAAAAAGCTAATGTAGGAGCAACTTGCACAGGATTTGTTGATGTACCGTCAGGTGACGAAAGTGCCTTGCAAAAAGCAGTTGCAACAATTGGCCCAGTTTCCGTTGCTATTGATGCAAGTCAGTTTAGCTTCCAACTCTACAGTGGCGGCATATATGATGAACCAGACTGCAGCACTCAGACTCTTGACCACGGAGTCTTAGCCGTCGGATATGGTACTGAAGACGGAACTGATTACTGGTTGGTGAAGAACAGCTGGGGAACCTCCTGGGGTGAGAATGGCTACATCAAAATGTCGAGGAATAAGAATAACCAGTGTGGCATTGCCACTCAAGCTAGTTATCCATTA

>lineatusisotig00878
ATGGCTGGTGAAGAAATTCCACCCGGTGATCCTGAGAAGGGCAAGAAATTATTTGTGCAGAAATGCGCTCAGTGTCACACAGTAGAGAAAGGTGGTAAACACAAGGTTGGACCTAATCTCAATGGCCTCATAGGTCGCAAAACTGGTCAAGCTCCAGGTTTTTCATACACAGAAGCCAACAAAAGCAAAGGTATTACTTGGGGCAAAGACACCTTATTTATTTATTTGGAAAATCCTAAAAAGTACATTCCTGGAACAAAGATGGTGTTTGCTGGCCTTAAAAAGAAGCAAGAACGTGCAGATATTATAGCATATTTAGAGGAAGCCACC
>mimosarumisotig04462
ATGGCTGGTGAAGAAATTCCACCTGGTGATCCTGAGAAGGGCAAGAAATTATTTGTGCAGAAATGTGCTCAGTGTCACACAGTAGAGAAAGGTGGTAAACACAAGGTTGGACCTAATCTCAATGGCCTCATAGGTCGCAAAACTGGTCAGGCTCCAGGTTTTCCATATACAGAAGCCAACAAAAGCAAAGGTATTACTTGGGGCAAAGACACCTTATTTGTTTATCTGGAAAATCCTAAAAAGTACATTCCTGGAACTAAGATGGTATTTGCTGGCCTTAAAAAGAAGCAAGAACGTGCAGATATTATAGCATATTTAGAGGAAGCCACC
>tentoriicolaisotig00882
ATGGCTGGTGAAGAAATTCCACCTGGTGATCCTGAGAAGGGCAAGAAATTATTTGTGCAGAAATGTGCTCAGTGTCACACAGTAGAGAAAGGTGGTAAACACAAGGTTGGACCTAATCTCAATGGCCTCATAGGTCGTAAAACTGGTCAGGCTCCAGGTTTTTCATATACAGAAGCCAACAAAAGCAAAGGTATTACTTGGGGCAAAGACACTTTATTTATTTATCTGGAAAATCCAAAAAAATACATTCCTGGAACTAAGATGGTGTTTGCTGGCCTTAAAAAGAAGCAAGAACGTGCAGATATTATTGCATATTTAGAAGAAGCCACC

>lineatusisotig00897
CTGGTGGCTAAAAGGTTAAAGGAACACGTGGAAGATGAAACAAAATTACCTATTTTAGTATTTCCTGAAGGCACTTGCATCAATAATACATCTGTAATGATGTTCAAGAAAGGAAGTTTTGAAGTTGGTGGCACAATTTATCCTGTTGCTATAAAGTATGATCCACGATTTGGTGATCCATTTTGGAATAGCAGCAAGCAGAGTTATATGCAGTATTTATTGATGATGCTTACTAGCTGGGCTATTGTATGTGATGTGTGGTATTTGCCACCCATGTCTCGCAAGGACAATGAAAGTGCTGTTGAATTTGCTAACAGAGTAAAAGCTGAAATAGCTCGTAAAGGAGGCCTTGTAGATCTCATGTGGGATGGTCAACTCAAAAGAATGAAGGTCAAGCAAGAATGGATTGAAATGCAGCAGAAAGAATATTGCAAGCGACTAAAACTT
>mimosarumisotig04612
CTTGTGGCTAAAAGGTTAAGGGAACATGTGGAAGATGAAACAAAATTACCTATTTTAGTATTTCCTGAAGGCACTTGCATCAATAATACATCTGTAATGATGTTCAAGAAAGGAAGTTTTGAAGTTGGTGGCACAATTTACCCGGTTGCTATAAAGTATGATCCACGATTTGGTGATCCATTTTGGAATAGCAGTAAGCAGAGTTATATGCAGTATTTATTGATGATGCTTACTAGCTGGGCTATTGTATGTGATGTGTGGTATTTGCCACCTATGTCTCGCAAGGACAATGAAAGTGCTGTTGAATTTGCTAATAGAGTAAAAGCTGAAATAGCTCGTAAAGGAGGCCTTGTAGATCTCATGTGGGATGGTCAACTCAAAAGAATGAAGGTCAAGCAAGAATGGATTGAAATGCAGCAGAAAGAATACTGCAAGCGACTAAAACTT
>tentoriicolaisotig00597
CTGGTAGCTAAAAGGCTAAGGGAACATGTGGAAGATGAAACAAAATTACCTATTTTAGTATTTCCTGAAGGCACTTGCATCAATAATACATCTGTAATGATGTTCAAGAAAGGAAGTTTTGAAGTTGGTGGCACAATTTACCCAGTTGCTATAAAGTATGATCCACGATTTGGTGATCCATTTTGGAATAGTAGCAAGCAGAGTTATATGCAATATTTATTGATGATGCTTACTAGCTGGGCTATTGTATGTGATGTGTGGTATTTGCCACCCATGTCTCGCAAGGACAATGAAAGTGCTGTTGAATTTGCTAATAGAGTGAAAGCTGAAATAGCTCGTAAAGGAGGCCTTGTAGATCTCATGTGGGATGGTCAACTCAAAAGAATGAAAGTCAAGCAAGAATGGATTGAAATGCAGCAGAAAGAATATTGCAAGCGACTAAAACTT

>lineatusisotig00899
ATGTCTGCTTCTATTATGTCTGGGGAGAAGCAATTTTGGACTGCTCCTTTCGATCCACGTTTCCCTAATACTAATCAAACAAAAAATTGTTGGCAAAACTATTTAGATTATCATCGATGCAAGAAAGTGAAAGGAGAAGATTATGCTCCATGTGAATATTTCAAAAGAGTGTATAGTTCAATATGCCCTGTTCCGTGGACAGAGAAGTGGGATGAACAACGTGAAGAAGGCAGATTTCCTGGAAAA
>mimosarumisotig05983
ATGTCTGCTTCTATTATGTCTGGGGAGAAGCAATTTTGGACTGCTCCTTTTGATCCACGTTTTCCCAATACTAATCAAACAAAAAATTGTTGGCAAAACTATTTAGATTATCATCGATGCAGGAAAGTGAAAGGAGAAGATTATGCTCCTTGTGAATATTTCAAAAGAGTGTATAGTTCAATATGCCCTGTTGCCTGGACGGACAAGTGGGATGAGCAACGTGAAGAAGGCAGATTTCCTGGAAAA
>tentoriicolaisotig02392
ATGTCTGCTTCGATTATGTCTGGGGAGAAGCAATTTTGGACTGCTCCTTTCGATCCTCGTTTCCCCAATACTAATCAAACAAAAAATTGTTGGCAAAACTATTTAGATTATCATCGATGCAGGAAAGTAAAGGGAGAAGATTATGCTCCTTGTGAATATTTCAAAAGAGTGTATAATTCGATATGCCCTAATGCTTGGACGGACAAGTGGGATGAGCAACGTGAAGAAGGCAGATTTCCTGGGAAA

>lineatusisotig00959
CTGAAGAAATTATCAAAAAATCATCCAATAGCAAAAGAATTCCAAATTTCTCTGATGAAAGCTTATACTAATACAGCACAGCATATGAAACAGAAATTACCCCTTAAAAATTCATATCTAATTAGTTTTACAGCATTAGATCCAGAGCTAAGAGGTAAAACCAGTACAATATTAGCTTTTGAAAAATTATCATCTTTTATGTCCCATATTTTTAGTGATAACGAAAAGTCAAAAGTAGAAGCTGAAATAAGGTTATACCAGAGT
>mimosarumisotig03162
CTGAAGAAATTATCAAAAAATCATCCAATAGCAAAAGAATTCCAAATTTCTCTGATGAAAGCTTATACTAATACAGCACAGCATATGAAACAGAAATTACCCCTTAAAAATTCATATCTAATTAGTTTTACAGCATTAGATCCAGAGCTAAGAGGTAAAACCAGTACAATATTAGCTTTTGAAAAATTATCATCTTTTATGTCCCATATTTTTAGTGATAATGAAAAGTCAAAAGTAGAAGCTGAAATAAGGTTATACCAGAGT
>tentoriicolaisotig00607
CTGAAGAAATTATCAAAAAATCATCCAACAGCAAAAGAATTCCAAATTTCTCTGATGAAAGCTTATACTAATACAGCACAGCATATGAAACAGAAATTACCCCTTAAGAATTCATATCTAATTAGTTTTACAGCATTAGATCCAGAGCTAAGAGGTAAAACCAGTACAATATTAGCTTTTGAAAAATTATCATCTTTTATGTCCCATATTTTTAGTGATAATGAAAAGTCAAAAGTAGAAGCTGAAATAAGGTTATACCAGAGT

>lineatusisotig00972
ATGTTCACAGCTGGAAATGTAGTGCCAGTTGTTGTTGGTTTTAGTCTTGTGACCATTACAGCATTTCTGATACGTTTTTTGCTGCAGAAGAAAGATGAAACCTTGAAGTTACTAAAGGATCCTACTGTAAAATACAGTGTACAACTCATAGAAAAAGAGAAAATCAGCCATGATACCAGAAGGTTCCGTTTTGCCTTGCCTTCTCCAGATCATGTTCTTGGGCTTCCTGTAGGACAGCACATTTATCTGAGTGTAAAAATTGGTGGTGAAATAGTTACACGTCCATATACACCTGTGTCTAGTGAAGATGATAAAGGTTATTTTGATCTTGTTATTAAGGTGTACTTCAAAAATGTACATCCAAAATTTCCTGCTGGTGGTAAAATGTCGCAGTACTTGAATAACATGAACATTGGAGACACAATTGATGTTCGTGGACCATCTGGGCGATTGATATACTTAGGAAAAGGAAAATTCAGTGTCAAAGCAACTCCTAAATCTCAGCCAACAATTCATGTAGTTAAGAAAGTAGGCATGATTGCAGGAGGAACAGGTATAACACCAATGTTGCAACTGGTTAAACATGCTCTCAAAGATCCTGAAGATAATTTAGAGATGTCATTACTTTTTGCTAATCAGACTGAAGATGATATATTGCTAAGATCTGAATTAGAAGATATTGCTGCTGCATACAAAGATAGATTTAAACTTTGGTATACTGTTGACCGACCCACAGAAGGGTGGAAGTATAGTGTGGGATTTGTTTCTGCAGAAATGATTGCTGAGCATTTACCCCCTCCAGCTGAAGGTGTTTTTATTTTGATGTGTGGGCCACCACCTATGATAAAACTTGCATGTTGGCCCAGCCTTGATCAGTTGGGTTATGATGAAAAATTAAGATTTGCA
>mimosarumisotig04272
ATGTTCACAGCTGGAAATGTAGTGCCAATTGTTGTTGGCTTTAGTCTTGTGACCATTACAGCATTTCTGATACGTTTATTGCTGCAGAAGAAAGATGAAACCTTGAAGTTACTAAAGGATCCCACTGTAAAATACAGTGTAGAACTTATAGAAAAAGAGGAAATCAGCCATGATACCAGAAGGTTTCGTTTTGCCTTGCCTTCTCCAGATCATGTTCTTGGGCTTCCCGTAGGACAGCATATTTATTTGAGTGTAAAAATTGGTGGTGAAATTGTTACACGTCCATATACACCTGTGTCTAGTGAAGATGATAAAGGCTATTTCGATCTTGTTATTAAGGTGTACTTCAAAAATGTACATCCAAAATTTCCTGCTGGTGGTAAAATGTCACAGTACTTGAATAACATGAACATTGGAGACACAATAGACGTTCGTGGACCATCTGGGCGATTGATATATTTAGGAAAAGGAAAATTCAGTGTCAAAGCAACTCCTAAATCCCAGCCAACAGTTCATGTAGTCAAGAGAGTAGGCATGATTGCGGGAGGAACAGGTATAACACCAATGTTGCAACTGATTAAACATGCTCTGAAAGATCCTGAAGATAATTTAGAGATGTCATTGCTTTTTGCTAATCAGACCGAAGATGATATTTTGCTAAGATCTGAATTAGAAGATATTGCTGCTTCATACAAAGATAGATTTAAACTTTGGTATACTGTTGACCGGCCCACAGAAGGTTGGAAGTATAGCATAGGATTTGTTTCTGCAGAAATGATTGCTGAGCATTTACCTCCTCCAGCTGAAGGCGTTTTTATTTTGATGTGTGGGCCACCACCTATGATAAAACTTGCCTGTTGGCCTAGCCTTGATCAGTTGGGTTATGATGAAAAATTAAGATTTGCA
>tentoriicolaisotig05692
ATGTTCACAGCTGGAAATGTTGTGCCAATTGTTGTTGGTTTCAGTCTTGTGACCATTACGGCAATTTTGATACGTTTTTTGCTGCAGAAGAAAGATGAAACCTTGAAGTTATTAAAGGATCCTACTGTAAAATACAGTGTAGAACTTATAGAAAAAGAGGAAATCAGCCATGATACCAGAAGGTTTCGTTTTGCATTGCCTTCTCCAGATCATGTCCTTGGGCTTCCTGTAGGACAGCACATTTATTTGAGTGTAAAAATTGGTGGTGAAATTGTTACACGTCCGTATACACCTGTGTCTAGTGAAGATGATAAAGGTTATTTTGATCTTGTTATTAAGGTGTACTTTAAAAATGTACATCCAAAATTTCCTGCTGGTGGTAAAATGTCACAGTACTTGAATAACATGAACATTGGAGACACAATAGACGTTCGTGGACCATCTGGGCGATTGATATACTTAGGAAAAGGAAAATTCAGTGTAAAAGCAACTCCTAAATCCCAACCAACAGTTCATGTAGTCAAGAGAGTAGGCATGATTGCAGGAGGAACAGGTATAACACCAATGTTGCAACTGATTAAACATGCTCTGAAAGATCCTGAAGATAATTTAGAGATGTCATTGCTTTTTGCTAATCAGACCGAAGATGATATTTTGCTAAGATCTGAATTAGAAGATATTGCTGCTGCACACAAAGATAGATTTAAGCTTTGGTATACTGTTGACCGACCCACAGAAGGCTGGAAGTATAGCGTGGGATTTGTTTCTGCAGACATGATTGCTGAGCATTTACCTCCTCCAGCTGAAGGTGTTTTTATTTTGATGTGTGGGCCACCACCTATGATAAAACTTGCCTGTTGGCCTAGCCTTGATCAGTTAGGTTATGATGAAAAATTAAGATTTGCA

>lineatusisotig00999
ATGGAAGAAGACAGCACTCCTTCAGAATCTCCCACGCCGTGTAAAATTCGCAGGAGAGATGACGTCTGGCCACCAAAAACATCCAGCGTCAGATACCTGCCTAAAACAGGATTTTCTCCAACAATAATGCGAGAAGGAGGTCAAGGTAAAAAATTCATCTGGCCACCTCCCAAAGAAGGACAAGAGCATAACCTTAATGACGTCGACCACTTACCCCATGGCAATGTTGGCCAAGTATGGAATCCTGAAGCCAATGCTCTTGGCAACAGACCACCACCTTTTGCTCCACGTACAGCTCCAACAAAACGATGCACCGATGACATTTGGCCCCCGAAAGGGAGTGAGTATCAGCCTTCGAATAAACCATCTCCCCGACCAGTAAAAACAGTTGGTAGGTTCGAGGACTACATAAAATGTCGATCAGGACCTTCTGTGCCACCAACCTACAGGACACCTCCTGGCACACAACACATACAAGTAACTGAATTGGAAGGAGAGTATATCCATGAGACAAAGACTACCACAACAGTAATGACCAATAACACTGCTACCAGAAATATAGTAAATCGACCTCCGGCTCAGACGGCGCCAGTAGCAAGGCGTGTTGAAGTTGAAGAAGAAGAAGAGGAGGAGGAGGAAGAGGAAGAAGAAGAAGAAGAGGAAGAG---GAAGAAGAAGAGGAGGAGGAAGAAGAAGAA---AGTGAAGAA
>mimosarumisotig05244
ATGGAAGAAGACAGCACTCCTTCAGAATCTCCAACACCGTGTAAAATTCGCAGGCGGGATGACGTCTGGCCACCAAAATCTCCCAGCGTCCGATATCTGCCTAGAACAGGATTTTCTCCAACAATAATGCGAGAAGGAGGTCAAGGTAAAAAATTCATCTGGCCACCTCCCAAAGAAGGACAAGAGCATCACCTTAATGACGTTGACCAGCTACCACATGGCAATGTTGGCCAAGTATGGAATCCTGAAGCCAATGCTCTTGGTAACAGACCACCACCTTTTGCTCCACGTACAGCTCCAACAAAACGATGTACCGATGACATCTGGCCCCCGAGAGGGAGTGAGTACCAACCTGGCCATAAGCCATCTCCCCGCCCAGTAAAAACAGTTGGTAGGTTCGAGGACTACATAAAATGTCGATCTGGACCTTCAGTGCCACCGACCTACAGGACACCCCCTGGCACACAACACATACAAGTAACTGAGTTGGAAGGAGAGTATATCCACGAGACAAAGACCACCACAACAGTAATGACCAACAGCACTGCTACCAGGAATATTGTAAATCGACCTCCAGCTCAGATGGCGCCAGTAGCAAGGCGTGTTGAAGTTGAAGAAGAA---GAGGAGGAGGAGGAAGAGGAAGAAGAGGAAGAAGAAGAAGAG---GAAGAAGAAGAGGAGGAAGAAGAAGAAGAAGAGAGTGAAGAA
>tentoriicolaisotig05037
ATGGAAGAAGACAGCACTCCTTCAGAATCCCCAACACCGTGTAAAACTCGCAGTCGGGATGACGTCTGGCCACCAAAATCTTCCAGCGTCAGATATCTGCCTAAAACTGGATTTTCTCCAACAATAATGCGAGAAGGAGGTCAAGGCAAAAAATTTATCTGGCCACCTCCCAAAGAAGGACAGGAGCATCACCTTAACGACGTCGACCAGTTACCACATGGCAATGTTGGTCAAGTATGGAATCCTGAAGCCAATGCCCTTGGCAACAGACCACCACCTTTCGCTCCACGTACAGCTCCAACAAAACGATGTACCGATGAGATTTGGCCCCCGAGAGGGAGTGAGTACCAGCCTGGCCATAAGCCATCTCCCCGCCCAGTAAAAACAGTTGGTAGGTTCGAGGACTACATAAAGTGCCGATCAGGACCTTCAGTGCCACCAACGTACAGGACACCTCCTGGCACACAACACATACAAGTAACTGAATTGGAAGGAGAGTATATCCACGAGACAAAGACTACCACAACAGTCATGACCAATAGCACTGCTACCAGGAATATAGTAAATCGACCTCCAGCTCAGACGGCGCCAGTAGCAAGGCGTGTTGAAGTTGAAGAAGAA---GAGGAGGAGGAGGAAGAGGAAGAAGAGGAAGAAGAAGAAGAGGAGGAAGAAGAAGAGGAGGAGGAGGAAGAAGAAGAGAGTGAAGAA

>lineatusisotig01039
ATGTGTAATCTTACAAAATGTGATGAAAAACTGGTACAGATGGTGCTGCATGAATACAAGATATTCAATGCTGAAGTTTTATTTAGAGAAGATTGTTCACCGGATGAATTAATAGATGTAATTAATCGAAATCGAGTGTATTTGCCATGTTTATATGTGTATAATAAGATTGATCAAGTATCTATTGAGGAAGTTGACAGATTAGCTCATTTACCACATTCTATTGTAGTAAGTTGTAATATGAAATTAAATCTGGATTATTTATTGGAGAAATTATGGGAATACTTAGCATTAATTAGAGTCTATACAAAGAAAAGAGGAGAGCCTCCAGATTTTGAAGGTGGACTTATCCTTCGACGAGGTGCCACTATTGAACACGTGTGCCATGCTATTCATAGGAGTATAGTGAATGTCTTCAAATATGCCTTAGTTTGGGGCACAAGCACAAAATACAGTCCCCAAAGAGTAGGTTTGCAGCATGTAGTCAATCATGAAGATGTTGTTCAAATTGTAAAG
>mimosarumisotig06452
ATGTGTAATCTGACAAAATGTGATGAAAAACTTGTACAGATGGTGTTGCATGAATACAAGATATTCAATGCTGAAGTTTTATTTAGAGAAGACTGTTCACCAGATGAATTAATAGATGTAATTAATCGAAATCGAGTATATTTGCCTTGTTTATATGTGTATAATAAGATTGATCAAGTGTCTATTGAGGAAGTTGACAGATTAGCTCATTTACCACATTCTATTGTAGTAAGTTGTAATATGAAATTAAATCTGGATTATTTATTGGAGAAATTATGGGAATATTTAGCTTTAATTAGAGTCTATACAAAGAAAAGAGGAGAGCCTCCAGATTTTGAAGGTGGACTTATCCTTCGACGAGGTGCCACTATTGAACATGTGTGCCATGCTATTCATAGGAGTATAGTGAATGTCTTCAAATATGCCTTAGTTTGGGGCACAAGCACAAAATACAGTCCCCAAAGAGTAGGCTTGCAGCATGTAGTCAATCATGAAGATGTTGTTCAAATTGTAAAG
>tentoriicolaisotig02112
ATGTGTAATCTTACAAAATGTGATGAAAAACTTGTACAGATGGTACTGCATGAATACAAGATATTCAATGCTGAAGTTTTATTTAGAGAAGATTGTACACCAGATGAATTAATAGATGTAATTAATCGAAATCGAGTATATTTGCCTTGTGTATATGTGTATAATAAGATTGATCAAGTGTCTATTGAGGAAGTTGACAGATTAGCTCATTTACCACATTCTATTGTAGTAAGTTGTAATATGAAATTAAATCTGGATTACTTATTGGAGAAATTATGGGAATATTTAGCATTAATTAGAGTCTATACAAAGAAAAGAGGAGAGCCTCCAGATTTTGAAGGTGGACTTATCCTTCGACGAGGTGCCACTATTGAACACGTGTGCCATGCTATTCATAGGAGTATAGTGAATGTCTTCAAATATGCCTTAGTTTGGGGCACAAGCACAAAATACAGTCCCCAAAGAGTAGGTTTGCAGCATGTAGTCAATCATGAAGATGTTGTTCAAATTGTAAAG

>lineatusisotig01041
ATGTCTGGTCGTGGTAAAGGAGGTAAAGTGAAAGGAAAGAGCAAGACTCGTTCGAGTCGTGCAGGACTGCAGTTCCCTGTAGGACGTATTCACAGACTTTTACGCAAAGGTAATTATGCTGAGCGCGTTGGTGCAGGTGCTCCTGTCTACCTAGCTGCTGTTCTTGAATATCTGGCCGCCGAAGTTCTCGAATTGGCTGGAAACGCTGCTAGAGACAATAAGAAAACTCGTATAATACCTCGCCATCTCCAGCTAGCTATCCGTAATGATGAAGAATTGAACAAACTTCTTTCGGGTGTGACTATTGCCCAAGGTGGTGTATTGCCGAATATCCAGGCTGTTCTCCTGCCGAAGAAAACTGAGAAAAAG
>mimosarumisotig05188
ATGTCTGGTCGTGGTAAAGGAGGTAAAGTTAAAGGAAAGAGCAAGACTCGTTCTAGTCGTGCAGGACTGCAGTTTCCTGTTGGACGTATACACAGACTTTTACGCAAAGGTAATTATGCAGAGCGCGTTGGTGCGGGTGCTCCTGTCTACCTAGCTGCTGTTCTTGAATATTTGGCCGCCGAAGTTCTGGAGTTGGCTGGAAATGCTGCTAGAGACAATAAGAAAACTCGTATAATACCTCGCCATCTCCAGCTAGCTATTCGTAATGATGAAGAATTGAATAAACTTCTTTCCGGTGTGACTATTGCCCAAGGTGGTGTATTGCCGAATATCCAGGCTGTCCTCTTGCCGAAGAAAACTGAGAAAAAG
>tentoriicolaisotig02942
ATGTCTGGTCGTGGTAAAGGAGGTAAAGTGAAAGGAAAGAGCAAGACTCGTTCTAGTCGTGCAGGACTGCAGTTTCCTGTTGGACGCATTCACAGACTTTTACGCAAAGGTAATTATGCAGAACGCGTTGGTGCGGGTGCTCCTGTCTACCTAGCTGCTGTTCTTGAATATCTTGCCGCCGAAGTTCTTGAATTGGCTGGCAACGCTGCTAGAGACAATAAGAAAACTCGTATAATACCTCGCCATCTCCAGCTAGCTATTCGTAATGATGAAGAATTGAACAAACTTCTTTCGGGTGTGACTATTGCCCAAGGTGGTGTATTGCCGAATATCCAAGCTGTTCTCCTGCCGAAGAAAACTGAGAAAAAG

>lineatusisotig01053
ATGTATTCGTTTGGTGCAAAAATCGTCAAACCTCATAATGAAAAGCCTGATGAACTAGAAACCACAATATCACAGGCTCTCGTTGAACTTGAATTAAACAGTGATCTTAAAGCGCAGTTACGGGAGTTACATATTGTTGGTGCTAAAGAAGTCGATGTTAACGGGAAGAAGGCTCTTGTCATCTCAGTACCAGTTAGCCAGTTAAAAGGTTTTCAGAAGATTCAAGCTAGGCTTGTACGGGAACTTGAGAAAAAATTCAGTGGAAAACATGTAGTTTTCATTGCTAGGAGAACTATATTACCAAAACCAACACGAAAAATGAAGGTTAAAAATAAGCAGAAAAGACCAAGGAGTCGTACGTTAACAGCTGTCCATGATGCTATTCTTGAAGATTTAGTATTCCCAGCAGAAATTGTTGGCAAGAGGACAAGAGTTCGATTAGATGGCACCCGGCTTATGAAAGTGCATCTAGATAAAACTCAGCAAACTAATATAGAGCATAAAACAGATACATTTGCTGCAGTTTACAAGAAACTTACCGGCAAGGAAGTCACATTTGAATTTCCAGAACCTTTG
>mimosarumisotig05034
ATGTATTCGTTTGGGGCAAAAATCGTCAAACCTCACAATGAAAAACCTGATGAACTTGAAATGACAATATCACAGGCTCTGTGTGAACTTGAATTAAACAGTGATCTTAAAGCTCAGATACACGATTTACATATAGTTGGTGCTAAAGAAGTAGATGTCAGTGGAAAGAAGGCTCTTGTCATCTCTGTACCAGTTGAGAAGTTAAAAGCTTTTCAGAAGGTTCAAGCAAGACTTGTACGGGAACTTGAGAAAAAGTTCAGCGGGAAACATGTAGTTTTCATTGCTAGGAGAACTATACTACCAAAACCAACACGAAAAATGAAGGTTAAAAATAAGCAGAAAAGGCCCAGGAGTCGAACTTTAACAGCTGTCCATGATTCTATTCTTGAAGATTTAGTATTCCCAGCAGAAATTGTTGGTAAGAGAACAAGAGTTCGATTAGATGGCACTCGCCTTGTGAAAGTACATCTCGATAAAACTCAGCAAACTAATATAGAGCATAAAACAGATACATTTGCTGCAGTTTACAAGAAACTTACCGGCAAGGAAGTTACATTTGAATTTCCAGAACCTTTG
>tentoriicolaisotig04987
ATGTATTCGTTTGGGACAAAAATCGTCAAACCTCATAATGAAAAGCTTGATGAACTTGAAGCCACAATATCACAGGCTCTCCTTGAACTTGAATTAAATAGTGATCTTAAAGCGCAGTTACGGGAGTTAAATGCAGTTGGTGCTAAAGAAGTTGATGTTAACGGGAAAAAGGCTCTTGTCATCTCTGTACCAGTTCAACAGTTAAAAGCTTTTCAGAAGATTCAAGCAAGGCTTGTACGGGAACTTGAAAAAAAGTTCAGTGGGAAACATGTAGTTTTCATTGCTAGGAGAACTATATTACCAAAACCAACACGAAAAATGAAGGTTAAAAATAAGCAGAAAAGGCCGAGGAGTCGTACTTTAACAGCTGTCCATGATGCTATTCTTGAAGATTTAGTATTCCCAGCAGAAATAGTTGGTAAGAGAACAAGAGTTCGATTAGATGGCACCCGGCTTATGAAAGTACATCTAGATAAGACTCAACAAACTAATATAGAGCATAAAACCGACACATTTGCTGCAGTTTACAAGAAACTTACTGGCAAGGAAGTCACATTTGAATTTCCAGAACCTTTG

>lineatusisotig01072
ATGGTGGACGTAGCTTACAGATGGCGTAAGCCCCTCCTTCTTATGTATTACGACAATTATAGGTACGGAACCAATTTGTACGTTCCAGTAGTCAATTCTCTGGACCATCGGACACGAGATTATCCGATCCTTCCCCAGTACATACCACCCACGCCAGCGCCTCTACCCAAGGTTCCACTCGCTGAGTATGACCTCTACGCCCCCATCTCGTTCGGCTATGGAAGGAACCTACTGAAGCCAAGGACCCAAGAGATTCCAGCCAGGAACCGAATATCCAGCAGGGAACAAAGT
>mimosarumisotig00880
ATGGTGGACGTAGCTTACAGATGGCGTAAGCCCCTCCTTCTTATGTATTATGACAACTATAGGTACGGAACCAATTTGTATGTTCCAGTTGTCAATTCTTTGGACCACCGGACACGAGATTATCCGATCCTTCCTCAGTACATACCAACCACGCCAGCGCCTCTACCCAAGGTTCCCCTCGCTGAGTATGACCTCTACGCCCCCATCTCGTTCGGCTATGGAAGGAACCTACTGAAGCCAAGGACCCAAGAGATTCCAGCCAGGAACCGAATATCCAGCAGGGAACCAAGT
>tentoriicolaisotig01298
ATGGTGGACGTAGCTTACAGATGGCGTAAGCCCCTCCTTCTTATGTATTATGACAATTATAGGTACGGAACCAATTTGTACGTTCCAGTCGTCAATTCTTTGGACCATCGGACACGAGATTATCCGATCCTTCCTCAGTACATACCACCCACTCCAGCGCCTCTACCCAAGGTTCCACTCGCTGAGTATGACCTCTACGCCCCCATCTCGTTCGGCTATGGAAGGAACCTACTGAAGCCAAGGACCCAAGAGATTCCAGCCAGGAACCGAATATCCAGCAGGGAACCAAGT

>lineatusisotig01082
ATGGCTATTCCTTTTGGTGAAAAAAGAGAAGAATCAGGACAATCACATGAAATTAAATGGGCTTCTACTAGCAAACATCATGACCAATATGATGGAAAATCTGAAATCCCTTCTACTTCACAAGAAGAGAATGTTACAAAAGATAAAGGTTCAACAAAAAATTCCACTGAGAACTTAAATTTTGCTGAACAGGAGTTTTCTTTT---GATGAGCCA---------------------------------------------------------------------------------------------------------------------------------------------------------------------------------------------TCTCAGAACTGTTACAACAGACCTTCAGGGGTGTACTGTATATCCAATTCCAGTAATTTTAATTGTGGGCCCACTTTCATCAATGTAATAAAAGGTTCTGCTTCTGAAAAGGTTAACTGTGGAGTTTCTTCAAATAAGCTGGATAGGTCTAAAGGACGTCCTATAAAAGTTAGAAAAGGAGTGTTTCATTCAAACCGGATAATATCAGATGAAGATATACAAGTTGTATCTCAATACATTGCGAATGACTGGAAAACACTCATTAAGAGTTTGCCTGGAATCACAAGCTACAGTTCTTCTTTCCATCAGAGTTTAATTGATGCTTTGGACAGTCAAGATGATGTCAATTTAGCAGAACTAGCTTTGCTTAAATGGAAAGAAACACTCCCTCAAGTTTCAAATATTGGCAATTTAGCAAAAGTTTTGTTCAGTATTGATCATCCTGATGTTGTAACTGTTTTAAAT
>mimosarumisotig01533
ATGGCTATTCCCTTTGGCGAAAAAAGAGAAGAATCGGCACAATCACATAAAACTAAATGGGCTTCTACTAACAAATGCCATGACCAGTATAATGGAAAATCTAAAATTCCTTCTACTTCAAAAGAAGAGGATGTTACAAAAAATAAAAGTTCAACAAAAAATTCTGCTAAGAACTTAAATTTTGCTGATCAAGATTTTGCTTCTGATGAAGAACGATCTCAGAACTCGCAATCACATAAAACTAAATGGACGTCTACTAGCAAATGCCGTGACCAGTATGATGGAAAGCCTAAAATTCCTTGTACTTCAGAAAAAGAGGATGTTACAAAAAATAAAAGTTCAACCACAAATTTTGCTGAGAACTTAAGTTTTGTTGATCAAGATTTTACTTCTTTCGATGAAGCATCTCAGAAATGTTTTAACAGACCTTCAGGTATATACTGCATATCCAATTCCAGTAATTTTAATTGTGGGCCCACTTTCATCAATGTAATGAAGGGTTCTGCTTCTGAAAAGGTGAACTGTGGAGTTACTTCAAATAAGCTGGATAGGTCTAGAGGTCGTCCTATAAAAGTTAGAAAAGGAGTGTTTGATTCAAAGCGGATAATATCAGATGAAGATATACAAGTTGTATCTCAGTACATTGCAGATGACTGGAAAATGCTGATTAAGAGTTTGCCTGGAATCACAAGCTACAGTTCTTCTTTCCATCAAAGTTTAATTGATGCTTTGGACAGTCAAGAGGATGTCAATTTAGCAGAACTAGCTTTGTTTAAATGGAAAGAAATGCTCCCTCAAGTTTCAAACATTGGAAATTTAGCAAAAATTTTGTTCAGTATTGATCATCCTGATGTTGTAACTATTTTAAAT
>tentoriicolaisotig01243
ATGGCTATTCCTTTTGGCGAAAAAAGAGAAAAACCAGCACAATCACATAAAACTAAATGGGCTTCTACTAACAAACACCGTGATCAGTATGATGAAAAATCTAAAATTCCTTCTACTTCAAAACAAGAGGATGCTACAAAAGATAAAAGTTCAACAAAAAATTCTGCTGAGAACTTAAATTTTGCTGATCAAGATTTTGCTTCTCATGATGAACCA---------------------------------------------------------------------------------------------------------------------------------------------------------------------------------------------TCTCAGAACTGTTACAACAGTCCTTCAGGTATATACTGCATATCCAATTCCAGTAATTTTAATTGTGGCCCCACTTTCATCAATGTAATAAAAGGTTCTGCTTCTGAAAAGGTGAACTCTGGAGTTACTTCAAATAAACTGGATAGGTCTAGAGGTCGTCCTATAAAAGTTAGAAAAGGAGTGTTTGATTCAAAGCGGATAATATCAGATGAAGATATACAAGTTGTATCTCAGTATATTGCAGATGATTGGAAAATACTCATTAAGAGTTTGCCTGGGATCACAAGCTATAGTTCTTCTTTCCATCAAAGTTTAATTGATGCTTTGGACAGTCAAGATGATGTCAATTTAGCAGAACTAGCCTTGCTTAAATGGAAAGAAACACTTCCTCAAGTTTCAAACATCGGAAATTTAGCAAAAATTTTGTTCAGTATTGATCATCCAGATGTTGTCACTATTCTAAAT

>lineatusisotig01094
ATGGCGGCTATCAGGAAGAAGCTTGTAATTGTAGGTGATGGTGCTTGCGGCAAGACTTGCTTGCTCATCGTTTTCAGTAAGGATCAGTTTCCTGAAGTATATGTTCCAACAGTCTTCGAAAACTACGTCGCCGACATCGAGGTGGATTTAAAACAGGTTGAATTAGCTCTGTGGGATACTGCTGGTCAAGAAGATTATGACAGGCTTCGACCTCTCTCATATCCTGATACAGATGTCATTCTTATGTGCTTCAGCATAGATAGTCCAGACTCTTTAGAAAATATCATGGAAAAATGGAATCCTGAAGTACGGCATTTCTGCCCAAATGTGCCCATTGTACTTGTTGGAAATAAGAAAGATTTGCGGCAAGATCCTGCTACTATTAAAGAATTGGCGAAAATGAAACAAGAGCCAGTTAAACCTGAAGAAGGCCGGGCAATGGCTGAGAAAATTAATGCTTTTGGATACCTCGAGTGCTCAGCAAAAACCAAAGAAGGTGTCAGAGAAGTTTTTGAAATGGCAACGCGAGCTGCTTTGCAGGTCAAGAAAAAAAAGAAA
>mimosarumisotig01655
ATGGCGGCTATCAGGAAGAAGCTTGTAATTGTAGGTGATGGTGCCTGCGGCAAGACTTGCTTGCTCATCGTTTTCAGTAAGGATCAGTTTCCAGAAGTATATGTTCCAACAGTTTTTGAAAACTATGTAGCTGATATTGAAGTGGATTTAAAACAGGTTGAATTAGCTCTGTGGGATACTGCTGGTCAAGAAGATTATGATAGGCTTCGACCTCTCTCGTATCCTGACACAGATGTCATCCTTATGTGCTTCAGCATAGATAGCCCGGACTCTTTAGAAAATATCATGGAAAAATGGAATCCTGAAGTTCGGCATTTCTGCCCAAATGTGCCGATTGTACTTGTTGGAAACAAGAAAGATTTGCGGCAAGATCCCGCTACTATAAAAGAATTGGCGAAAATGAAACAAGAGCCAGTTAAACCTGAAGAAGGCCGGGCAATGGCGGAGAAAATTAATGCTTTTGGATACCTCGAGTGCTCAGCAAAAACCAAAGAAGGTGTCAGAGAAGTTTTCGAAATGGCAACACGAGCTGCTTTGCAGGTCAAGAAAAAAAAGAAA
>tentoriicolaisotig05530
ATGGCGGCTATCAGGAAGAAGCTTGTAATTGTAGGTGATGGTGCCTGCGGCAAGACTTGCTTGCTCATCGTTTTCAGTAAGGATCAGTTTCCTGAAGTATATGTTCCCACAGTTTTTGAAAACTATGTAGCTGATATTGAAGTAGATTTAAAACAGGTTGAATTAGCTCTGTGGGATACTGCTGGTCAAGAAGATTATGATAGGCTTCGACCTCTCTCGTATCCTGACACAGATGTCATTCTTATGTGCTTCAGCATAGATAGCCCGGACTCTTTAGAAAATATCATGGAAAAATGGAATCCCGAAGTACGGCATTTCTGCCCAAATGTGCCGATTGTACTTGTTGGAAACAAGAAAGATTTGCGGCAAGATCCTGCTACTATAAAAGAATTGGCGAAAATGAAACAAGAGCCAGTTAAACCTGAAGAAGGCCGGGCAATGGCTGAGAAAATTAATGCTTTTGGATACCTAGAGTGCTCAGCAAAAACCAAAGAAGGTGTTAGAGAAGTTTTTGAAATGGCAACACGAGCTGCTTTGCAGGTCAAGAAAAAAAAGAAA

>lineatusisotig01095
ATGAAGGATCCAATACGTGTTTTGGTAACTGGTGCTGCTGGTCAGATTGCATATTCACTGTTATATTCTGTATCCAAAGGAGATGTATTTGGTCATGATCAACCATTATCTTTACATCTTTTGGATATCGCACCAATGATGGGAGTGTTAGAAGGCGTTGTCATGGAATTAAATGATTGTGCATTTCCTCTACTAAGAGAAATTATAGCTACAGCAGATGAAAAAGTAGCTTTTACTGACATCGATGCCGCTTTTCTTGTTGGTGCAATGCCTCGCAGAGAAGGTATGGAACGTAAGGATTTACTCGCAGCAAATGTTAAGATTTTCAAAAGCCAGGGCAAGGCATTAGATCAATATGCAAAGAAAGATGTTAAGGTTTTAGTTGTTGGAAATCCTGCAAACACTAATGCTTTGATCTGCAGTAAATATGCACCATCGATCCCCAAAGAAAATTTTACTGCTATGACGAGGCTTGATCAAAATAGAGCTACATCTCAGATTGCCAATTTACTGAAAGTGAATGTAAGTAATGTTGCAAATATTATTATTTGGGGTAATCACTCATCCACTCAGTATCCTGATGTGTCTCAAGCAATAGTTAATGTAAATGGAACAGTATCCAGTGTTCCAGATGCTGTTAAAGATGATGCATATCTTCAAGGGGAATTCATTACAACTGTACAAAAAAGGGGAGCTGCAGTTATTGCTGCTAGGAAGTTATCAAGTGCCATGTCTGCAGCAAAAGCTGCCTGTGATCACATGAGAGACTGGTTTTTTGGAACACCAGAGGGAAAATTTGTTTCCATGGGAGTGTATTCAGATGGATCATATGGTACTCCAAAAGATGTAATATACAGCTTTCCTGTCACAATAGGA
>mimosarumisotig04241
ATGAAGGATCCAATACGTGTTTTGGTAACTGGTGCTGCTGGTCAGATTGCATATTCACTGTTATATTCTGTGTCCAAAGGAGATGTATTTGGTCATGATCAACCTTTATCTCTACATCTTTTGGATATCGCACCAATGATGGGAGTGTTAGAAGGCGTTGTCATGGAATTAAATGATTGTGCATTTCCTTTATTGAGAGAAATTATAGCTACAGCAGATGAAAAAGTAGCTTTTACCGACATTGATGCCGCTTTTCTTGTTGGTGCAATGCCTCGCAGAGAAGGTATGGAACGCAAGGATTTGCTCGCAGCAAATGTTAAGATTTTCAAAAGCCAAGGCAAAGCATTAGATCAATATGCAAAGAAAGATGTTAAGGTTTTAGTTGTTGGAAATCCTGCTAACACCAATGCTTTAATCTGCAGTAAATATGCACCATCGATCCCCAAAGAAAATTTTTCCGCTATGACGAGGCTTGATCAGAACAGAGCTACATCTCAGATTGCCAATTTGCTGAAGGTGAATGTAAGTAATGTTGCAAATATTATTATCTGGGGTAACCACTCATCTACTCAGTATCCTGATGTGTCTCAAGCTATAGTTAATATAAATGGAACAGTATCCAGTGTTCCAGATGCTGTTAAAGATGATGCATATCTTCAGGGAGAATTCATTACAACTGTACAAAAAAGGGGAGCTGCAGTTATTGCTGCTAGGAAGTTATCGAGTGCTATGTCTGCTGCTAAAGCTGCATGTGATCACATGAGAGACTGGTTTTTTGGAACGCCAGAGGGAAAATTTGTTTCCATGGGAGTGTATTCGGATGGATCATATGGTGCTCCGAAAGATGTAATATACAGCTTTCCTGTCACAATAGGA
>tentoriicolaisotig02439
ATGAAGGATCCAATACGTGTTTTGGTAACTGGTGCTGCTGGTCAGATTGCATATTCATTGCTGTATTCTGTGTCGAAAGGAGATGTATTTGGTCATGATCAACCATTATCTTTACATCTTTTGGATATCGCACCAATGATGGGAGTGTTAGAAGGCGTTGTCATGGAATTAAATGATTGTGCATTTCCTTTATTGAGAGAAATTATAGCTACAGCAGATGAAAAAGTAGCTTTTACTGACATTGATGCTGCTTTTCTTGTTGGTGCAATGCCTCGCAGAGAAGGTATGGAACGTAAGGATTTACTCGCAGCAAATGTTAAGATTTTCAAAAGCCAGGGCAAAGCATTAGATCAATATGCAAAGAAAGATGTTAAGGTTTTAGTTGTTGGAAATCCTGCGAACACCAATGCTTTAATCTGTAGTAAATATGCACCATCGATCCCCAAAGAAAATTTTACTGCTATGACGAGGCTTGATCAGAATAGAGCTACATCTCAGATTGCCAATTTGCTGAAGGTGAATGTAAGTAATGTAGCAAATATTATTATCTGGGGTAACCACTCATCTACTCAGTATCCTGATGTGTCTCAAGCTATAGTTAATATAAATGGAGCAGTATCCAGTGTTCCAGATGCTGTTAAAGATGATGCATATCTTCAAGGGGAATTCATTACAACTGTACAAAAAAGGGGAGCTGCAGTTATTGCTGCTAGGAAGTTATCAAGCGCTATGTCTGCTGCTAAAGCTGCATGTGATCACATGAGAGACTGGTTTTTTGGAACACCAGAGGGAAAATTTGTTTCCATGGGAGTATATTCAGATGGATCGTATGGTGCTCCAAAAGATGTAATATACAGCTTTCCTGTTACAATAGGA

>lineatusisotig01100
TTGAAAATTATCGGAAGAGCTGGTGTTGGTGTGGACAACATAGATTGTGATGCTGCAACAAGAAATGGAGTATTGGTTATCAATGCCCCTGGAGGAAATACACTGAGTGCTGCTGAATTGACTTGTGGTATGATAGTATCTCTATCTAGAAACATTCCAGAAGCTTGTGCTTCCCTAAAGAGTGGAAAATGGGAACGAAAAAACTTCATGGCAAATGAATTATTAGGCAAAACTTTAGCAATCATTGGACTTGGACGTATTGGTAGAGAAGTTGCTTCACGAATGCAGTCATTTGGAATGACAACGATTGGTTTTGATCCACTGGTCCCTGCACATGAAAGTGTGAAGTTTGGAGTAGAAAGTATGGAGCTTGAAAAAATTTGGCCTCTTGCTGATTATATTACTGTTCACACCCCTCTGATACGTCAA
>mimosarumisotig01734
TTGAAAATTATTGGAAGAGCTGGTGTTGGTGTGGACAACATAGATTGTGATGCTGCAACACGAAATGGAGTATTGGTTATCAATGCTCCTGGAGGAAATACACTAAGTGCTGCTGAATTGACTTGTGGTATGATAGTATCTCTATCTAGAAACATTCCAGAAGCTTGTGCTTCCGTAAAGAGTGGAAAATGGGAACGTAAAAACTTTATGGCAAATGAATTATTGGGAAAAACTTTAGCAATCATTGGACTTGGACGCATTGGTAGAGAAGTTGCTTCACGAATGCAGTCATTTGGAATGACAACGATTGGCTATGATCCTTTGGTACCTGCACATGAAAGTGTGAAATTTGGAGTAGAAAGTATGGAGCTTGAAAAAATTTGGCCTGTTGCTGATTACATTACTGTTCACACCCCTCTGATACCTCAA
>tentoriicolaisotig05010
TTGAAAATTATCGGTAGAGCTGGTGTTGGTGTGGACAACATAGATTGTGATGCTGCAACACGAAATGGAGTATTGGTTATCAATGCTCCTGGAGGAAATACACTGAGTGCTGCTGAATTGACCTGTGGTATGATAGTATCTCTATCTAGAAACATTCCAGAAGCTTGTGCTTCCCTAAAGAGTGGAAAATGGGAACGAAAAAACTTTATGGCAAGTGAATTATTGGGAAAAACTTTAGCAATCATTGGACTTGGACGCATTGGCAGAGAAGTTGCTTCACGAATGCAGTCATTTGGAATGACAACGATTGGTTATGATCCTCTGGTTCCTGCACATGAAAGTGTGAAATTTGGAGTAGAAAGTATGGAGCTTGAAAAAATTTGGCCTGTTGCTGATTATATTACTGTTCACACACCTCTGATACCTCAA

>lineatusisotig01115
TTGACCAAAGACAATTTTGAAGGAGCAATCAAAGATAAAAGTGTACTCGTCGAGTTTTATGCTCCTTGGTGTGGTCATTGTAAGGCCCTAGAACCTGAATATGCTAAAGCCGCTCAGATCTTGGAAGAGGAAAAGTCCGACTTACTGTTGGCTAAAGTTGATGCTACAGCGGAAACTGATTTAGCTGAACAGCATGGCGTTCGTGGGTATCCAACTATTAAGTTTTTCCGAGAGGGTAAAGTGATAGAATACTCTGGTGGACGAACTGCTGATGACATTATACGCTGGCTGAAAAAGAAGACTGGGCCTCCAGCAACTGATTTAACTACAGTAGAGGCAACAAAATCTTTTATTGATGGTGGTGAGGTAGTAGTTGTAGGCTTCTTTAAAGACCAAAATTCAGATCAGGCAAAGATTTTCAAGAATGTTGCTGCAGAAATGGATGACTTTGTTTTCGGCATTACTTCAACTGATGAGGTGTACAATGAATTAAAGGCTACACAAGATGGCGTTGTTTTGTTTAAAAAGTTTGATGAAGGAAGGAATGTTTATGAAGGTGAATTATCAGAAGAAAAATTGAAAAAATTCTTGAAATCTAATAGCCTGCCTCTAGTTGTTGAGTTTACCCATGAATCAGCTCAGAAAATCTTTGGGGGTGACATTAAAGCCCATAATTTACTCTTCATCAGCAAAGGAACCTCGGATTATGAAAGCAAAATTGAAGCCTTCCGTAAAGTCGCTAAAGAATTCAAAGGCAAAGTTCTTTTTGTTACTATCGATACTGATGATGAAGATCATGAGAGAATCATGGAATTCTTTGGTCTTAAAAAAGAAGAGGCGCCTACCATGAGACTGATCAAACTAGAAGATGAAATGACTAAATTCAAACCTACTACTACAGGAATTGAGGAAAGTGATATTAGAGGATTTGTTACTGGTGTTTTAGAAGGAAAGATAAAGCAACACTTGCTTTCTGAAGATGTTCCTGAAGGATGGGATAAAGAGCCTGTGAAAATTCTAGTTGGAAAAAATTTTGATGAAGTAGTATTTGATAAAACAAAGAATGTTCTAGTTGAATTTTATGCTCCATGGTGTGGCCATTGTAAACAGCTAGCTCCTATTTATGATGAATTGGGTGAGAAATACAAGGATCAAGCTGATATTGTAATTGCTAAGATGGATGCTACTGCAAATGAATTGGAGCATACCAAGATTAACAGTTTTCCCACAATCAAGTTGTACAAAAAAGATACAAAT
>mimosarumisotig00489
TTGACCAAAGACAATTTTGAAGGGGCAATCAAAGATAAAAATGTACTCGTCGAATTTTATGCTCCTTGGTGTGGTCATTGTAAGGCTCTAGAACCTGAATATGCTAAAGCCGCTCAGATCTTAGAAGAGGAAAAGTCCGACTTACTGTTGGCTAAAGTTGATGCTACGGCGGAAACTGATTTAGCTGAACAGCATGGCGTCCGTGGGTATCCTACTATTAAGTTTTTCCGAGAGGGTAAAGTGATAGAATACTCTGGTGGACGAACTGCTGATGATATTATACGCTGGCTGAAAAAGAAGACTGGACCTCCAGCAACTGACTTAACTACGGTAGAAGCAACAAAATCTTTTATCGATGGTGGTGAGGTAGTAGTTGTAGGCTTCTTTAAAGACCAAAATTCAGATCAGGCAAAGATTTACAAGAATGTTGCTGCAGAAATGGACGACTTTGTGTTTGGCATTACTTCAACTGATGAGGTCTACAGTGAATTAAAGGCTACACAAGATGGTGTTGTTTTGTTTAAGAAGTTTGATGAAGGAAGAAATGCTTATGAAGGTGAATTATCAGAAGAGGAGTTGAAAAAATTCTTAAAATCTAATAGCTTGCCTCTAGTTGTTGAATTTAGCCATGAAACAGCTCAGAAAATCTTTGGAGGTGATATTAAAGCCCATAACTTACTGTTCATCAGCAAAGGAAGCTCTGATTATGAAAGCAAAATTGAAACCTTCCGTAAAGTTGCTAAAGAATTCAAAGGCAAAGTTCTTTTTGTTACTATCAATACTGATGATGAAGATCATGAGAGAATCATGGAATTCTTTGGTCTTAAAAAAGAAGAGGCACCAACCATGAGACTGATCAAACTAGAAGACGAAATGACTAAATTCAAACCTACTACAGCAGGAATTGAGGAAAGTGATATTAGAGGATTTGTTACTGGTGTTTTAGAAGGAAAGATAAAGCAACACTTGCTTTCTGAGGACGTTCCTGAAGGATGGGATAAAGAGCCAGTGAAAATTCTAGTTGGAAAAAATTTCGATGAAGTAGTATTTGATAAAACAAAGAATGTTCTAGTTGAATTTTATGCTCCATGGTGTGGCCATTGTAAACAGCTTGCTCCAATTTATGATGAACTGGGTGAGAAATACAAGGACCAAGCTGATATCGTAATTGCAAAGATGGATGCTACTGCAAATGAATTGGAACATACCAAGATTAACAGTTTCCCAACAATCAAATTGTACAAAAAAGATACAAAT
>tentoriicolacontig04442
TTGACCAAAGACAATTTTGAAGGGGCAATCAAAGATAAAAATGTACTCGTCGAATTTTATGCTCCTTGGTGTGGTCATTGTAAGGCCTTAGAACCTGAATATGCTAAAGCCGCTCAGATCTTAGAAGAGGAAAAGTCCGACTTACTGTTGGCTAAAGTTGATGCTACGGCGGAAACTGATTTAGCTGAACAGCATGGTGTCCGTGGGTATCCTACTATTAAGTTTTTCCGAGAGGGTAAAGTGATAGAATACTCTGGTGGACGAACTGCTGATGACATTATACGCTGGCTGAAAAAGAAGACTGGACCTCCAGCAACTGATTTAACTACGGTAGAGGCAACAAAATCGTTTATCGATGGTGGTGAGGTAGTAGTTGTAGGCTTCTTTAAAGACCAAAATTCAGATCAGGCAAAGATTTACAAGAATGTTGCTGCAGAAATGGACGACTTTGTATTTGGCATTACTTCTACTGATGAGGTGTACAGTGAATTAAAGGCTACACAAGATGGTGTTGTTTTGTTTAAAAAGTTTGATGAAGGAAGGAATGCCTATGAAGGTGAATTATCAGAAGAGGAGTTGAAAAAATTCTTGAAATCTAATAGCTTGCCTCTAGTGGTTGAATTTAGCCATGAAACAGCTCAGAAAATCTTTGGCGGTGATATTAAAGCCCATAACTTACTGTTCATCAGCAAAGGAAGCTCAGATTATGAAAGCAAAATTGAAACCTTCCGTAAAGTCGCTAAAGAATTCAAAGGCAAAGTTCTTTTTGTTACTATCAATACTGATGATGAAGATCATGAGAGAATCATGGAATTCTTTGGTCTTAAAAAAGAAGAGGCACCTACCATGAGGCTGATTAAACTAGAAGATGAAATGACTAAATTCAAACCTACTACTACAGGAATTGAAGAAAGTGATATTAGAGGATTTGTTACTGGTGTTTTAGAAGGAAAGATAAAGCAACACTTGCTTTCTGAGGATGTTCCTGAAGGATGGGACAAAGAACCAGTGAAAATTCTAGTTGGAAAAAATTTCGATGAAGTAGTATTTGATAAAACAAAGAATGTTCTAGTTGAATTTTATGCTCCATGGTGTGGTCATTGTAAACAGCTTGCTCCAATATATGATGAACTGGGTGAAAAGTACAAAGACCAAGCTGATATCGTAATTGCAAAGATGGATGCTACTGCAAATGAATTAGAACATACCAAGATTAACAGTTTCCCTACAATCAAGTTGTACAAAAAAGATACAAAT

>lineatusisotig01117
ATGATCGTCTGCGGCAAGGACCTAAGGACCGACATCGACTTCAACCAGCTGCCTCTCGTGCAGTCTGACCGAACGGCAGAGGCCACGCCTGAGCGTCTGCGACAGCGCTTGGAGATGGGAGGCAACCGAGGTGAGAAGGCTGGCGAGATGGCTGACGGACAACGATTCGCCGTCCTCAGCTACGAACAAGTGAGCAAGCTGGACGCTGTCATGGAAGAAGTAATGCCTATCCACGGGCGCGGCAATTTTCCCACCCTCGAGGTACGCCTTAAAGATCTCGTCCGGGTCGTCAGGGCAAAGCTGGAGAGCGAGCAATCCGTTGCTGTCCGAGATATCAGACTGAACGGAGGTGCTGCTAGTCACGTGCTTGCCCCGGAAGCATCCCCATACAATGACCTCGATCTCATCTTCGCCGTGGATCTCTCCAACCAGCGCAATTTCGACAAGGTGAAGACTGCTGTCTTGGATTCCCTGTTGGATTTCTTGCCAGAAGGCGTCGTGAAGAAGCGTATCAGTTCATGTAGTCTGAAAGAAGCATATGTTCACAAGATGGTGAAGGTAACGAATGGCGACCGCTGGAGTTTGATCAGTCTGAGCAATAACCGCGGCCGCAACATCGAACTGAAATTCGTCGACACGATGCGTCGACAGTTCGAATTCAGCGTCGACTCTTTCCAGATCATCCTCGACTCCCTTCTTCTGTTTTACGGATGTTCACAGATGTCGATGAGCGACAACTTCTATCCAACGGTGGTTGCCGAATCTGTGTATGGGGATTTCCAAGAAGCTTTGTACCATCTTCACAAAAAGCTAATAGCCACCCGAAATCCAGAAGAAATCCGTGGTGGGGGACTTTTGAAATACTGCAACCTGCTGGTTCGAGATTACAAACCCGCCAGACCAGATAAGATCAAACACCTGGAGCGATACATGTGCTCGCGTTTCTTCATCGACTTCGGTGATATTAACCAACAGAGAGCCAAATTGGAGAGCTACCTTGCAAACCATTTCATGGGGGAGGAGCAGAACAAGTATGAGTACCTATTAGTTTTGCATCGAGTCGTGGATGAGAGCACGGTCTGTCTAATGGGTCACGAACGTCGTCAGTCTCTGGCATTGATAGAGGAACTCGCGTGTCGCACTTATTTCTTAGAACATCAAGCGAAAGACTTGTTCCAGCCACATCCGCACATTGTTTTCGGTGGAGGTTTCTTCTTCACTCCGTACGCATCCTACCCATGCCCTTGCTCTTGGATGCCATGC
>mimosarumisotig00871
ATGATAGTCTGCGGCAAGGACCTCAAAACCGACATCGACCTCAACCAGCTGCCTCTCGTGCAGTCTGACCAAACGGCAGAGGCTACGCCTGAGCGTCTGCGACAGCGCTTGGAGATGGGGGGCAACCGAGGTGAAAAGGCTGGGGAGATGGCTGATGGACAGCGGTTTGCCGTCCTCAGCTACGAACAAGTGAGCAAGCTGGATGCTGTTATGGAAGAAGTGATGCCCATTCACGGACGCGGCAATTTTCCCACTCTCGAGGTGCGACTCAAAGATCTTGTTCGGGTCGTCAGGGCAAAGCTGGAGAGCGAGCAATCCGTTGCTGTCCGAGATATCAGACTGAACGGAGGTGCTGCTAGTCACGTGCTTGCCCCAGAGGCGTCGCCATACAATGACCTCGATCTCATCTTCGCTGTGGATCTCTCGAATCAGCGCAATTTCGACAAAGTGAAGACTGCTGTCCTGGATTCACTGTTGGATTTCTTGCCAGAAGGCGTTGTCAAGAAGCGTATCAGCTCATGTAGTCTGAAAGAAGCCTACGTTCACAAGATGGTGAAGGTAACGAACGGCGATCGCTGGAGTCTGATCAGTCTGAGCAATAACCGTGGCCGCAACATCGAGCTGAAATTTGTCGACACGATGCGCCGACAGTTCGAATTCAGCGTCGACTCTTTTCAAATCATTCTCGACTCACTTCTTCTGTTTTATGGATGTTCTCAAATGTCCATGAGCGACAACTTCTATCCAACCGTGGTTGCCGAATCTGTGTATGGGGATTTCCAAGAAGCTTTGTACCATCTTCACAAAAAGCTAATTGCCACTCGAAATCCAGAAGAAATTCGAGGTGGAGGACTTTTAAAATACTGCAACCTACTGGTGCGAGATTATAAACCCGCCAGACCAGACAAGATCAAACATTTGGAGCGGTACATGTGCTCACGTTTCTTCATCGACTTCGGTGATATTAATCAACAAAGAGCCAAACTCGAGAGTTATCTGGCAAACCATTTCATGGGAGAGGAGCAGAACAAGTACGAATACCTGTTAGTTTTGCATCGTGTCGTGGATGAGAGCACAGTCTGCCTAATGGGTCACGAACGTCGTCAGTCCCTGGCATTGATAGAGGAACTTGCGTGTCGCACTTACTTCTTAGAACATCAAGCGAAAGACTTGTTCCAGCCACATCCGCACATTGTTTTCGGCGGAGGTTTCTTCTTCACTCCTTACGCATCCTACCCATGTCCTTGCTCTTGGATGCCATGC
>tentoriicolaisotig02556
ATGATCGTCTGCGGCAAGGACCTAAGAACCGACATCGACCTCAACCAGCTGCCTCTCGTGCAGTCTGACCAATCGGCAGAGGCCACGCCTGAGCGTCTGCGACAGCGCCTGAAGATGGGGGGCAACCGAGGTGAGAAGACTGGCGAGATGGCTGACGGGCAGCGGTTCGCCGTCCTCAGCTACGAACAAGTCAGCAAGCTGGACGCTGTCATGGAAGAAGTGATGCCCATCCACGGGCGCGGCAATTTTCCCACCCTCGAGGTGCGACTCAAGGATCTCGTTCGAGTCGTCAGGGCCAAGCTGGAGAGCGAGCAATCCGTTGCTGTCCGAGATATCAGATTGAACGGAGGTGCTGCTAGTCATGTGCTTGCCCCAGAGGCGTCGCCATACAATGACCTCGATCTCATCTTCGCTGTGGATCTCTCGAACCAGCGCAATTTCGATAAAGTGAAGACAGCTGTCCTGGATTCGCTGTTGGATTTCTTGCCAGAAGGCGTCGTCAAGAAGCGAATCAGCTCTTGCAGTCTGAAAGAAGCCTATGTCCACAAGATGGTGAAGGTAACGAACGGCGATCGCTGGAGTCTAATCAGTCTGAGCAACAACCGTGGCCGCAACATCGAACTGAAATTTGTCGACACGATGCGCCGACAATTCGAATTCAGCGTCGACTCTTTCCAGATCATCCTCGACTCACTTCTTCTGTTTTACGGATGTTCCCAGATGTCGATGAGCGACAACTTCTATCCGACCGTGGTTGCCGAGTCCGTGTATGGGGATTTCCAAGAAGCTTTGTACCATCTTCACAAAAAGCTAATAGCCACCCGAAATCCAGAAGAAATTCGCGGTGGGGGACTTTTAAAATACTGCAACCTACTGGTGCGAGATTATAAACCAGCCAGACCAGACAAGATCAAACATCTGGAGCGGTACATGTGTTCACGCTTCTTCATCGACTTCGGTGATATCAATCAGCAGAGGGCGAAACTCGAGAGTTATCTGGCAAACCATTTCATGGGAGAAGAGCAGAACAAGTACGAGTACCTGTTAGTTTTGCATCGCGTCGTGGATGAGAGCACAGTCTGTTTAATGGGCCACGAGCGTCGTCAGTCCCTGGCATTGATAGAGGAACTTGCGTGTCGCACTTACTTCTTAGAACATCAAGCGAAAGACTTGTTCCAGCCACATCCACATATTGTCTTCGGCGGAGGCTTCTTCTTCACTCCTTACGCATCCTACCCATGCCCTTGCTCTTGGATGCCATGC

>lineatusisotig01119
AGAGTTGATGAATTAACTCGGTATATGAGGAGGCAAGGATTTCCTGCAATGTGTATTCATGGAAATAAATCTCAGCAAGAAAGAGATTGGGTATTGAATGAGTTTCGAAATGGAAGATCTCCGATTTTAGTTGCAACTGATGTGGCTGCTAGAGGTTTAGATGTGGATGATGTTAAATATGTGATAAATGTTGACTTCCCAAATTGCTCAGAAGACTACATCCATCGAATTGGCCGCACAGCACGATCTAATAACACTGGCACAGCATACACATTTTTCACTTTTGGAAATATGAAACAAGCTAAGGATCTGGTTGATGTGCTAAAGGAAGCAAATCAGACTATTAATCCAAAGTTAATGGATCTTGTTGAAATGTCTAAATCGTTTGGAGGAGGAAGAGGA
>mimosarumisotig06147
AGAGTCGATGAACTAACCCGTTATATGAGGAGGCAAGGATTCCCTGCAATGTGTATTCATGGAAATAAATCTCAGCAAGAAAGAGATTGGGTATTGAGTGAGTTTCGAAATGGAAGATCTCCGATTTTAGTTGCAACTGATGTGGCTGCTAGAGGTTTAGATGTGGATGATGTTAAATATGTGATAAATGTGGACTTCCCAAACTGCTCAGAAGATTACATCCATCGAATTGGTCGTACAGCACGATCTAATAACACTGGCACAGCATACACATTTTTCACTTTTGGAAATATGAAACAAGCAAAGGATCTGGTTGATGTGCTGAAAGAAGCAAATCAGACTATTAATCCAAAGTTAATGGATCTTGTTGAAATGTCTAAATCTTTTGGAGGAGGAAGAGGA
>tentoriicolaisotig02160
AGAGTTGATGAATTAACCCGTTATATGAGGAGGCAAGGATTTCCTGCAATGTGTATTCATGGAAATAAATCTCAGCAAGAAAGAGATTGGGTGTTGAGTGAGTTTCGAAATGGAAAATCTCCGATTTTAGTTGCAACTGATGTGGCTGCTAGAGGTTTAGATGTGGATGATGTTAAATATGTGATAAATGTGGACTTCCCAAACTGCTCAGAAGACTACATCCATCGAATTGGTCGCACAGCACGATCTAATAACACTGGCACAGCATATACATTTTTCACTTTTGGGAATATGAAACAAGCTAAGGATCTGGTTGATGTGTTGATAGAAGCAAATCAGACTATTAATCCGAAGTTAATGGATCTTGTTGAAATGTCTAAATCATTTGGAGGAGGGAGAGGA

>lineatusisotig01121
ATGAATCCGAGTGGGCCGAATTATCCCATTGCCTCTTTGTATGTTGGAGATCTACATGCTGATGTTACGGAGGCCATGCTTTTCGAAAAGTTTTCTACAGCAGGGCCAGTTCTTTCTATAAGAGTTTGCAGAGATTTGATCACACGTCGCTCGCTTGGGTATGCTTATGTTAATTTTCAGCAGCCTGTTGATGCCGAAAGAGCGTTAGACACAATGAACTTTGACACCGTTAAAGGAAGGCCAATTAGAATTATGTGGTCACAACGAGATCCATCTCTGAGAAAATCGGGTGTAGGTAATGTCTTCATAAAGAACTTGGATAAAAGTATTGATAACAAAGCCATGTATGACACATTCTCTGCCTTTGGAAATATCTTATCATGTAAAGTAGCTACTGATGAGGAGAGCACTTCAAAAGGATATGGATTTGTTCATTTTGAAACTGAAGAAGCAGCAAACAATGCAATCATGAAAGTTAATGGCATGCTTCTTAATGGCAGAAAAGTTTTTGTTGGAAAGTTCATCCCCCGTAAAGAGCGCGAGAAGCTGCTGGGTGAAAAAGCTCGTCGGTTTATGAATGTTTATATCAAGAACTTTGGTGACGATCTTGATGATGAAAAGCTTAGAGAGTTGTTTGAGAAGTATGGAAAAATAACAAGTGCCAAGGTAATGACCGATGAGCTTGGGAAACCTAAAGGCTTTGGATTTGTAAGCTTTGAAGAACCGGAGAATGCTGAAAAGGCTGTTGAAGATCTTAATGGGAAAGAATTAAATGGAAAGACTTTATATGTTGGTCGTGCCCAAAAAAAATCGGAAAGAGCAGCAGAATTGAAAAGAAGATTCGAATTGTTGAAAATGGAACGTATGAACAGATACCAAGGTGTAAATTTATATGTCAAGAATCTTGATGATGCTATCGATGATGAACGCTTAAGAAAAGAATTTGCACCTTTTGGAACAATAACTAGTGCTAAAGTCATGACAGACGGAAATGGACGTTCCAAGGGATTTGGCTTTGTCTGCTTCAGCTCTCCAGAAGAAGCAACTAAAGCAGTAACTGAAATGAATGGGCGAATTGTTGTGTCTAAACCTTTGTATGTTGCTTTAGCTCAACGCAAAGAAGAACGCAAAGCTCATTTAGCTTCTCAGTACATGCAACGAATGGCCGGGATGCGCATGCAGCTGGGACAGATGTTTAATCCAGGAAGTGCTGGGTATTTTGTACCAACTATGCCTCAAGCTCAGCGAAGTTACTTCCCACAAATGGCTCAAATGCGTGCGACTCCTCGATGGCCCACTCAGCCTCAGATGCGACCAGGAGCTCAACCAGCTGCAGCATTCCAAGCTATGCAGTCTGCTCCATTTGCTAGAGCAGCTGCACGTCCAGCAGTTGCAGCGTCGCAAAATCCAGGAATGAGAGCTGGCATGAATGCTCGACCCATAACAGGCCAACAACCCACTGCTGCAGCAGCTGCTGCATCTGGAACAAGAGTTGCTGCAATGGGTCCTACTGGTGTAGGTGCAGCACGACCTACTAGTATGGCTTCTGCAAATGTCAATCAAAGACCGGCCACATACAAGTATACTTCCAACATGCGTAATCCACCACAGCCTCAAACAGTTCAACAAGCTGTTACCCAGCAAGCTGTCGCTCAGCAAGCAGTGCATATACAAGGCCAAGAACCTTTGACTGCTTCCATGTTAGCAGATGCCAATGCTCAAGAGCAGAAGCAAATGCTAGGTGAACGATTGTTCCCTGTAATTCATCGCTGGTATCCTGAGATGGCAGGAAAGATCACTGGAATGTTGTTGGAAATTGATAATTCTGAATTGTTGCATATGTTAGAACATCAAGAGTCGCTGAAAGCTAAAGTTGAAGAAGCTGTTGCTGTACTTCAAGCTCATCATGCTAAAGAAAATATATCAGTTGCCGGAGGCATAAAGAAAGAA
>mimosarumisotig01733
ATGAATCCGAGTGGGCCGAATTATCCCATTGCCTCTTTGTATGTTGGAGATCTACATGCTGATGTTACAGAGGCTATGCTTTTTGAAAAATTTTCTACAGCAGGACCAGTTCTTTCCATAAGAGTTTGCAGAGATTTGATCACACGTCGCTCTCTAGGGTATGCTTATGTTAATTTTCAGCAGCCTGTTGATGCTGAAAGGGCGTTAGACACAATGAACTTTGACACCGTCAAAGGAAGGCCAATTAGAATTATGTGGTCACAGCGAGATCCATCTCTGAGAAAATCAGGTGTAGGTAATGTCTTCATAAAGAACTTGGACAAAAGTATTGATAACAAAGCCATGTATGACACATTCTCTGCCTTTGGCAATATCTTATCCTGTAAAGTAGCAACTGATGAGGAGAGCACTTCAAAAGGCTATGGATTTGTTCATTTTGAAACTGAAGAAGCAGCAAATAATGCAATCATGAAAGTTAATGGCATGCTTCTTAATGGCAGAAAAGTTTTTGTTGGAAAATTCATTCCCCGTAAAGAGCGTGAGAAGCTCTTGGGTGAAAAAGCTCGCCGCTTCATGAATGTCTATATCAAGAACTTTGGTGATGATCTTGATGATGAAAAGCTGAGAGAGCTGTTTGAAAAGTATGGAAAAATAACAAGTGCAAAGGTAATGACCGACGAGCTTGGAAAAGCTAAAGGCTTTGGATTTGTAAGCTTTGAAGAACCAGAGAATGCTGAAAAGGCTGTTGAAGATCTTAATGGGAAAGAATTAAATGGAAAGACTTTATATGTTGGTCGTGCACAAAAGAAATCAGAAAGAGCGGCAGAATTGAAGCGAAGATTTGAATTGATGAAAATGGAACGTATGAATAGATACCAAGGTGTAAATTTATATGTCAAAAATCTTGATGATGCTATAGATGATGAACGCTTAAGAAAAGAATTTGCACCATTTGGAACAATAACTAGTGCTAAAGTCATGACAGACGGAAATGGACGTTCCAAGGGATTTGGCTTTGTCTGCTTCAGCTCTCCAGAAGAAGCAACTAAAGCAGTAACTGAAATGAATGGGCGAATTGTTGTGTCTAAACCTTTGTATGTTGCTTTAGCTCAACGCAAAGAAGAACGCAAAGCTCATTTAGCTTCTCAGTATATGCAACGAATGGCCGGGATGCGAATGCAGCTGGGACAGATGTTTAATCCAGGAAGTGCTGGATATTTTGTACCAACTATGCCTCAAGCTCAGCGAAGTTACTTCCCACAAATGGCTCAAATGCGTGCAACTCCTCGATGGCCCACTCAGCCTCAGATGCGACCAGGAGGTCAACCAGCTGCAGCATTCCAAGCTATGCAGTCTGCTCCATTTGCTAGAGCAGCTACACGTCCAGCAGTTGCAGCTTCGCAAAATCCAGGAATGAGAGCTGGCATGAATGCTCGACCCATAACAGGCCAACAACCCACTGCTGCAGCAGCTGCTGCATCTGGAACAAGAGTTGCTGCAATGGGTCCTACTGGTGTAGGTGCTGCACGACCTACTAGTATGGCTTCTGCAAATGTCAATCAAAGACCAGCCACGTACAAATATACTTCCAACATGCGTAATCCACCACAGCCTCAAACAGTTCAACAAGCTGTTACCCAGCAAGCTGTGGCTCAGCAAGCCGTGCACATACAAGGCCAAGAACCTTTGACTGCTTCCATGTTAGCAGATGCCAATGCTCAAGAGCAGAAGCAAATGCTAGGTGAACGATTGTTCCCCGTAATCCATCGCTGGTATCCTGAAATGGCTGGAAAGATCACTGGCATGTTACTGGAAATTGATAATTCAGAATTGTTGCATATGTTAGAACATCAGGAGTCGCTGAAAGCTAAAGTTGAAGAAGCTGTTGCTGTACTTCAAGCTCATCATGCTAAAGAAAATATATCAGTTGCCGGAGGCATAAAGAAAGAA
>tentoriicolaisotig05314
ATGAATCCGAGTGGGCCGAATTATCCCATTGCCTCTTTGTATGTTGGAGATCTACATGCTGATGTTACAGAGGCCATGCTTTTTGAAAAATTTTCTACAGCAGGACCAGTTCTTTCCATAAGAGTTTGCAGAGATTTGATCACACGTCGCTCGCTAGGGTATGCTTATGTTAATTTTCAGCAGCCTGTTGATGCTGAAAGAGCGTTAGACACAATGAACTTTGACACTGTCAAAGGAAGGCCAATTAGAATTATGTGGTCACAGCGAGATCCATCTCTGAGAAAATCAGGTGTAGGTAATGTCTTCATAAAGAACTTGGACAAAAGTATTGATAACAAAGCCATGTATGACACATTCTCTGCCTTTGGAAATATATTATCGTGTAAAGTAGCAACTGATGAGGAGAGCACTTCAAAAGGCTATGGATTTGTTCATTTTGAAACTGAAGAAGCAGCAAATAATGCGATCATGAAAGTAAATGGCATGCTTCTTAATGGCAGAAAAGTTTTTGTTGGAAAATTCATCCCCCGTAAAGAGCGGGAGAAGCTCTTGGGTGAAAAAGCGCGTCGTTTCATGAATGTTTATATCAAGAACTTCGGTGATGATCTTGATGATGAAAAGCTGAGAGAGCTGTTTGAAAAGTATGGAAAAATAACAAGTGCCAAGGTAATGACTGACGAGCTTGGAAAAGCGAAAGGCTTTGGATTCGTAAGCTTTGAAGAACCAGAGAATGCTGAAAAGGCTGTTGAAGATCTTAATGGGAAAGAATTAAATGGAAAGACTTTATATGTTGGTCGTGCACAAAAGAAATCTGAAAGAGCAGCAGAATTGAAGCGTAGATTTGAATTGTTGAAAATGGAACGTATGAATAGATACCAAGGTGTAAATTTATATGTCAAGAATCTTGACGATGCTATCGATGATGAACGCTTAAGAAAAGAATTTGCACCTTTTGGAACAATAACTAGTGCTAAAGTCATGACAGACGGAAATGGACGTTCCAAGGGATTTGGCTTTGTCTGCTTCAGCTCTCCAGAAGAAGCAACTAAAGCAGTAACTGAAATGAATGGGCGAATTGTTGTGTCTAAACCTTTGTATGTTGCTTTAGCTCAACGTAAAGAAGAACGCAAAGCTCATTTAGCTTCTCAGTACATGCAACGAATGGCCGGGATGCGCATGCAGCTGGGACAGATGTTTAACCCAGGAAGTGCCGGATATTTTGTACCAACTATGCCTCAAGCTCAAAGAAGTTACTTCCCACAAATGGCTCAAATGCGTGCAACTCCTCGATGGCCCACTCAGCCTCAGATGCGACCAGGAGGTCAACCAGCTGCAGCATTCCAAGCTATGCAGTCTGCTCCATTTGCTAGAGCAGCTGCACGTCCAGCAGTTGCAGCTTCGCAAAATCCAGGAATGAGAGCCGGTATGAATGCTCGACCCATAACAGGCCAACAACCCACTGCTGCAGCAGCTGCTGCATCTGGAACAAGAGTTGCTGCAATGGGTCCTACTGGTGTAGGTGCTGCACGACCTACTAGTATGGCTTCTGCAAATGTCAATCAAAGACCAGCCACATACAAATATACTTCCAACATGCGAAATCCACCACAACCTCAAACAGTTCAACAAGCTGTTACCCAGCAAGCTGTGGCTCAGCAAGCCGTGCATATACAAGGCCAGGAACCTTTGACTGCTTCCATGTTAGCAGATGCCAATGCTCAAGAGCAGAAGCAAATGCTAGGTGAACGATTGTTCCCTGTAATCCATCGTTGGTATCCTGAGATGGCTGGAAAGATCACTGGAATGTTGTTGGAAATAGATAATTCTGAATTGTTGCATATGTTAGAACATCAAGAGTCACTGAAAGCTAAAGTTGAAGAAGCTGTTGCTGTACTTCAAGCTCATCATGCTAAAGAAAATATATCAGTTGCCGGAGGCATAAAGAAAGAA

>lineatusisotig01122
ATGTTGTCTCTCAGTGTTATTGCTGTTCTCGTAACTGTCGGCTCCGGCTTGCCGACAAGTCGCCAA---------GATGCCTTTGACTCGTTTCCTGGTGGGTTCGCATATGCAGGATTTCCCTTCGGCGCCTATGCCGGAGCAGGAGTACCTATGTTTTACAACCCATGGGATTTCACCAGACCCTATATTCCCTGGTTTCCTTTTGTAATGCCATCCATGGAATGGTATAAAGGACCAAATGTCTGTGAAGAGAAGAAAATCTCCCAAGAACCCGAAGAGATTAAAGAATGGATAAATGATGATAGTTTCGGAGATGTCGATTTCCAGCACCAATCAAAGAGCTGCAGAGGCACCAACACTAAATACGTCTGCTTCGGAAGAGAAGTAACAAATGAGGGATCTCAGATGACAGTAACCAAATACGAATGCTGTCATGGATTCGTTCGACCCAGCGATGGACGTCCAGGTTGCGTTGAAAGTTCTGATGATAGTTCAGATGCTCAAACTATCGCGGATGTCAAACAGACTTCTTTCAAGTTAAAAGACAAATTTAAGTACAGTTATCCTCCTCAAAAGGGCCTCAGAAGTGGAGTAGATAATGTGCCCCTT
>mimosarumisotig01153
ATGTTGTCTCTCAGTGTCATTGCTGTTCTCGTAAGTGTTGCCTCTGCCTCGCCGACAAGTCGCCAAGGTAGAGGCGATGCCTTTGACCCATTTGCTGGTGGGTTTGCATATGCAGGATTTCCCTTCGGTGCCTACGCCGGAGCAGGCGTACCTATGTTCTTTAACCCATGGGATTTCACCAGATCCTATATTCCCTGGTTTCCTTTCGTCATGCCATCTATGGAATGGTATAAAGGACCAAATGTCTGTGAAGAGACGAAAATCTCCCAAGAACCCGAGGAGATTAAACAATGGCTAAACGATGATTCCTTCGTAGATGCTGATTTCCAGCACCAGTCAAAGAGCTGCAGAGGAACCAACACTAAATATGTCTGCTTTGGAAGAGAAGTAACAAATCAAGGATCTCAGATGATAGTAACGAAATATGAATGCTGCCATGGATTCGTTCGACCCAGCGACGGACGTCCAGGTTGTGTTGAAAGTTCTGATGATAGTTCAGATTCACAAACTGTCACGGATGTCCAACAGTCTTCTTTCAAGTTAAAAGACAAATTTAAGTACAGTTATCCTTCTCAAAAGAGCTTTAAAAGTGGATTAGAAAATGTGCCTCTT
>tentoriicolaisotig00582
ATGTTGTCTCTCAGTGTTATTGCTGTTCTCGTAAGTGTTGCCTCAACCTTGCCAACAAGTCGCCAAGACAGAGGC------TTTGACCCGTTTGCTGGTGGGTTCGCATATGCAGGATTTCCCTTCGGCACCTATGCTGGAGCAGGGGTACCTATGTTTTTCAACCCATTTGATTTCACCAGACCCTATATGCCCTGGTTTCCTTTCGTCATGCCATCCATGGAATGGTATAAAGGACCAAATGTCTGTGAAGAGAGGAAAATCTCCCAAGAACCTGATGACATTAAAGAATGGATAAACGACGATTCCTTCGGAGTTGCCGATTACCAGCACCAGTCAAAGAGCTGCAAAGGAACCAACACTAAATATGTCTGCTTCGGAAGGGAAGTAACAAATGAAGGATCTCAGATGGTAGCAACCAAATACGAATGCTGCCATGGATTCGTTCGACCCAGCGACGGTCGTCCAGGTTGTGTTGAAAGTTCTGATGATAGTTCAGATGAACAAACTATCACAGATGTCAAACAGTCTTCTTTCAAGTTAAAAGACAAATTTAAATACAGTTACCCTTCCCAAAAGAGCCTCAGAAGTGGAGTAGAAAATGTGCCCCTT

>lineatusisotig01123
ATGTTGTCTCTCAGTGTTATTGCTGTTCTCGTAACTGTCGGCTCCGGCTTGCCGACAAGTCGCCAA---------GATGCCTTTGACTCGTTTCCTGGTGGGTTCGCATATGCAGGATTTCCCTTCGGCGCCTATGCCGGAGCAGGAGTACCTATGTTTTACAACCCATGGGATTTCACCAGACCCTATATTCCCTGGTTTCCTTTTGTAATGCCATCCATGGAATGGTATAAAGGACCAAATGTCTGTGAAGAGAAGAAAATCTCCCAAGAACCCGAAGAGATTAAAGAATGGATAAATGATGATAGTTTCGGAGATGTCGATTTCCAGCACCAATCAAAGAGCTGCAGAGGCACCAACACTAAATACGTCTGCTTCGGAAGAGAAGTAACAAATGAGGGATCTCAGATGACAGTAACCAAATACGAATGCTGTCATGGATTCGTTCGACCCAGCGATGGACGTCCAGGTTGCGTTGAAAGTGGAGTAGATAATGTGCCCCTT
>mimosarumisotig01154
ATGTTGTCTCTCAGTGTCATTGCTGTTCTCGTAAGTGTTGCCTCTGCCTCGCCGACAAGTCGCCAAGGTAGAGGCGATGCCTTTGACCCATTTGCTGGTGGGTTTGCATATGCAGGATTTCCCTTCGGTGCCTACGCCGGAGCAGGCGTACCTATGTTCTTTAACCCATGGGATTTCACCAGATCCTATATTCCCTGGTTTCCTTTCGTCATGCCATCTATGGAATGGTATAAAGGACCAAATGTCTGTGAAGAGACGAAAATCTCCCAAGAACCCGAGGAGATTAAACAATGGCTAAACGATGATTCCTTCGTAGATGCTGATTTCCAGCACCAGTCAAAGAGCTGCAGAGGAACCAACACTAAATATGTCTGCTTTGGAAGAGAAGTAACAAATCAAGGATCTCAGATGATAGTAACGAAATATGAATGCTGCCATGGATTCGTTCGACCCAGCGACGGACGTCCAGGTTGTGTTGAAAGTGGATTAGAAAATGTGCCTCTT
>tentoriicolaisotig00583
ATGTTGTCTCTCAGTGTTATTGCTGTTCTCGTAAGTGTTGCCTCAACCTTGCCAACAAGTCGCCAAGACAGAGGC------TTTGACCCGTTTGCTGGTGGGTTCGCATATGCAGGATTTCCCTTCGGCACCTATGCTGGAGCAGGGGTACCTATGTTTTTCAACCCATTTGATTTCACCAGACCCTATATGCCCTGGTTTCCTTTCGTCATGCCATCCATGGAATGGTATAAAGGACCAAATGTCTGTGAAGAGAGGAAAATCTCCCAAGAACCTGATGACATTAAAGAATGGATAAACGACGATTCCTTCGGAGTTGCCGATTACCAGCACCAGTCAAAGAGCTGCAAAGGAACCAACACTAAATATGTCTGCTTCGGAAGGGAAGTAACAAATGAAGGATCTCAGATGGTAGCAACCAAATACGAATGCTGCCATGGATTCGTTCGACCCAGCGACGGTCGTCCAGGTTGTGTTGAAAGTGGAGTAGAAAATGTGCCCCTT

>lineatusisotig01126
ATGTGTGACGACGACGTTGCTGCTCTTGTTGTAGATAATGGATCTGGTATGTGTAAGGCAGGTTTTGCTGGGGACGATGCTCCCAGAGCCGTCTTTCCCTCAATTGTTGGACGACCCCGTCACCAAGGTGTCATGGTAGGCATGGGCCAGAAAGATAGCTATGTTGGAGATGAAGCTCAAAGCAAAAGAGGTATCCTGACACTAAAGTACCCTATTGAGCATGGTATTGTCACCAACTGGGATGATATGGAAAAAATCTGGCATCATACTTTCTACAATGAACTTCGAGTGGCTCCAGAAGAACATCCAGTCCTCCTAACTGAAGCTCCCTTGAATCCCAAAGCCAACAGGGAAAAGATGACACAGATTATGTTTGAAACCTTCAACACTCCAGCTATGTATGTAGCCATCCAGGCAGTATTGTCCTTGTATGCATCTGGTAGGACCACAGGTATTGTGCTGGATTCAGGAGATGGTGTCTCTCACACTGTACCTATCTATGAAGGTTATGCCCTTCCCCATGCCATCCTTCGTCTTGATCTTGCTGGCAGAGATTTGACAGATTACCTCATGAAGATTCTTACTGAGAGAGGCTATTCTTTCACTACCACAGCTGAAAGAGAAATTGTCAGAGATATCAAAGAGAAGTTATGTTACGTTGCTCTAGACTTCGAACAAGAAATGGCAACTGCTGCATCTTCTTCCTCTCTAGAAAAGTCATATGAGCTTCCTGATGGTCAGGTAATTACCATTGGTAATGAAAGATTCCGTTGTCCTGAAGCTCTCTTCCAGCCATCTTTCTTAGGTATGGAATCGTGTGGTATTCATGAAACTACATACAACTCAATTATGAAATGTGATGTTGACATTCGTAAGGACTTGTATGCCAACACTGTATTATCTGGAGGAACCACTATGTATCCAGGTATTGCTGATCGAATGCAGAAGGAAATCACAGCCTTAGCTCCTAGTACCATGAAGATCAAAATCATTGCACCACCTGAGAGGAAGTACTCTGTCTGGATCGGAGGTTCCATCTTGGCTTCCTTGTCCACCTTCCAGCAGATGTGGATCTCAAAACAAGAATATGATGAATCTGGTCCAAGTATTGTCCATCGTAAATGC
>mimosarumisotig02987
ATGTGTGACGACGACGTTGCTGCTCTTGTTGTAGATAATGGATCTGGTATGTGCAAGGCAGGTTTTGCTGGTGATGATGCTCCCAGGGCTGTCTTCCCCTCAATTGTTGGACGACCCCGTCACCAAGGTGTCATGGTAGGCATGGGTCAGAAAGATAGTTATGTTGGAGATGAAGCTCAAAGCAAAAGAGGTATCCTAACACTAAAGTACCCCATTGAGCATGGTATTGTCACCAACTGGGATGATATGGAGAAAATCTGGCATCATACTTTCTACAATGAACTTCGAGTGGCACCAGAAGAACATCCAGTCCTCCTTACTGAAGCTCCCTTGAATCCCAAAGCCAACAGGGAAAAGATGACACAGATTATGTTCGAGACCTTCAACACTCCAGCTATGTATGTAGCCATCCAGGCAGTATTGTCCTTATATGCATCTGGTAGGACCACAGGTATTGTGCTGGATTCAGGAGATGGTGTTTCTCACACTGTACCTATCTATGAAGGTTATGCTCTTCCCCATGCCATCCTTCGTCTTGATCTTGCTGGCAGAGATTTGACAGATTACCTCATGAAGATTCTCACCGAGAGAGGCTATTCTTTCACTACCACAGCTGAAAGAGAAATTGTCAGAGACATCAAAGAGAAGTTATGCTATGTTGCTTTAGACTTCGAACAAGAAATGGCAACTGCTGCATCTTCTTCCTCTCTAGAAAAGTCTTACGAGCTTCCTGATGGTCAGGTAATTACCATCGGTAATGAAAGATTCCGTTGTCCTGAAGCTCTCTTCCAGCCATCCTTCTTAGGTATGGAATCTTGTGGTATCCATGAAACTACATACAACTCTATTATGAAATGTGATGTCGACATTCGTAAGGACTTGTATGCCAACACTGTATTATCTGGAGGAACCACTATGTATCCAGGTATTGCTGATCGTATGCAGAAGGAAATTACAGCCTTAGCACCTAGTACCATGAAGATCAAAATCATTGCACCACCTGAGAGGAAGTACTCTGTCTGGATCGGAGGTTCCATCTTGGCTTCCTTGTCCACCTTCCAGCAGATGTGGATCTCAAAACAAGAATATGATGAATCTGGTCCGAGTATTGTCCACCGTAAATGC
>tentoriicolaisotig01514
ATGTGTGACGACGACGTTGCTGCTCTTGTTGTAGATAATGGATCTGGTATGTGTAAGGCAGGTTTTGCTGGTGATGATGCTCCCAGGGCTGTCTTCCCCTCAATTGTTGGACGACCTCGTCACCAGGGTGTCATGGTAGGCATGGGTCAGAAAGATAGCTATGTTGGAGATGAAGCTCAAAGCAAAAGAGGTATCTTGACACTAAAGTATCCTATTGAGCATGGTATTGTCACCAACTGGGATGATATGGAAAAAATATGGCATCATACTTTCTACAATGAACTTCGAGTGGCACCAGAAGAACATCCAGTCCTCCTTACTGAAGCCCCCTTGAATCCCAAAGCCAACAGGGAAAAGATGACACAGATTATGTTTGAGACCTTCAACACTCCAGCTATGTATGTAGCCATCCAGGCAGTATTGTCCCTATATGCATCTGGTAGGACCACAGGTATTGTTCTGGATTCGGGAGATGGTGTCTCTCACACTGTACCTATCTATGAAGGTTATGCTCTTCCCCATGCCATCCTTCGTCTTGATCTTGCTGGCAGAGATTTGACAGATTACCTCATGAAGATTCTCACAGAGAGAGGCTATTCTTTCACTACCACAGCTGAAAGAGAAATTGTCAGAGATATCAAAGAGAAGTTATGCTATGTTGCTTTAGACTTCGAACAAGAAATGGCCACTGCTGCATCTTCTTCCTCTTTAGAAAAGTCGTACGAGCTTCCTGATGGTCAGGTAATTACAATTGGTAATGAAAGATTCCGTTGTCCTGAAGCTCTCTTCCAGCCATCCTTCTTAGGAATGGAATCTTGTGGTATTCATGAAACTACATACAATTCTATTATGAAATGTGATGTCGACATTCGTAAGGACTTGTATGCCAACACTGTATTATCTGGAGGAACCACTATGTATCCAGGTATTGCTGATCGTATGCAGAAAGAAATCACAGCCTTAGCTCCTAGTACCATGAAGATCAAAATCATTGCCCCACCTGAGAGGAAATACTCAGTCTGGATCGGAGGTTCCATCTTGGCTTCCTTGTCCACCTTCCAGCAGATGTGGATCTCAAAACAAGAATATGATGAATCTGGTCCAAGTATTGTCCACCGTAAATGC

>lineatusisotig01130
TTGAAAAGAAAATTCCCTTCTAGTCAAGAATCATCCGATTTTGGACATTACCACACTGGTGAGGACTTTTCCCAGCGGACGTTTCATTTTGGAAATCCAGAAACCGTCGGATCTTCGAGGGACCCTTTTCCACAGAAGGCTGAGTTCGACGACGTCCATTTGAGCCTCCCTCCGGAGCCCAGCATCCCTCCCGCTCAGTCTGCTCTTCTAGACATCTTCCGGAACAACCCCGACCGTCGGCCATCGGCAGCCGGATTCCTCAGGCGTCCATCCGCTGCAAACTTCAGACGTCCATCAGTTGTCGTTGAACACAAACTTGTTCCTTCTTCTTTCGAGCAGCGCTCAGAACCTATTCCAAACAACCCGACAGGAGACAGGTACCACTACCCGCTGACTCAGCAGCAAGTCGTCGACGAACACTTTCGTCACTACTACGAGACCAACCCCAACCAGAGTCCGACGCCCAAGCGCACCGCCAAAAAGCCGGGCATCGATTTGTCGGAATTGTCCAGAATATACGGTATACCCCTTACCCCTCCCAAGATGGAGGATGAAGAAGGTACACCTTTTCTTCCCCAGAGGCGTTCCACCTTGCCCACAGTTCTCGACCAAGTGGATCAAGATGGGATGAGTGGCCTTGGAGACGGGATG
>mimosarumisotig04783
TTGAAAAGAAAATTCCCATCTAGTCAAGAATCATCAGATTTTGGACATTACCACACTGGTGAGGACTTTTCTCAGCGAACGTTTCACTTTGGAAATCCAGAAACCGTCGGATCTTCGAGGGACCCTTTTCCACAAAAGGCTGAGTTCGACGACATCCATCTGAGCCTCCCTCCGGAGCCCAGCATCCCTCCCGCTCAGTCTGCTCTTCTCGACATCTTCCGGAACAACCCCGACCGTCGACCATCAGCAGCCGGATTCCTCAGGCGTCCATCCGCTGCGAACTTCAGACGTCCATCCGTTGTAGTTGAACACAAACTCGTTCCTTCTTCTTTCGAGCAGCGCTCAGAACCTATTCCAAACAACCCGACAGGAGACAGGTACCACTACCCGCTGACTGTTCAGCAAGTCGTCGACGAACACTTTCGTCACTACTACGAGACCAACCCCAACCAGAGCCCAACGCCGAAGCGCGCCGCCAAAAAGCCGGCCATCGATTTGTCAGAATTGTCCAGAATATACGGTATACCCCTTACCCCTCCCAAGATGGAGGATGAAGAAGGTACACCTTTTCTTCCCCAGAGGCGTTCCACCTTGCCCACAGTTCTCGACCAAGTGGATCAAGATGGGATGAGTAGTATTGGAGACGGAATG
>tentoriicolaisotig03664
TTGAAAAGAAAATTCCCTTCTAGTCAAGAATCATCAGATTTTGGACATTACCACACTGGTGAGGACTTTTCCCAGCGAACATTTCACTTTGGAAATCCAGAAACCGTCGGATCTTCGAGGGATCCTTTTCCACAGAAGGCTGAGTTTGACGACGTCCATCTAAGCCTCCCTCCGGAGCCCAGCATCCCTCCCGCTCAGTCTGCTCTTCTCGATATCTTCCGGAACAACCCTGACCGTCGGCCATCGGCAGCCGGATTCCTCAGGCGTCCATCCGCAGCGAACTTCAGACGTCCATCCGTTGTTGTTGAACACAAACTCGTTCCTTCTTCTTTCGAGCAGCGCTCAGAACCTATTCCAAACAACCCGACAGGAGACAGGTACCACTACCCGCTGACTGCACAGCAAGTCGTCGACGAACACTTTCGTCACTACTACGAGACCAACCCCAACCAAAGCCCGACGCCCAAGCGAGCCGCCAAAAAGCCGGGCATCGATTTGTCGGAATTGTCCAGAATATACGGTATACCCCTTACCCCTCCCAAGATGGAGGATGAAGAAGGTACACCTTTTCTTCCCCAGAGGCGTTCCACCTTGCCCACAGTTCTCGACCAAGTGGATCAAGATGGGATGAGTGGTCTTGGAGACGGGATG

>lineatusisotig01132
ATGTCTGGTTCGTCAGTTCCCATTCTGAAAGGCGCAATGCGGACAGCGTCTCTTATGACGCCATTAGACGGAGTTTCAGACATCGACGTTGAAACCGATTTGGGGGTTGACGCAGATGTA------------------------GGATTAGATATTGGAGCCAACGTCGGTATTAATGCAGATGTAGATGTGGACGCCGAAGTGGGCGCTGAAATAACTGGAAATCTGATTGGAGGCCGCATACTTGGAAGGAAGAGGAGAGCTCTTCCCGATGACTTCGACATTGACGATTTTCTTAAACTCGCTGCTGGTCTAATAGTTGATGTTGGAGCAGATGTTGATGTTGGAGCAAATGTTGGGGTTGCAGCTAATGCTGGCGTAGATGTCGGAGTAGATGCCGGTCTAGAACTAGGTGCAGGTGTTGGACTGAAAACTGATTTAGGAATAGGCATTGGTACCTCAATAGATGGAAACAATATCCCGCTTTCGGTTGGCAAAATACTGCCAGTACTTTTAGCCGAGAAATTACGACTCTCTACTGCAGTAAATACAGCTGTCACGCTGGTTGGAACACAGAGAGTCGTAGATTTGATTGCCCAAAGCATTGCCGCCCAGTTCGGATTCGAAGTGGCATCAGCATTCATCGAAACATACAGCAACTCTGCCGTCGATACTTTTGACACCACGTTTGGACCAAACATATTGCCATTAGCTAAGGCGACTACAGATGCCCTGGCCAAAGCTGGGATTTTAACTGACAGCTTTACTCTACTGACTGTTGACCAGTTGGCTGCAGCTGTCGTAGCAAAATACTCTTCACTGATTGCCACTTCACTGGAAGCCAAAGAATGGAGTAACTCAGAAAGACTACCATACTTCTCCGATAGTGATTTTATACAGCCACCGCTATCCCCAGGTTACGCCTATTTCAGACCCTATGGTTATGGCAAAGGATTCTATGATAATGGTGAAAGATTATACGGTTATGATGAAGGACTC------TATGGTGAAGGATTCTACGATAATGGTGACAGATTTTACGGTTACGGTCCAGGACTCTATACTGGTGAAAGGTCCTATGGTTACGGTCCACGACTTTATAATGATGACAGATTCTATGGCTATGGTAAAAAACTCTATGATACTTATGAAACTTTGACAAAAGGACATTCATATGTCAGCGCTGATTCAGTGGCACATGACAATCATGCCGTTAAC
>mimosarumisotig06114
ATGTCTGGTTCGCCAATTCACATTCTCAAAGGCGCAATACGGACAGCGTCCCTTATGACGCCATTAGACGGAGTTCCAGACATCGACGTTGAAACTGATTTGGGTGTTGATGCAGATTTAAACCTCATATCAGGGGCGGATTTAGGATTGAATATTGGAGCCAACGTCGGTATTAACGCAGATGTAAACTTAGACACCGAAGTGGGGGCTGAAATAACTGGAAATCTCAATGGGGATCGCAGACTTGGAAGAAAAAGGAGAGCTCTTTCTGATAACTACGACATTGACAATTTTCTTAGATTAGCTGCTGGTCTAGGAGTTGATGCTAGAGCAGATGTTGATGTTGAAGCAGGCATTGGGGTTGCAGCTAATGCTGACGTGGATGTCGGAGTA------------GAATTAGATGCAGGTGTGGGACTGAAAAGTGGTTTAGGAATAGGCGTTGGCACTTCAATAGATGCAAACAATTTCCCGCTTTCGGTTGACAATATACTGCCAGTACTCTTAGCCGAGAAACTACGACTGTCTACTGCAGTGAATACAGCTGTCACGTTAGTTGGAACACAGAGAGTCGTAGATTTGATCGCCCAGAGCATTGCCGCACAGTTCGGATTCGAAGTGGCATCAGCATTCATCGACACCTACAGTAACTCTGCCGTCGACACTTTCGACACCACGTTTGGACCAAACATACTGCCATTAGCCAAGGCGACTACAGATGCCCTGGCCAAGGCTGGAATTTTAACCGACAACTTTACTCTACTGACTGTTGACCAGCTGGCTGCAGCTGTCGTTGCAAAATACTCCTCTCTGATTGCCACTTCACTGGAAGCCAAAGACTGGAGTAACACAGAAAGACTACCATACTTCTACGATAGTGATTTTATACAGCCACCGCTTTCCCCGGGTTATGCCTATTTCGGACCCTATGTTTATGGCAAAGGACTCTATGATAATGGTGAAAGATTTTATGGTTATGGTGAAGGACTC------TATGGTGAAGGATTCTATGATAATGGTGACGGACATTATGGTTACGGTCCAGGACTCTACACCGGTGAAAGATTCTATGGTTACGGTCCAGGATTCTATAATGGTGAAAGATTCTATGGCTATGGTAAAAAACTCTACGATACCTATGAAACTTTGACAAAAGGACATTCATATGTCAGTGCTGATTCAGTAGCACATGAAAATCGTGCCATTAAT
>tentoriicolaisotig01321
ATGTCTGGTTCATCAATTCCCATTCTCAAAGGCGCAATACGGACAGCGTCCCTTTTGACACCATTAGACGGAGTTCCAGACATCGAAGTCGAAACCGATTTGGGTGTTGATGCAGATTTAAACCTCATATCGGGGGCAGATTTAGGATTAGATATTGGAGCCAATGTCGGTATCAACGCAGATGTAAACGTAGACGCCGAAGTGGGGGCTCAAATAAATGGAAAT------------CGTAGATTTGGAAGAAAGAGAAGAGCTCTTCCCGATAACTACGACATTGACAATTTTCTTAGATTAGCTGCTAGTCTAGGAGTTGATGCTAGAGGAGATGTTAATGTTGGAGCAGGCGTTGGCGTTGCAGCTAATGCTGACTTGGGTGTCGGAGTAGATGCCGGCCTAGAATTAGATGCAGGTGTGGGACTGAAAACTGGTTTGGGAATAGGCGTTGGTACTTCAATAGATGCAAATAATACCCCGCTTTCGGTTGAAAAAATACTCCCAGTACTGTTAGCCGAAAAACTACGACTCTCTACTGCAGTGAATACAGCTGTCACGCTAGTTGGAACACAGAGAGTCGTAGATTTGATCGCCCAGAGCATTGCCGCACAGTTCGGATTCGAAGTGGCGTCAGCATTCATCGACACCTACAGCAACTCTGCCGTCGATACTTTCGACACCACGTTTGGACCAAACATATTGCCATTAGCCAAGGCGACTACAGATGCCCTGGCCAAGGCTGGAATTTTAACCGACAACTTTACTTTACTGACTGTTGACCAGTTGGCTGCAGCTGTCGTCGCAAAATACTCCTCATTGATTGCCACTTCACTGGAAGCCAAAGACTGGAGTAACACAGAAAGACTACCATACTTCTCCAATAGCGATTTTATACAGCCACCACTATCCCCGGGTTATGCCTATTTCAGACCCTATGATTATGGCAAAGGACTCTATGATAATGGTGAAAGATTTTACGGTTATGGTGAAGGACTCCATGGTTATGGTGAAGGATTCTATGACAATGGTGACAGATTTTATGGTTACGGTCCAGGACTCTACTCTGATGAAAGATTCTATGGTTATGGCCCAAGAGACTAC---GATGAAAGATTCTATGGCTATGGTAAAAAACTCTACGATACTTATGAAACTTTGACAAAAGGGCATTCATATGTCAGTGCTGATGCAGTGGCACATGAAAATCGTGCAATTAAT

>lineatusisotig01134
ATGCAATGCGGAAACTTTATGAGGAAGAAAGACGGAAAAAAGCAACAACAAGAACTGGCAGAAATCGAAATGAGAAGGCACAGTGACTTTTTTACACCGTCCCAGAAATCACCTATACCTTTGAACCGTTATGACAATCCTTTCGAGCTCGATAACCGACTGACAATCACAAGGTCGTATAGAGGTCCTCCCCCCAAAACAATGGCAAGAGCTCTGTATCCATTTGTAGCACAAACACCCAGGGAACTTAGCTTGAATAAAGGAGATATACTGTACATCAATAAACAGATCGATAAAAATTGGTATGAAGGCGAACATCATGGCCTTGTTGGCATATTTCCTGTCACCTATGTTGAGATCATCCCAAGTGAGAAAGCCAATCTGCAGCCTCGAAAAGCTACAGAAGGTGAAGCAATTGTCAAATACAATTTCCGCGCCCAGACGCCCATGGAGTTATCCCTATTTAAGGGAGAAAAAGTAGTTTTGACAAGGAGAGTTGATCAGAATTGGTATGAAGGTCGCCTTGGTACAAAGAAAGGAATTTTCCCAATCTCTTATGTTGAAGTGCTGCAAGAACCAGGAGAGTACTCGCTTGGTTCCAGATCTATATCACCAAGGCCACCAGCAAGTCCAGTCTGCAGTCCTATCGTCAATGGTTCACCGCCAAAACATGAGGGTCCAACATTCAACACAGGATTAAGGCCGCTGCAGAACAAACCTCCTCTAAATCTGGAAAAATTAGAAAACAAGTCTTCTCTAACTCAGTCACTTCACATTGACACATACAATGAGCCAATCCCTTACCGTTCCTTGTACTCTTATAAACCTCAGAATGATGATGAACTGGAGCTTAAAGAAGGTGACACCGTGTATGTCATGGAAAAGTGCGATGATGGTTGGTATGTGGGCACTTCGTTGAGGACTGGTCTGTTTGGCACTTTCCCTGGAAATTATGTTGAAAGG
>mimosarumisotig06241
ATGCAATGCGAAAACTTTATGAGGAGGAAAGACGGAAAaAAGCAACAACAAGAATTGGCAGAAATCGAAATGAGAAGACACAGTGATTTTTTTACACCGTCTCAGAAATCACCTATACCTCTGAACCGTTATGACAATCCTTTTGAGCTCGATAACCGGCTGACAATCACAAGGTCGTCCAGAGGTCCTCCCCCCAAAACAATGGCAAGAGCTTTGTACCCATTTGTGGCACAAACACCCAGGGAACTTAGCTTGAATAAAGGAGATATACTCTACATCAATAAACAGATCGATAAAAATTGGTATGAAGGCGAACATCACGGCCTTGTTGGCATATTTCCTGTCACCTATGTTGAGATCATCCCAAGTGAGAAAGCCAACCTGCAGCCTCGAAAAGCTACAGAAGGAGAAGCGATTGTCAAATACAATTTCCGCGCTCAGACGCCAATGGAGTTATCCCTATTTAAGGGAGAAAAAGTAGTTTTGACAAGGAAAGTTGATCAGAATTGGTATGAAGGTCGCCTTGGAACAAAGAAAGGAATTTTCCCAATTTCTTATGTTGAAGTGCTGCAAGAGCCAGGAGAGTACTCGCACGGTTCCAGATCTATATCACCAAGGCCACCAGCAAGTCCAGTCTACAGTCCTATCATCAATGGTTCACCGCCAAAACATGAGGGCCCAACATTCAATACAGGATTAAGGCCTCTGCAGAACAAACCTCCTCTAAACCTGGAAAAATTAGAAAACAAGTCTTCTCTAACGCAGTCACTTCATATTGACACATACAATGAACCAATCCCTTACCGTTCCTTGTACTCTTATAAACCTCAAAATGATGACGAACTGGAGCTTAAAGAAGGTGACACTGTATATGTCATGGAAAAATGCGATGATGGTTGGTATGTGGGCACTTCGTTGAGGACTGGTCTGTTTGGCACGTTCCCTGGAAATTATGTTGAAAGG
>tentoriicolaisotig05204
ATGCAATGCGAAAACTTTATGAGGAAGAAAGACGGAAAaAAGCAACAACAAGAATTGGCAGAAATCGAAATGAGAAGGCACAGTGACTTTTTTACACCGTCTCAGAAATCACCTATACCTCTGAACCGTTATGACAATCCTTTTGAGCTCGATAACCGGCTGACAATCACAAGGTCGTCCAGAGGTCCTCCCCCCAAAACAATGGCAAGGGCTTTGTATCCATTTGTGGCACAAACGCCTAGGGAACTTAGCTTGAATAAAGGAGATATACTCTACATCAATAAGCAAATCGATAAAAATTGGTTTGAAGGCGAACATCACGGCCTTGTTGGCATATTTCCTGTCACCTATGTTGAGATCATCCCAAGTGAGAAAGCCAATCTGCAGCCTCGAAAAGCTACAGAAGGAGAAGCGATTGTCAGATACAATTTCCGCGCCCAGACACCAGTAGAATTATCCTTATTTAAGGGAGAAAAAGTAGTTTTGACAAGGAAAGTTGATCAGAATTGGTATGAAGGTCGCCTTGGAACAAAAAAAGGAATTTTTCCAATTTCTTATGTTGAAGTGCTGCAAGAGCCAGGAGAGTGCTCGCTCGGATCCAGATCTATATCACCAAGGCCACCAGCAAGTCCAGTCTACAGTCCTATCGTCAATGGTTCACCACCAAAACATGAGGGTCCAACATTCAACACAGGATTAAGGCCTCTGCAGAACAAACCTCCTCTAAATCTGGAAAAATTAGAAAACAAGTCTTCCCTAACGCAGTCACTTCACATTGACACATACAATGAACCAATCCCTTACCGTTCTTTGTACTCTTATAAACCTCAAAATGATGACGAATTGGAACTTAAAGAAGGTGACACTGTATATGTCATGGAAAAATGCGATGATGGTTGGTATGTGGGTACTTCGTTGAGAACTGGTCTGTTTGGCACTTTCCCTGGAAATTATGTTGAAAGG

>lineatusisotig01135
ATGAGCATTTTGGAATTGATTTCACTTTGTTGCCTTTTCACTAGTGGCTTAGCTACTTTTGATAACTTGTACTATCAACCATCCTCCTATATCAGCAGTTATGGATATCCATCATACAGCAGCTCCTATGGCAGCTATGGTAGCTATGGTAGTTCCTACAGTCCACTGTCATATGCCTCGTATTCGGCACCAATTTCATATGCTGTGAGTAAACCAGTCACCTACGTCAAAGAACACACAGCACCTTCTGTTTCTTACGTCAAGCAGTATGCAGCACCTGCCGCCGTTTCCTACGTCAAGGAACACCACGTAGCACCTGCCGCCGTGTCTTAC------------------------------------------------------------------------GTGAAGGAACATCATGAACCTGCCACAGTCTCTTACGTGAAGGAA------------------------------------------------------------------------CATGTAGCCCCTGCTCCCGTTACCTACGTCAAGGAACGTGTAGCACCTGCC---------------GTGTCCTACGCTGTCAGCAAACCAATTACCTATGTCCAGAAGTATTCTGCTCCTGCCGTTGCAGTTCAGCCCGTGTCTTACGCTGTCAGCAAACCTGTTACCTACGTCCAGAAGTACTCTGCTCCTGCAATCTCTTACGAACCTAAGAGAGTCTCTTATGCTGTGAGAAGTGCACCCATCACTTACACCACTGTTAGTAAGCCAGCCACTACATACACGAAATCCTACACAGCACCTGCCGTT---TCAGCCTCCTACATCAGCAGGCCCGTCAGTTATGCTAAGACCTACTCAGCACCCGCCTCTTACTCTTATTCTTATCCAGTAAGCTACAGTTATGGAGGTGGACTTGGTGGCTACAGTTATGGAAGTGGACTTGGTGGCTACAGTTATGGAAGTGGACTTAGTGGCCTTAGTTATGGAAGTGGACTTAGTGGCCTCAGTTATGGAAGTGGACTTGGATACAGTTATGGAAGTGGACTTGGCCACAGCTACGGAAGCGGACTTGGCCACAGCTACGGAAGCGGACTTGGCAGCTACAGCTATGGAGAAGGGCTTGGTTATGGACATGGGTATAACTACTTGGGACATTATGCTTACCCTCAAGGCTATTATTCCTATTATAAG
>mimosarumisotig04826
ATGAATGTTCTGGGTGTTTTTTCAATTTTCTGCCTTTTCGCTAGTGGCTTAGCTACCTTTGATAACCAGTACTATCAACCATCCTCCTACATCAGCAGTTATGGATACCCATCATATAGCAGCTCTTATGGTAGCTATGGTAGCTATGGTAGCTCCTACAGTCCATTGTCATATGCTTCGTATTCGGCACCAGTTTCATATGCTGTGAGTAAACCAGTCAGCTACATCAAAGAACACACAGCACCTGCTGTTTCTTACGTCAAGCAGTATGCAGCACCTGCCGCCGTCTCTTACGTCAAAGAGCACCATGTAGCACCTGCCACCGTTTCTTACCTCAAGGAACATCATGCACCTGCCACAGTCTCTTACGTCAAGGAGCATCATCAACCTGCCACAGTCTCTTACGTCAAGGAGCATCATCAACCTGCCACAGTCTCTTACGTCAAGGAACATCATCAACCTGCCACAGTCTCTTACGTTAAGGAGCATCGTCAACCTGCCACAGTCTCTTACGTCAAAGAGCATGTAGCTCCTGCTGCCGTCTCCTACGTCAAAGAACATGTAGCACCTGCCGTTTCAGTTCAACCCGTGTCCTACGCTGTCAGCAAACCCGTTACATATGTCCAGAAGTATTCTGCTCCTGCCGTTGCAGTTCAGCCCGTGTCCTACGCTGTCAGCAAACCTGTTACCTATGTCCAGAAGTACTCTGCTCCTGCAATCTCTTACGCACCTAAGAGTGTCTCTTATGCTGTGAGAAGTGCACCCATCACTTACACCACTGTTAGTAAGCCTGCCACTACATACACGAAAACCTATACAGCACCTGCTGTCACTTCAGCTTCCTACATCAGCAGGCCCGTCAGTTATGCTAAAACCTACTCAGCACCCACTTCTTACGCTTATTCTTACCCAGTAAGCTACAGCTATGGAGGTGGACTTGGTGGCTACAGTTACGGAAGTGGACTCGGAGGCTACAGTTATGGAAGTGGACTTAGTGGCCTTAGTTATGGAAGTGGACTT---GGATACAGT------------------------------------------------TACGGAAGCGGACTTGACCACAGCTACGGAAGTGGGCTTGGTGGCTACAGCTATGGATCAGGGCTTGACTACGGACATGGCTATAACTACTTGGGACATTATGCTTACCCTCAAGGCTATTATTCTTATTATAAA
>tentoriicolaisotig00534
ATGAATGTTCTGGTTGTTTTTTCAGTTTTTTGCCTTTTCACCAGTGGCTTAGCTACCTTTGATAACCTGTACTATCAACCATCCTCCTACATCAGCAGTTATGGATACCCATCATATAGCAGCTCTTACGGCAGCTATGGTAGCTATGGTAGCTCCTACAGTCCATTGTCATATGCCTCGTATTCGGCACCAGTTTCATATGCTGTGAGTAAACCAGTCACCTACGTCAAAGAACACACAGCCCCTGCTGTTTCTTACGTCAAGCAGTATGCAGCACCTGCGGCCGTCTCTTACGTCAAAGAGCAACACGTAGCACCTGCTACCGTGTCTTAC------------------------------------------------------------------------GTCAAGGAGCATCAT------------------------------------------------------------------------------------------------------------------------------------------------GCACCTGCAGTTTCAGTTCAGCCCGTGTCCTACGCTGTCAGCAAACCCGTTACGTATGTCCAGAAGTATTCTGCGCCTGCCGTTGCAGTTCAGCCCGTTTCCTACTCTGTCAGCAAACCTGTTACCTACGTCCAGAAGTACTCTGCTCCTGCAATCTCTTACGCACCTAAGAGAGTCTCTTATGCTGTGAGAAGTGCTCCCATCACGTACACCACTGTTAGCAAGCCAGCCACTACATACACGAAAACCTACACAGCACCTGCTGTCACTTCAGCCTCCTATATCAGCAGGCCCATCAGTTATGCCAAGACCTACACAGCACCCACCTCTTACGCTTATTCTTACCCAGTAAGCTACAGTTATGGAGGTGGACTTGGTGGCTACAGTTATGGAAGTGGACTCGGAGGTTACAATTATGGAAGTGGACTTAGTGGCCTTAGTTATGGAAGTGGACTT---GGATACAGTTACGGAAGCGGACTTAGCAACAGCTACGGAAGCGGACTTAGCCACAGCTACGGAAGCGGACTTGGCCACAGCTACGGAAGTGGGCTTGGTGGCTACAGCTATGGAGCAGGGCTTGACTACGGAAATGGCTATAACTACTTGGGACATTATGCTTACCCTCAAGGCTATTATTCCTATTACAAA

>lineatusisotig01144
ATGGCAGACGTTAAGCCAACAAAATTAGAGAAAAAAAAGGAAAAAAAAACAAAAAAGGAACCTGCTGCAGCTGAAGTGCCTGCAACTAAAGCAGTTACTGCTAAACCACGTGAATATGTAAAACCTGGCAGATTATATTGTAAAGCAGTTTTTGTTGGTTACAAAAGAGGTCTTCGCAACCAACATGAGAATACATCTCTGTTGAAGATTGAAGGAGTTGTAACGAGACGCGAGACAAATTTTTATATGGGGAAAAAGTGTGTTTTTGTCTACAGAGCAAAAAACAAAACTAAAGTCCCTGGCAAAAAGGACAAATACACAAAACTTCGTGCTATTTGGGGTAAAGTAACTCGTCCACATGGTAACAGTGGTGTAGTAAGAGCAAAGTTTAGGAGTAACCTTCCAGCAAAAGCTATGGGAAGAAGAATAAGAGTGATGTTATATCCATCTCGA
>mimosarumisotig03009
ATGTCAGACGTTAAGCCAACAAAATTAGAGAAAAAAAAAGAAAAAAAGACAAAAAAGGAACCTGCTGCAGCTGAAGTGCCCGCAGCTAAAGCAGTTACTGCTAAACCACGCGAATATGTAAAACCTGGCAGATTATACTGTAAAGCAGTTTTTGTTGGTTACAAAAGAGGTCTTCGCAATCAGCATGAAAATACATCTCTCTTGAAGATTGAAGGAGTTGTAACAAGACGCGAGACACATTTTTATATGGGGAAAAAGTGTGTTTTTGTCTACAGAGCAAAAAATAAAACTAAAGTCCCTGGCAAAAAGGATAAATACACAAAACTTCGTGCTATTTGGGGTAAAGTAACTCGCCCACATGGTAACAGTGGTGTAGTAAGAGCAAAGTTCAGGAGTAACCTTCCAGCAAAAGCTATGGGAAGAAGAATAAGAGTTATGTTATATCCATCTCGA
>tentoriicolaisotig02746
ATGGCAGACGTTAAGCCAACAAAATTAGAGAAAAAAAAGGAAAAAAAGTCAAAAAAGGAACCTGCTGCAGCTGAAGTGCCTGCAACTAAAGCAGTTAGTGCTAAACCACGTGAATATGTAAAACCTGGCAGATTATACTGTAAAGCAGTTTTTGTTGGTTACAAAAGAGGTCTTCGCAATCAGCACGAAAATACATCTCTGTTGAAGATTGAAGGAGTTGTAACAAGACGAGAGACACATTTTTATATGGGGAAAAAATGTGTTTTTGTCTACAGAGCAAAAAACAAAACTAAAGTCCCTGGAAAAAAGGACAAATACACGAAACTTCGTGCTATTTGGGGTAAAGTAACTCGTCCACATGGTAACAGTGGTGTAGTAAGAGCAAAGTTCAGGAGTAACCTTCCAGCAAAAGCTATGGGAAGAAGAATAAGAGTTATGTTATATCCATCTCGA

>lineatusisotig01151
ATGCATGCCCATGTTAGAAGGGCTAGCTCATTGACTACTCTCTGTGTGTTTGCGACAGCACTTCTTGTGTTAACCACTGGTATTATTGGGGGAATGTACCTGTATCGTCAGTTTGCTCACTACAAGTTACGGCATTTTCGTGGTTGGTGCAGTATTCCTTACCTTCCTGACATTCAAGAAGATCCAAAGCATGAGTCATACGTAGCTGGTAAGCAGCATCATGCGTCTGCTAATCCAACTGAATCATGGGAAGCAGAATCT
>mimosarumisotig03978
ATGCATGCCCATGTTAGAAGGGCTAGCTCATTGACTACTCTCTGTGTGTTTGCGACAGCACTTCTCGTATTAACCACTGGTATTATTGGGGGAATGTACCTTTATCGTCAGTTTGCTCACTACAAGTTACGACATTTTCGTGGATGGTGCAGTATTCCTTATCTTCCTGACATTCAGGAAGATCCAAAGCATGAGCCATATGTAGCTAGTAAGCAACATCATGCAGCTGCTAATCCAACTGAATCATGGGAAGCAGAATCT
>tentoriicolaisotig06520
ATGCATGCTCATGTTAGAAGGGCTAGCTCATTGACTACTCTCTGTGTGTTTGCAACAGCACTTCTTGTATTAACCACTGGTATTATTGGGGGAATGTACCTTTACCGTCAGTTTGCTCACTACAAGTTACGACATTTTCGTGGATGGTGCAGTATTCCTTATCTTCCTGACATTCAAGAAGATCCAAAGCATGAGCCATATGTAGCTAGTAAGCAACATCATGCATCTGCTAATCCTACTGAATCATGGGAAGCAGAATCT

>lineatusisotig01158
GCAGGAAGTCTTGCAATATCTGTAGAGGGCCCTTCAAAAGCAGATATTGATTTCAAAGACTGCAAAGATGGTTCCTGTTTTGTAACATACAAAGTATCTGAACCAGGTGACTATAGAGTGGGAATTAAATTTAATGAGCAGCACATACCAGACAGTCCTTACCATGTGTATATTATGCCACCAGCTGGTGATGCAGTCAAGATTGAGCTAGGAGAAATTCCAGAGGCACAAGTGAATAAGCCTTTGACATTGGCAATTATTATGAATGGAGCTAAAGGAAATTTGGATGGCAAGGTCATAACACCGTCTGGCACTGAAGATGATTGCTTCATTGCACCACTTGATGCAGATCAATGGGCTCTACGTTTTATACCACGAGAGAATGGTATTCATCTGATTCATATTCGTTGTGATGGTATTCATATCCCTCAGAGTCCATTCCGATTACGTGTTGGTGTTGATGATGCAGATCCTGCTGCAGTTCATGCTTATGGCCAAGGTCTAAAAGAGGCTAAGTCAGGTACAAAAATGGACTTTATTGTTGACACTTGTAATGCTGGTACTGGTACACTAGCAGTT
>mimosarumisotig01883
GCAGGAAGTCTTGCAATATCTGTAGAGGGTCCTTCAAAAGCAGATATTGATTTTAAAGACTGTAAAGATGGTTCATGTTTTGTAACATACAAAGTATCTGAACCAGGTGATTATAGAGTGGGAATTAAATTTAATGAGCAGCACATACCAGACAGTCCTTTCCATGTGTATATCATGCCACCAGCTGGTGATGCAGCCAAGATTGAGCTAGGAGAAATTCCAGAGGCACAAGTGAATAAGCCTTTGACACTGGCAATTGTTATGAATGGAGCTAAAGGAAACTTGGATGGCAAGGTCATAACACCATCTGGCACTGAAGATGATTGTTTCATTGCACCACTTGATGCAGATCAGTGGGCTCTACGTTTTATACCACGAGAGAATGGTATTCATCTGATTCATATTCGTTGTGATGGTATTCATATCCCTCAGAGTCCATTCCGCTTGCGTGTTGGTGTTGATGATGCAGATCCTGCTGCAGTTCATGCTTATGGCCAAGGTCTTAAAGAAGCTAAGTCAGGTACAAAGATGGACTTTATTGTTGACACTTGTAGTGCTGGTACTGGTACACTAGCAGTT
>tentoriicolaisotig05888
TCAGGAAGTCTTGCAATATCTGTAGAGGGTCCTTCAAAAGCAGATATTGATTTTAAAGACTGCAAAGATGGTTCCTGTTTTGTAACATACAAAGTATCTGAACCAGGTGATTATAGAGTGGGAATTAAATTTAATGAGCAGCACATACCAGACAGTCCTTTCCATGTGTATATTATGCCACCAGCTGGTGATGCAGCCAAGATTGAGCTAGGAGAAATTCCAGAGGCACAAGTGAATAAGCCTTTGACACTGGCAATTGTTATGAATGGAGCTAAAGGAAACTTGGATGGCAAGGTCATAACACCATCTGGTACTGAAGATGATTGCTTCATTGCACCACTTGATGCAGATCAGTGGGCTTTACGTTTTATACCACGAGAGAATGGTATTCATCTAATTCATATTCGTTGTGATGGTATTCATATCCCTCAGAGTCCATTCCGCTTGCGTGTTGGTGTTGATGATGCAGATCCTGCTGCAGTTCATGCTTATGGCCAAGGTCTTAAAGAAGCTAAGTCAGGTACAAAGATGGACTTTATTGTTGACACTTGCAGTGCTGGTACTGGTACACTAGCAGTT

>lineatusisotig01177
TTACATTGCCACAAGCAAGACTGCTTGTTCGAAAGGTATAAATCAAAGATAGATGCTGGATGTGTACCTGTTTATCATGAAAAGAAGTGTTGTCCAGTAGAATTTCATTGCCCTGAAACAACAAATTTAAACTATACAGTTATGGAAGATGATGATGATGCATTCAATGAAAGTGATGTACAGTCTGGTGATCATTGCATTTTTTCTGGAAAATTCTATAAGATTAATGCTGAACTTGCAGTGAGTAATCCATGTATAAAATGCAAATGCCTAGTTCCTCCTGATTTTACATGTATTCATCAGTCATGTCCTCCTCCTCCAAATGCTAAAAATTGTTATGCTTCAAAGACTACAGGCCAATGCTGTCCATATTATGAGTGTCTTATTGGAGATAGTGATGTTAATTATGAATGGGATGATGTTGTAACTGAAATTGTTTGTCCAACTCCATTATGTGCTGATGAATCTTGCCACATTGGAATTCCTGAGGGTCATATGTGCCCAACTTGCATCTGCACAGCCCAGATTATACCAACA---TTTTTGGATATAAATTCGTCTAGCAGTGAAAATGTCACAAATCCTGAAGTTGAAAACGAGGAGGGTATTGAAAAGAATGATGAAGAACTTAAAAGTAAAAATTTGACAAACTTTCAAGATATCGAAGAACTACTTAGTAATCAAATTGACGAAACAGACTTTGAGAAAATAGAGGAAGATTTTGAAAATTCTGTTAATCATTCTTCTGGTCATTTTCAAAGGATGGTAAGGCAAGAGCAGGACCAATCAGTTTTTAGCCAACAACACGAA------CAAGAGCTTAATTCTGGTACTGAATTGGAACGTGAGCCATTTTCTGAAAATCGGGATGAATATGATGCTGAATTACAAAGTTTTCAAAAAAGCAAAAAAAATGGAAATGCAGATAATGTTTCAGGTCATAGTATTGAACCAATTTCAAGTGAATTAGTTCCAGATGGCTGTCCAACACCTATATGTGAAAACTCTACTTGCCGTATATTGATTCCAGCTGGTGAACGTTGTCCAACATGTGTTTGTGAAAGTCGAGGAGATCGTCAG
>mimosarumisotig01853
TTGCATTGCCACAAGCAAGACTGCTTGTTTGAAAGGTATAAATCAAAGATAGATGCTGGATGTGTACCCGTTTATCATGAAAAGAAGTGTTGTCCAGTTGAATTTCATTGCCCTGAAACAAAAACTTTAAATTATACAGTTATGGAGAATGAG---GATGCATTAAACGAAAGCGATGTACAGTCTGGTGATCATTGCATTTTTTCTGGAAAATTCTATAACATTAATGCGGAACTTGCAGTGAGTAATCCATGTATAAAATGCAGATGTCTAGTTCCTCCTGATTTTACATGTATTCATCAGTCATGTCCTCCTCCTCCAAATGCTAAAAATTGTTATGCTTCAAAGACTACAGGCCAGTGCTGTCCATATTATGAATGTCTGATTGGAGATAGTGATGCTAATTATGACTGGGATGATGTTGTAACTGAAATTGTTTGTCCAACTCCATTATGTGCTGACGAGTCTTGCCACATTGGAATTCCTGAGGGTCATATGTGTCCAACTTGCATCTGCTCAGCCCGGATTATACCAACAAAATTCCTGGATACAAATTCCTCTAATAGCGAAAATGCCACACATCCTGAAGTTGACAACGATGAAGGTGTTGAAAAGAATGATGAAGAACTTAAAAGTAGAAATTTGACTAATTTTCAAGATATAGAAGAATTACTTAGTAATCAAATTGATGAGAAAGACTTTGAAAAAATACGAGAAGATTTCGAAAATTCTGCTAATCATTCCTCAGGTCATTTTCAAAGGATGGTAAGGCAAGAGCAGGACCAATCAGTTTTTAGTCAACAACAACAACAACAACAAGAGTTTAACTCTGATACTGAATTAGAACGTGAGCCATTTTCTGAAGATCGGGAGGAATATGATGCTGAATTACAAAGTTTCCAAAAAAGCAAAAAAAGTGAAAATGCAGATAATGTTTTAGGTCATAGTATTGAACCAATTTCGAGTGAAGTAGTTCCAGATGGCTGTCCGACACCTATATGTGAAAACTCTACTTGCCGCATATTGATTCCAGCTGGTGAACATTGTCCAACTTGTGTTTGTGAAAGTAGAGGAGATCGTCAG
>tentoriicolaisotig04448
TTACATTGCCACAAACAAGACTGCTTGTTTGAAAGGTATAAATCAAAGATAGATGCTGGATGTGTACCCGTTTATCATGAAAAGAAGTGTTGTCCAATTGAATTTCATTGCCCTGAAACAAAATCTTTAAATTATACAGTTATGGAGAATGAT---GATGCATTAAATGAAAGCGATGTACAGTCTGGTGATCATTGCATTTTTTCTGGAAAATTCTATAAGATTAATGCTGAATTTGCAGTGAGTAATCCATGTATAAAATGCAAATGTCTAGTTCCTCCTGATTTTACATGTATTCATCAGTCATGTCCTCCTCCTCCAAATGCTAAAAATTGTTATGCTTCAAAGACTACAGGCCAGTGCTGTCCATATTATGAATGTCTGATTGGAGATAATGATGCTAATTATGACTGGGATGACGTTGTTACTGAAATTGTTTGTCCAACTCCATTATGTGCCGATGAATCTTGCCACATTGGAATTCCTGAGGGTCATAAGTGTCCAACTTGCATCTGCTCAGCCCAGATTATACCAACAACATTCCTGGATATAAATTCCTCTAATAGCGAAAATGCTACATATCCTGAAGTTGACAACAAGGAAGGTATTGAAAAGAATGATGAAGAACTTAAAAGCAAAAATTTGACAAACTTTCAAGATATGGAAGAATTACTTAGTAATCAAATTGATGAGAAAGACTTTGAGAAAATACGCGAAGATTTCGAAATTTCTGATAATCATTTTTCAGGTCATTTTCAAAGGATGGTAAGGCAAGAACAGGACCAATCAGTTTTAAGTCAACAACAACAA------CAAGAGCTTAATTCTGATACTGAATTAGAACGTGAGCCATTTTCTGAAGATCGGGATGAATATGATGCTGAATTACAAAGCTTCCAAAAAAGCAAAAAAAATGAAAATACAGATAACGTTTTAGGTCATAGTACTGAACCAATTTCAAGTGAATTAGTTCCAGATGGCTGTCCAACACCTATATGTGAAAATTCTACTTGCCGTATATTGATTCCAGCTGGTGAACGTTGTCCAACTTGTGTTTGTGAAAGTAGAGGAGATCGTCAG

>lineatusisotig01197
ATGTTTAGTGATGGTGTAGTTGATCTAGTTAATACTGGATGTATTAATAATAAATATAAAGCTGTCTATGCTGGAAAAATTGTTGGAAGTTTTACCATTGGAACCCGCAAGCTATTTGATTTCATGGACAATAATCCATTTGTTGTTATGCTGAATGTGGACTATGTTAATCATACTGACAACATTGCCATTAATCCTAAAATGACTGCTATCAACTCATGTATTGAAGTTGATTTAACTGGACAAGTATGTTCAGATTCCATTGGAACTAGAATTTATTCAGGTGTTGGAGGTCAAATTGATTTTCTGCGAGGTGCTGCTATGGGTAAAGATGGAAAAGGAAAACCTATTTTAGCAATGCCTTCTTGTACAAGCAAAGGGGAATCGAAGATTGTACCATTCATTAAGCAAGGTGGTGGAGTAGTAACATCTCGTTCTCATATTCATTATCTTGTTACTGAACATGGCATTGCTGATCTTTTTGGCAAAAATATTAGACAGCGTGCATACCATCTCATTCAGATTGCTCATCCTAAACACCGTGAAGCTCTGGAGAAAGCTGCATTTGAAAGGCTGAAATGTATGCCATCA
>mimosarumisotig05205
ATGTTCAGTGATGGTGTAGTTGATCTAGTCAATACTGGATGCATTAATAATAAATATAAAGCTGTGTATGCTGGAAAAATTGTTGGAAGTTTTACCATTGGAACCCGCAAACTATTTGACTTCATGGACAATAATCCGTTTGTTGTTATGCTGAATGTGGACTATGTGAATCATACTGACAATATTGCCATAAATCCTAAAATGACTGCTATCAATTCATGTATTGAAGTTGATTTAACTGGACAAGTATGCTCAGATTCCATTGGAACAAGAATTTATTCAGGTGTTGGAGGTCAAATTGATTTTCTGCGAGGTGCAGCTATGGGTAAAGATGGAAAAGGAAAGGCTATTTTAGCAATGCCTTCTTGTACAAGCAAAGGGGAATCAAAGATTGTACCATTCATTAAGCAAGGTGGTGGAGTGGTAACATCTCGTTCTCATATTCATTATCTTGTTACTGAACATGGCATTGCTGATCTTTTTGGCAAGAACATTAGACAGCGCGCGTACCATCTCATTCAAATCTCTCATCCTAAACATCGTGAAGCTCTGGAGAAAGCCGCTTTTGAAAGGCTGAAATGTATGCCGTCA
>tentoriicolaisotig04591
ATGTTCAGTGATGGTGTAGTTGATCTAGTCAATACCGGATGCATTAATAATAAATATAAAGCTGTGTATGCTGGAAAAATTGTTGGAAGTTTTACCATTGGAACCCGAAAGCTATTTGACTTCATGGACAATAATCCATTTGTTGTTATGCTGAATGTGGACTATGTGAATCATTCTGACAACATTGCCGTAAATCCTAAAATGACTGCTATCAACTCATGTATTGAAGTTGATTTAACTGGACAAGTATGCTCAGATTCCATTGGAACTAGAATTTATTCAGGTGTTGGAGGTCAAATTGATTTTCTGCGAGGTGCTGCTATGGGAAAAGATGGAAAAGGAAAGCCTATTTTAGCAATGCCTTCTTGTACAAGCAAAGGGGAATCAAAGATTGTACCATTCATTAAGCAAGGTGGTGGAGTGGTAACATCTCGTTCTCATATTCATTATCTTGTTACGGAACATGGCATTGCTGATCTTTTCGGCAAAAACATTAGACAGCGTGCGTACCATCTCATTCAAATCGCTCATCCTAAGCATCGTGAAGCTCTGGAGAAAGCTGCTTTTGAAAGGCTGAAATGTATGCCTTCA

>lineatusisotig01200
ATGGGTGAAAGCACCGTAACGTTAAGGACAAAAAAGTTTATGTCTAATCGACTATTATGTCGGAAACAAATGGTTGTAGATGTTATCCATCCTGGAAAGGGATCAGTTCCAAAAACAGAAATCCGAGAAAAACTAGCTAAATTGTACAAAACTACACCAGATGTCATATTTTGTTTTGGTTTTAGGACGCAGTTTGGTGGTGGCAAATCATCCGGTTTTGCTCTTATATATGACACATTAGATTATGCAAAAAAATTTGAGCCAAAGTATCGTCTCATAAGGAATGGCTTTGGTGAAAGAGCAAAAACAGGCAGGAAACAGAGGAAAGAAAGGAAGAACAGAATGAAGAAAGTGAGAGGCACGAAAAAAGCTAAAGTTGGTGCTGCTAGTGGTAAA
>mimosarumisotig01238
ATGGGTGAAAGCACCGTAACGTTAAGGACAAAAAAGTTTATGTCAAATCGATTATTATGTCGGAAACAAATGGTCGTAGATGTTATCCATCCTGGAAAGGGATCAGTTCCAAAAACAGAAATCCGAGAAAAACTAGCTAAATTATACAAAACCACGCCAGATGTCATATTTTGTTTTGGTTTTAGGACACAGTTTGGTGGTGGCAAATCTTCCGGTTTTGCTCTCATATATGACACATTAGATTATGCAAAAAAATTTGAGCCAAAGTATCGTCTCATAAGGAATGGCTTTGGTGAACGAGCAAAAACAGGCAGGAAACAGAGGAAAGAAAGGAAAAACAGAATGAAGAAAGTAAGAGGCACCAAAAAAGCTAAAGTTGGTGCTGCTAGTGGTAAA
>tentoriicolaisotig01384
ATGGGTGAAAGCACTGTAACGTTAAGGACAAAAAAATTTATGTCAAATCGATTATTATGTCGGAAACAAATGGTTGTAGATGTTATTCATCCTGGAAAGGGATCAGTTCCAAAAACAGAAATCCGAGAAAAATTAGCTAAATTGTACAAAACTACACCAGATGTCATATTTTGTTTTGGTTTTAGGACGCAGTTTGGTGGCGGCAAATCTTCCGGTTTTGCTCTTATATATGACACATTAGATTATGCAAAAAAATTTGAGCCAAAGTATCGTCTCATAAGGAATGGCTTTGGTGAAAGAGCAAAAACAGGCAGGAAACAGAGGAAAGAACGGAAGAACAGAATGAAGAAAGTAAGAGGCACGAAGAAAGCTAAAGTTGGTGCTGCTAGTGGTAAA

>lineatusisotig01227
ATGGATGTCCGATGTGTTGACAAAAATGGTTGCTTTATTATTGGTGAGCGGGGCGAAGCTGTAATAGCAACTCCTGCACCAAACTTTCCCCTTTGTTTGTGGAAGGACGACAACAACAGCATACTAAAAGAAACTTATCTTACCAAATATCCAGGTGTCTGGTACCAGAATGATGAATGTTGGGTGAACCCAAAGACGAAAGGACTGATTGTCATTGGAAGAAGTGATGACACTCTAATACAGAATGGAGACCGATTTGGAGCTGGTGACGTATACTTTGCTATTCATGAAATGGAAGAGATTCTGGATTATATATGTGTGAACCAGAGTAGAAGTGATGGTGATTCTAGAGCTGTCCTGTTCGTCAAGCTGAAAGAAGACTGCAAATTTACACCAGAGCTCAAGGAAAAGATCTCTAAGACCATAGAAAGGGAACTGTGGATCGACTGCGTACCAAAGGTCATTCTAGAGGCTCCAGATATACCTTACAACTTGAACAACAAGAGAATGGAACGAGTTGTTCGACAGATCGTGGCTACGAATGAAGTTCCTCAAGTCAACAACATCAAAAATCCGGACTGTTTGAAATTTTTTTGTGATATTCCAGAACTCGTTAATTATGAC
>mimosarumisotig04979
ATGGATGTCCGATGTGTTGACAAAAATGGTTGCTTTGTTATCGGTGAGCGAGGCGAAGCTGTAATAGCAACACCTGCACCAAACTTTCCCCTTCGTTTGTGGAAGGACGACAATAACAGCATACTAAAGGAAACTTATCTTACAAAATACCCAGGCGTCTGGTATCAGAATGATGAATGTTGGGTCAACCCAAAAACGAAAGGACTGATTGTCATTGGAAGAAGTGACGATACTCTAATACAGAATGGAGACCGATTTGGAGCCGGTGATGTATATTTTGCTATTCATGAGATGGAAGAGATTTTGGATTACATATGCGTTAACCAGAATAGAAGTGATGGTGACTCAAGAGCTGTCCTGTTCGTCAAGCTAAAGGAGGACTGCAAATTTACACCAGAGCTCAAGGAAAAGATCTCAAAGACCATAGAAAGGGAATTGTGGATCGACTGCGTACCAAAAGTCATTCTAGAGGCTCCGGATATACCTTACAACTTGAACAACAAGAGAATGGAACGAGTTGTTCGGCAAATCGTGGCTACGAATGAAGTTCCTCAAGTCAACAACATCAAGAATCCGGACTGTTTGAAATTTTTTTGCGACATTCCAGAGCTCGTCAAGTATGAC
>tentoriicolaisotig04293
ATGGATGTCCGATGTGTTGACAAAAATGGTTGTTTCGTTATTGGAGAACGAGGCGAAGCAGTAATAGCAACTCCTGCACCCAACTTTCCCCTTTGTTTGTGGAAGGACGACAACAACAGAATACTAAAACAAACTTATCTCACCAAATATCCAGGTGTCTGGTATCAAAATGATGAATGTTGGGTCAATCCAAAGACGAAAGGACTGATTGTCATTGGAAGAAGTGACGACACTCTAATACAGAATGGTGACCGATTTGGAGCTGGAGATGTATACTTTGCTATTCATGAGATGGAAGAGATTCTTGATTACATATGTGTGAATCAGAGTAGAAGTGATGGTGACTCAAGAGCTGTTCTGTTCGTCAAGCTAAAGGAGGGCAGCAAATTTACACCAGAGCTCAAGGAAAAGATCTCAAAGACCATAGAAAGGGAATTGTGGATCGACTGCGTCCCAAAAGTCATTCTAGAGGCTCCGGATATACCTTACAACTTGAACAACAAGAGAATGGAACGAGTTGTTCGGCAGATTGTTGCTACGAATGAAGTTCCTCAAGTCAACAACATCAAGAATCCGGACTGTTTGAAATACTTTTGCAACATTCCAGAGCTTGTAAATTACGAC

>lineatusisotig01231
CTGGACTTTTTCTTTTCGTCAGCTGCGCAGCAGCAAAAAaACAACTTCTCTCGAGGAATAGGAAATGGAGGAAGAGGAAATCTAGGTGGATTTGGACGCCCTAGGGGACCTCCACCACCCATGTTTCCCAAATGCAAAGAGTTCGAGCAAGCTGTCAACGAGAAAATGGAAGAGAAGAGAAGGAACGGCGAAATTAGACCATCTAATTGCAGAAGTGGAGATAAGGAGGAATGCCGTTTTAACGACCTCTTGAAAGCTCGCCAGGAAGTTACAGTAGAACCTACAGAGGAATGTTTAGATCAAGTGAACCAATATATGAAAGGTACAATGATGCCCACTGAAACGACTTCGAGCAACGATTATGGTGATTCGGATGCTACTCTT
>mimosarumisotig04702
CTGGACTTTTTCTCCTTGTCAGCTGCACAGCAGCAAAAAAACAGTTTCTCTCGAGGAATAGGAAATGGAGGAAGGGGAAATCTAGGTGGATTTGGACGCCCTAGGGGACCTCCTCCACCCATGTTTCCCAAATGCAAAGAGTTCGAGCAAGCTGTCCACGAGAAAATGGAAGAGAAGAGAATGAACGGTGAAATTGGACCATATATGTGCAGGAGTGGAAATATGGAGGAATGTCGTTTTAACGACCTCTTGAAAGCTCGCCAGGAGGTTACTGTAGAACCGACTGAAGAATGTTTAGATCAAGTGAATCAATACATGAAAGGCACACTGGTGTCCACTGAGTCCACTTCGACCAACGATTATGGTGATTCCGATGCTGCTCTT
>tentoriicolaisotig04515
CTGGTCTTTTTCTCCTTGCCAGCTGCGCAGCATCGAAAAaACAGTTTCTCTCGAGGAATAGGAAATGGAGGAAGAGGAAATCTAGGTGGATTTGGACGCTTTAGGGGACCTCCACCACCCATGTTTCCAAAATGCAAAGAGTTCGAGCAAGCTGTCAACGAGAAAATGGAAGAGAAGAGAATGAGCGGCGAAATCGGACCATCTAACTGCAGGAGTGGAAATATGGAGGAATGTCGTTTTAACGACCTCTTGAAAGCTCGCCAGGAGGTTACTGTAGAACCGACAGAAGAATGTTTAGATCAAGTGAACCAATATATGAAAGGCACACTGATGACCACTGAATCGACTTCGAGCAACGATTATGGAGATTCGGATGCTACTCTT

>lineatusisotig01251
TTGAGCGTAATACTCGTTGGAGACAATCCAGCCAGTGCTATCTATGTCAATAACAAATTAAATGCTGCTTCTGAAACTGGTATATCAAGCGAAACAATACATCTTTCACCAAAAGCTACAGAAGAAGAAGTTTTAAATATCATCCGAGATTGCAATGATACGCCATATGTTGATGGAATTCTTGTGCAGCTTCCTTTGCCAAACCACATGAATGAACGTCGTGTGTGCAATGCTATTGCTCCACACAAAGATGTTGATGGATTTCACGTTGTCAATGTTGGACGATATTGTCTGGATATGCACTCTTTAATTCCATGCACACCATTGGGTATAATGGAGCTTCTACGGAGAACTGGTATCCAAACATTTGGTAAAAATGCCGTGGTTTGTGGAAGATCAAAAAATGTTGGAATGCCAATGGCCATGCTACTTCATGCTGATGGAATAGGAGAGACGCAAGCAGGCGATGCAACAGTCACTATTTGTCACCGGCATACACCGGCAGCAAAGCTAGTTGAATTCACTCGAATGGCCGATATTCTTGTTGTGGCAACGGGTATACCTCATCTCATAACAGCAGATATGGTAAAAGAAGGCGCTGCAGTCATCGACGTAGGTATTACTAGGATAAAAGATCCTCAGACTGGAAAATCTAAGCTTGTTGGAGATGTAGATTTTGACAGGGTTGTTGAAAAAGTCAGTTACATAACTCCCGTTCCTGGTGGTGTAGGTCCAATGACGGTAGCCATGCTTATGAAGAACACTTACTTGGCAGCTTGTAATCAACTAAGCTATGAGACTGGAACAATAGAAAGGTACCAAATATGGGATTACGAAGAGGAAAGTGCTGCTTTTGTC
>mimosarumisotig04683
TTGAGTGTCATACTCGTTGGAGATAATCCCGCCAGTGCTGTCTATGTCAATAACAAATTAAATGCTGCTTGTGAAACTGGTATATCAAGCGAAACAATACATCTTTCACCAAAAGCTACAGAAGAAGAAGTTTTAAATATCATCCGAGATTGTAACGACATGCCAGATGTTGACGGAATACTTGTGCAGCTTCCTTTGCCGAACCACATGAATGAACGTCGTGTGTGCAATGCTATTGCTCCACACAAAGATGTTGATGGATTTCACGTTGTTAATGTTGGACGATATTGCCTGGATATGCACTCTTTAATTCCATGCACACCATTAGGTATAATGGAGCTTCTACGGAGGACTGGTATAAAAACATTTGGGAAAAACGCCGTGGTTTGTGGAAGATCAAAAAATGTCGGAATGCCAATGGCCATGCTACTTCATGCTGATGGAATAGGAGAGACGCAAGCAGGAGATGCAACAGTCACTATTTGTCACCGGCATACACCAGCAGCAAAATTAGTCGAATTTACTCGAATGGCCGATATTCTTGTTGTGGCAACAGGTATACCTCATCTCATAACAGCAGATATGGTGAAAGAGGGCGCTGCAGTCATCGACGTAGGTATTACCAGGATAAAAGATCCTCAGACTGGAAAATCTAAGCTTGTTGGAGATGTAGACTTTGACAGAGTTGTAGAAAAAGTCAGTTACATAACTCCGGTTCCTGGCGGTGTAGGTCCAATGACGGTAGCCATGCTTATGAAGAACACTTACTTAGCAGCTTGTAATCAACTAAGCTATGAGACTGGAACAGTAGAAAGGTATCAAATATGGGATTACGAAGAAGAAAGTGCGGCTTTTGTC
>tentoriicolaisotig03886
TTGAGCGTCATACTCGTTGGAGATAATCCCGCTAGTGCTGTCTATGTCAATAACAAATTAAATGCTGCTCGTGAAACTGGCATATCAAGCGAAACAATACATCTTTCACCAAAAGCTACGGAAGAAGAAGTTTTAAATATCATCCGAGATTGTAACGACATGCCAGATGTTGACGGAATCCTTGTGCAACTTCCTTTGCCGAACCACATGAATGAACGTCGAGTGTGCAATGCTATTGCTCCACACAAAGATGTTGATGGATTTCACGTTGTCAATGTTGGACGATATTGCCTGGATATGCACTCTTTAATTCCATGCACACCATTAGGTATAATGGAGCTTCTACGGAGGACTGGTATAAAAACATTTGGTAAAAATGCCGTAGTTTGTGGAAGATCAAAAAATGTCGGAATGCCAATGGCCATGCTACTTCATGCTGATGGAATAGGAGAGACGCAAGCAGGAGATGCAACAGTCACTGTTTGTCACCGGCATACACCGGCAGCAAAGTTAGTTGAATTTACTCGAATGGCCGATATTCTTGTTGTGGCAACAGGTATACCTCATCTCATAACAGCAGATATGGTGAAAGAGGGCGCTGCAGTCATCGACGTAGGTATTACCAGGATAAAAGATCCTCAGACTGGAAAATCTAAGCTTGTTGGAGATGTAGACTTTGACAGAGTTGTAGAAAAAGTCAGTTACATAACTCCGGTTCCTGGCGGTGTAGGTCCAATGACGGTAGCCATGCTTATGAAAAACACTTACTTGGCAGCTTGTAATCAACTAAGCTATGAGACTGGAACAATAGAAAGGTATCAAATATGGGATTACGAAGAAGAAAGAGCTGCTTTTGTT

>lineatusisotig01267
TTGGGAGGATCTCCCGTGGTGGTACGGAACTCGAGACTACGGGGGGATTGGGGCGTGGAGGAGCGGCTCGATGGACCGTTTCCGTTCCCCGTCGCCCCTCGGACATTCCTACTCGTCATCACTGCCTACATGGACAGCTACGAGGTCGAGATTAATGGATCTTCCAACTTCTCGTTCAAAGTACGAGATGGATTGCCGATATCTTCCGTCACCCACCTGGCGATCGAGGCTGGGCTCTTCATTCGGGCGATACACGCACCAGTGGAGAGTATGCCGCGGAAATTACGTCTAAGCTTGGGAAGTGGAGTGAAAGTGGGCGATATGTTTTCTATCAAAGGGGAGCCCACAGAAGACGCTAAAAGTTTCGTCGTCAACTGGCAGACTGGACCTGGAAAGTTCGACGATGTTCTCTTCCTGTTGAATCCACAACTGGAAGAGGGCCGCGTCGTTATGAATTGTAGACTAGACGATGAATGGGCCAAAGAAGAAACATCTTCAGATTGCCCCTTCAGCCCCGGTACGCCTTTTCATCTGGCAGTGGGCGTTTCCTCCCTTGGGTTTGACACTTTGTTAGACGGAAAAGAGTGGTTGAATTTTAGACACAAGCACGAAGTAAGCAATGCGAAAACCTTATTCATTGAAGGAGATCTGCAACCAACAGATATCTGGATAGACTGTGCCCAGTTAAACGCTTCGGGAATTGTAAACGGTGTGATAAAAAGAGGAGTGCGTCTGCAGCTTATATGCCCGGAATTACCTTTAACTTCCCGAATATCAGGAGGATTTGAGAAAGGATGCCTT
>mimosarumisotig00555
TTGGGAGGAACTCCCGTGGTGGTACGGAACTCGAGACTACGGGGGGATTGGGGCGTGGAGGAGCGGCTCGATGGACCGTTTCCGTTCCCCATCGCCCCTCGGACATTCCTACTCGTCATCACTGCCTACATGGACAGCTACGAGGTCGAGATTAATGGATCTTCCAACTTCTCGTTCAAAGTACGAGATGGATTGCCGATATCTTCCGTCACCCACCTGGCGATCGAGGCTGGGCTCTTCATTCGGGCGATACACGCACCAGTGGAGAGTATGCCGAGGAAATTACGTCTAAGCTTGGGAAGTGGAGTGAAAGTGGGCGATATGTTTTCTATCAAAGGGGAGCCCACAGAAGACGCTAAAAGTTTCGTCATCAACTGGCAGACTGGACCTGGAAAGTTCGACGATGTTCTCTTCCTGTTGAATCCTCAACTGGAAGAGGGCCGCGTCGTTATGAATTGTAGACTGGACGATGAGTGGGCCAAGGAAGAAACATCTTCAGATTGCCCCTTCAGCCCCGGTAAGCCTTTTCATCTCGCAGTGGGCGTATCCTCCCTTGGATTTGACACTCTGCTAGATGGAAAAGAGTGGCTGAATTTTAGACACAAGCACGAAGTCAGCAATGCGAAAACTTTATTCATTGAAGGAGATCTGCAACCAACAGATATCTGGATAGATTGTGCCCAGCTGAATGCTTCGGGAATTGTAAACGGTGTCATAAAAAGAGGAGTGCGTCTGCAGCTTATAGGCCCGGAATTACCTTTAACTTCCCGGATAACAGGAGGATTTGAGAAAGGATGCCTT
>tentoriicolaisotig01212
TTGGGAGGAACTCCCGTGGTGGTACGGAACTCGAGACTACGGGGGGATTGGGGCGTGGAGGAGCGGCTCGATGGACCGTTTCCGTTCCCCGTCGCCCCTCGGACATTCCTACTCGTCATCACTGCCTACATGGACAGCTACGAGGTCGAGATTAATGGATCTTCCAACTTCTCGTTCAAAGTACGAGATGGATTGCCGATATCTTCCGTCACCCACCTGGCGATCGAGGCTGGGCTCCTCATTCGGGCGATACACGCACCAGTGGAGAGTATGCCGAGGAAATTACGTCTAAGCTTGGGAAGTGGAGTGAAAGTGGGCGATATGTTTTCTATCAAAGGGGAGCCCACAGAAGACGCTAAAAGTTTCGTCGTCAACTGGCAGACTGGACCTGGAAAGTTCGACGATGTTCTCTTCCTGTTGAATCCTCAACTGGAAGAGGACCGCGTCGTTATGAATTGTAGACTGGACGATGAGTGGGCCAAGGAAGAAACATCTTCAGATTGCCCCTTCAGCCCTGGTAAGCCTTTTCATCTGGCAGTGGGCGTATCCTCCCTTGGGTTTGACACTCTACTAGATGGAAAAGAGTGGTTGAATTTTAGACACAAGCACGAAGTAAGCAATGCGAAAACTTTATTCATTGAAGGAGATCTGCAACCAACAGATATCTGGATAGATTGTGCCCAGCTTAATGCTTCGGGAATTGTAAATGGTGTCATTAAAAGAGGAGTGCGTCTGCAGCTTATATGCCCGGAATTACCTTTAACTTCCCGGATAACAGGAGGATTTGAGAAAGGATGTCTT

>lineatusisotig01268
ATGGTACCCAAGGATTCGACCAGGTTCGCCATTAATCTCCAGAGGGGTGCTGACCCGGAGCACGCCGACCTACACCTTCACCTCTGTGCCCATTTGGGAGGATCTCCCGTGGTGGTACGGAACTCGAGACTACGGGGGGATTGGGGCGTGGAGGAGCGGCTCGATGGACCGTTTCCGTTCCCCGTCGCCCCTCGGACATTCCTACTCGTCATCACTGCCTACATGGACAGCTACGAGGTCGAGATTAATGGATCTTCCAACTTCTCGTTCAAAGTACGAGATGGATTGCCGATATCTTCCGTCACCCACCTGGCGATCGAGGCTGGGCTCTTCATTCGGGCGATACACGCACCAGTGGAGAGTATGCCGCGGAAATTACGTCTAAGCTTGGGAAGTGGAGTGAAAGTGGGCGATATGTTTTCTATCAAAGGGGAGCCCACAGAAGACGCTAAAAGTTTCGTCGTCAACTGGCAGACTGGACCTGGAAAGTTCGACGATGTTCTCTTCCTGTTGAATCCACAACTGGAAGAGGGCCGCGTCGTTATGAATTGTAGACTAGACGATGAATGGGCCAAAGAAGAAACATCTTCAGATTGCCCCTTCAGCCCCGGTACGCCTTTTCATCTGGCAGTGGGCGTTTCCTCCCTTGGGTTTGACACTTTGTTAGACGGAAAAGAGTGGTTGAATTTTAGACACAAGCACGAAGTAAGCAATGCGAAAACCTTATTCATTGAAGGAGATCTGCAACCAACAGATATCTGGATAGACTGTGCCCAGTTAAACGCTTCGGGAATTGTAAACGGTGTGATAAAAAGAGGAGTGCGTCTGCAGCTTATATGCCCGGAATTACCTTTAACTTCCCGAATATCAGGAGGATTTGAGAAAGGATGC
>mimosarumisotig00554
ATGGTACCCAAGGATTCGACCAGGTTCGCCATTATTCTCCAGAGGGGTGCTGACCCGGAGCACGCCGACCTACACCTTCACCTCTGTGCCCATTTGGGAGGAACTCCCGTGGTGGTACGGAACTCGAGACTACGGGGGGATTGGGGCGTGGAGGAGCGGCTCGATGGACCGTTTCCGTTCCCCATCGCCCCTCGGACATTCCTACTCGTCATCACTGCCTACATGGACAGCTACGAGGTCGAGATTAATGGATCTTCCAACTTCTCGTTCAAAGTACGAGATGGATTGCCGATATCTTCCGTCACCCACCTGGCGATCGAGGCTGGGCTCTTCATTCGGGCGATACACGCACCAGTGGAGAGTATGCCGAGGAAATTACGTCTAAGCTTGGGAAGTGGAGTGAAAGTGGGCGATATGTTTTCTATCAAAGGGGAGCCCACAGAAGACGCTAAAAGTTTCGTCATCAACTGGCAGACTGGACCTGGAAAGTTCGACGATGTTCTCTTCCTGTTGAATCCTCAACTGGAAGAGGGCCGCGTCGTTATGAATTGTAGACTGGACGATGAGTGGGCCAAGGAAGAAACATCTTCAGATTGCCCCTTCAGCCCCGGTAAGCCTTTTCATCTCGCAGTGGGCGTATCCTCCCTTGGATTTGACACTCTGCTAGATGGAAAAGAGTGGCTGAATTTTAGACACAAGCACGAAGTCAGCAATGCGAAAACTTTATTCATTGAAGGAGATCTGCAACCAACAGATATCTGGATAGATTGTGCCCAGCTGAATGCTTCGGGAATTGTAAACGGTGTCATAAAAAGAGGAGTGCGTCTGCAGCTTATAGGCCCGGAATTACCTTTAACTTCCCGGATAACAGGAGGATTTGAGAAAGGATGC
>tentoriicolaisotig01211
ATGGTACCCAAGGATTCGACCAGGTTCGCCATTAATCTCCAGAGGGGTGCTGACCCGGAGCACGCCGACTTACACCTTCACCTCTGTGCCCATTTGGGAGGAACTCCCGTGGTGGTACGGAACTCGAGACTACGGGGGGATTGGGGCGTGGAGGAGCGGCTCGATGGACCGTTTCCGTTCCCCGTCGCCCCTCGGACATTCCTACTCGTCATCACTGCCTACATGGACAGCTACGAGGTCGAGATTAATGGATCTTCCAACTTCTCGTTCAAAGTACGAGATGGATTGCCGATATCTTCCGTCACCCACCTGGCGATCGAGGCTGGGCTCCTCATTCGGGCGATACACGCACCAGTGGAGAGTATGCCGAGGAAATTACGTCTAAGCTTGGGAAGTGGAGTGAAAGTGGGCGATATGTTTTCTATCAAAGGGGAGCCCACAGAAGACGCTAAAAGTTTCGTCGTCAACTGGCAGACTGGACCTGGAAAGTTCGACGATGTTCTCTTCCTGTTGAATCCTCAACTGGAAGAGGACCGCGTCGTTATGAATTGTAGACTGGACGATGAGTGGGCCAAGGAAGAAACATCTTCAGATTGCCCCTTCAGCCCTGGTAAGCCTTTTCATCTGGCAGTGGGCGTATCCTCCCTTGGGTTTGACACTCTACTAGATGGAAAAGAGTGGTTGAATTTTAGACACAAGCACGAAGTAAGCAATGCGAAAACTTTATTCATTGAAGGAGATCTGCAACCAACAGATATCTGGATAGATTGTGCCCAGCTTAATGCTTCGGGAATTGTAAATGGTGTCATTAAAAGAGGAGTGCGTCTGCAGCTTATATGCCCGGAATTACCTTTAACTTCCCGGATAACAGGAGGATTTGAGAAAGGATGT

>lineatusisotig01269
ATGATGGCTTTAAACGGGTTTCCATTTGATCTGGTGAAGGATTATATGTTGCATGATGTTGAACCTATATGGTTTGAAGGCAGTAAGTTTCAAGAAGCTGAAAGAGATTACCAAGAGTTAATTGCTCAGCAGAATCGGCAACAGTTAACTCAGGAAAATCCTGATGTCTTACAGTACTCACTGGCTAGTGAAATAGCACATGCTCGTCAGAAAATTCAAAATTTTCTAAAATCTACTGATACTGGAAGTTTGGAAGATCAGAGCTCGTCACTTTCGAAAAGAATAGAGAAGTTAGAAGAAGAATCAGAAAAATTCAGGAAAGAATTAGGAAGTCTGTTTTCACAGTTGAATTCACAGTTAACTAAATTCGAAGAACTTGAAAATGCTTTAAAGGACTTAATAGATCCGGAATCCAGCAAGCCTAGCGAGAAATCAAAAGCTGGTCTGGAAAAGAATGTCCATAATGGCCCTGCAAAAGATGATGATGAGGATGACATAGATCTCTTTGGATCTGGTGATGAATCTGAAGAAGAAAATCGGGTTAAACAGGAGAGATTGAAAGCCTATGAGAATAAAAAAGCAAAAAAGCCAGCTATTGTTGCCAAATCAAGTGTTGTATTAGATGTTAAACCATGGGATGATGAAACAGATATGGAAGAAATGGAAAAGGCTGTCCGGAGGATTGAAACTGAAGGTTTAAAGTGGGGTGCAAGTAAACTTGTACCCTTGGCCTATGGAATTAAAAAACTGCAAATAATTGCAATAGTAGAAGATGATAAAGTAAGTGTTGACTGGCTTCAAGAAACTATTCAAGACATAGAGGATTTGGTTCAAAGTGTGGATATAGCTGCCTTTAATAAG
>mimosarumisotig00844
ATGATGGCTTTAAACGGGTTACCTGCTGATCTGTTAAATGATTATATGATGAATGATGTTGAACCTATATGGTTTGAAGCCAACAGGTTTCAAGAAGCTGAGAGAGATTACCAAGAGCTAATTGCTCAGCAGAATCGGCAACGGTTAACTCAGGCAAATCCTGATGTCTTACAGTACTCACTGGCTAGTGAAATAGCACATGCTCGTCAGAAAATTCAAAATTTTCTAAAATCTACTGATGCTGGAAGTTTGGAAGATCAGAGCTCGACACTTTTGAAAAGAGTAGAGAAGTTAGAAGAGGAGTCAGAAAAATTCAAGAAACAGTTAGGAAGTCTTTTTTCAGAGCTGAATTCACATTTAAACAAATTTGAAGAAATAGAAAATGCTTTAAAGGTCTTAACAGATCCTGTATCCAGTAACTCTAGCCAGAAAGTAAAAGCTGGTGTGGAAAAGAATGTCCATAATGGGCCTGCAAAAGATGATGATGATGAT---ATAGATCTCTTTGGATCTGGTGATGAATCTGAAGAAGAAAATCGGGTTAAAGAGGAGAGATTGAAAGCATATGAGAATAAAAAAGCAAAAAAGCCAGCCATTGTTGCCAAATCAAGTGTTGTATTAGATGTTAAACCATGGGATGATGAAACAGATATGGAAGAAATGGAGAAAGCTGTCCGTAGGATTGAAACAGAAGGTTTAAAATGGGGTGCAAGTAAACTTGTACCCTTGGCATATGGAATTAAAAAACTGCAAATAATTGCAATAGTAGAAGATGATAAAGTTAGTGTTGACTGGCTTCAAGAAACTATTCAAGACATTGAGGATTTGGTTCAAAGTGTGGATATAGCTGCCTTTAATAAG
>tentoriicolaisotig00527
ATGATGGCTTTGAACGGGTTACCTGCTGATCTGTTGAATGATTATATGATGAATGATGTTGAACCTATATGGTTTGAAGCCAATAGGTTTCAAGAAGTTGAGAGAGATTACCAAGAGTTAATTGCTCAGCAGAATCGGCAACGGTTAACTCAGGCAAATCCTGATGTCTTACAGTACTCACTGGCTAGTGAAATAGCACATGCTCGTCAGAAAATTCAAAATTTTCTAAAATCTACTGATGTTGGAAGTTTGGAAGATCAGAGCTCGACACTTTTGAAAAGAGTAGAGAAGTTAGAAGAAGAATCAGAAAAATTCAGTAAACAATTAGGAAGTCTTTTTTCACAACTGACTTCACATTTAAACAAATTCGAAGAACTTGAAAATGCTTTAAACGTCTTAAAAGATCCCGAATCCAACAACTCTAGCCAGAAAGTAAAAGCCAGTGCGGAAAGGAATGTTCATAATGGGCCTGCAAAAGATGATGATGATGATGATATAGATCTCTTTGGATCTGGCGATGAATCTGAAGAAGAAAATCGGGTTAAAGAGGAGAGATTGAAAGCATATGAGAATAAAAAAGCAAAAAAGCCAGCCATTGTTGCCAAATCAAGTGTTGTATTAGATGTTAAACCATGGGATGATGAAACAGATATGGAAGAAATGGAGAAAGCTGTCCGTAAGATTGAAACAGAAGGTTTGAAATGGGGTGCAAGTAAACTTGTACCCTTGGCGTATGGAATTAAAAAACTGCAAATAATTGCAATAGTAGAAGATGATAAAGTTAGTGTTGACTGGCTTCAAGAAACTATTCAAGATATTGAGGATTTGGTTCAAAGTGTGGATATAGCTGCCTTTAATAAA

>lineatusisotig01283
ATGACCAAGATGGCCGAGGAGAAAGATTTGAATCCGTCTGAAAGTAATAAGATTTCTGACACCATGAGTAATATAAATCCTGAAAATGGAATGGAAGACGAACCCGATTTTAGTGATCCTGAGGATTTTGTGGATGATATTACTGATGAAGAACTCCTCGGTGATTTATTGAAAAACAAGCCCCGTGAAACTGATGGAGTGGAATCTGTTATTATTGTTGATGGTATTCCTAAAGTTGGTCCAGAAAGAGTTGAAAAGCTGAAAAATGTGCTTTATAAACTTTATTCAAATTTTGGTAAAATTGTGACAGTTGACTATCCCATGGATGAAAATGGTGTAACAAAAGGATATGTATTCTTTGAATTTGCATCTCCAGAAAATGCTATTGAAGCAGTGAAATCAACTAATGGGTACAAACTTGATAAGCATCACATATTTGATGTTAACCTTTTTACAGATTTTGCAAAGTATGAAAATATTCCAGATGAATGGACGCCACCAACTCCACAACCTTATGTGGATCATGGAAATCTCAGGTATTGGTTACAAGAGCCAGATGCTTGTGATCAATACAGTGTTATGTATGATGGTGGAGCAAAGACTGCTATTTACTTAAATACCAATCCAGAACCTACTCTTCTACAAGAAAGAGAGTCATGGACTGAAACATATGTACAGTGGTCGCCTCTTGGCACATACTTAGCAACTTTCCATCCTCGAGGAGTAGCCTTATGGGTAGGAGAAAAATTTACTCAGTTCATGAAATTCAGCCATAACAACGTCCAATGTATTAGCTTTTCTCCATGTGAAAAGTATTTAGTAACATTTAGCAACATCCCTGAGTCAAGAGAAGATCCTCATTGTGTTATGATTTGGGAAATCAGAACTGGAATAAAGAAAAGAAGTTTTCATGCAGACACACATCCACATTCAACATGGCCTATGTTCAAATGGAGCCATGATGACAGATATTTTGCTAAAATTGGCAAAGATATACTCAGTATATATGAAACTCCATCCTTTGGTTTATTGGGAAAGAAAAGTATCAAAATACCTGGAATTAAAAATTTTTCTTGGTCACCTACACAAAATATTGTGGCATACTGGGTTGCTGAAGAAAAAGATGTTCCTGCCCGAGTGACTTTACTGGAAATACCCAGTCGAACAGAACTTAGAGCCAAAAATCTTTTCAGTGTAGCAGACTGTATGATGCATTGGCAGAAATCCGGTGGTTATTTATGTGTCAAAGTTGATAGGTATACAAAAGCAAAGAAAGAGAAAAATGAATGGAAGTACAGTGGCATGTATTACAATTTTGAAATATTTCACATGCGAGAAAAGCAAATTCCTGTAGATAGTGCAGAAATCAAAGAGAACATAACTGCTTTTGCATGGGAACCGGTGGGCAATAAATTTGCTGTTATACATGGAGACACACCACACATCAGTGTGAGTTTTTATGGGATAAAACCAGGAGGCACAGTGAGTTTGTTGAAAAAATTTGAACGAAAGCAATGTAATCGGCTGTTTTGGTCTCCAAATGGGCAGTTTATTGTTCTTGCAGGATTGAGAACGATGAGTGGAACTTTAGAATTTATAGACACATCAGATTTTACTGTAATGGCTCAAAGTGAACATTTTATGGCTACTGACATAGAATGGGATCCAACGGGTAGATATGTTGTCTCTGGAATTAGCTGGTGGATGCATAAGGTTGATAATGCATTCTGGTTGTGGACATTCCAAGGGAGACTTCTTCGGAAAAATGACTTAGAAAGATTCTGTCAGTTACTTTGGCGACCTCGGCCACCAACTTTACTATCAGAAGAGAAAATTAAGGAAATCAAAAAGAACCTAAAAAAATACAGCGCACAGTTTGATATAAAAGATCGAATGACATTATCTAAAGCTTCCAAAGAAATTGTTGAAAAAAGAAGAAAATTAATGGATGAATTTAGAAGTGTTAGGCAGAAGAGGATAGATGAATTTAACAGCAAAAAGAAATTGCGTTTGGAATTACGAAATGGTGTTGATACAGATGAACTTGATGCAGAAACTGGAAATTTAGAAGAAGAAATAGTTGAATTCCTTGTAAAAGAAGAAGTTGTGGTTTTAGAAGAA
>mimosarumisotig06356
ATGACCAAGATGGCCGAGGAAAAAGATTTGAATCCGTCTGAAAGCAATAAGAATTCTGACACCATGAGTAATATGAATCCTGAAAATGGAATGGAAGACGAGCCCGATTTTAGTGATCCTGAGGATTTTGTGGATGATATTTCTGATGAAGAACTCCTTGGTGATTTATTGAAAAACAAGCCCCGTGAAACTGATGGAGTAGAATCTGTTATTATTGTTGATGGTATCCCTAAAGTCGGTCCAGAGAGAGTTGAAAAGCTGAAAAATGTGCTTTATAAACTTTATTCAAACTTTGGTAAAATTGTAACAGTTGACTATCCCATGGATGAAAATGGTGTAACAAAAGGATATGTATTCTTTGAATTTGCATCTCCAGAAAATGCTATTGAAGCAGTGAAATCAACAAATGGGTACAAACTTGATAAGCACCACATATTTGATGTTAACCTTTTCACGGATTTTGCAAAGTATGAAAATATTCCGGATGAATGGACGCCACCAACCCCACAACCTTATGTTGATCATGGAAATCTCAGGTATTGGTTACAAGAGCCAGATGCTTGCGATCAATACAGTGTTATGTATGATGGTGGAGCAAAGACTGCTATTTATTTAAATACTAATCTAGAACCTACTCTTCTACAAGAAAGAGAGTCATGGACTGAAACATATGTACAATGGTCACCTCTTGGCACATACTTAGCAACTTTCCATCCTCGAGGAGTAGCCTTGTGGGTAGGAGAAAAATTTACTCAGTTCATGAAATTCAGCCATAATAACGTCCAATGTATTAGCTTTTCTCCATGTGAAAAGTATTTAGTAACGTTTAGCAACATCCCTGAATCAAGAGAAGATCCTCATTGTGTAATGATTTGGGAAATCAGAACTGGAATAAAGAAAAGAAGTTTCCATGCAGACACACATCCACATTCAACATGGCCTATGTTCAAATGGAGTCATGATGACAAATATTTTGCTAAAATTGGTAAAGATATACTCAGTATATATGAAACTCCATCCTTTGGCTTATTGGGAAAGAAAAGTATCAAAATACCTGGAATTAAAAATTTTTCTTGGTCACCTACACAAAATATTGTGGCTTATTGGGTTGCTGAAGAAAAAGATGTTCCTGCCCGAGTGACTTTACTTGAAATACCCAGTCGAACAGAACTTAGAGCAAAAAATCTTTTCAGTGTAGCAGATTGTATGATGCATTGGCAGAAATCCGGTGGTTATTTATGTGTCAAGGTTGATAGGTATACAAAAGCAAAGAAAGAGAAAAATGAATGGAAGTATAGTGGAATGTATTACAATTTTGAAATATTTCACATGCGAGAAAAGCAAATTCCTGTAGATAGTGCAGAAATCAAAGAGAACATAACTGCTTTTGCATGGGAACCGGTGGGCAATAAATTTGCTGTTATACATGGAGACACACCACACATCAGTGTGAGTTTTTATGGTATAAAACCAGGAGGCACAGTGAGTTTGTTGAAAAAATTTGAGCGAAAACAGTGTAATCGTCTTTTTTGGTCTCCAAATGGACAGTTTATTGTACTTGCAGGATTGAGAACAATGAGCGGCAGCTTAGAATTCATAGACACATCAGATTTTACTGTAATGGCTCAAAGCGATCATTTTATGGCTACCGACATTGAATGGGATCCAACGGGTAGATATGTTGTCTCTGGAATTAGCTGGTGGATGCATAAGGTTGATAATGCATTCTGGTTGTGGACGTTCCAAGGGAAACTGCTTCGGAAAAATGACTTAGAAAGATTTTGCCAGTTACTATGGCGACCTCGGCCACCAACTTTATTATCAGAAGAGAAAATTAAGGAAATAAAAAAGAATCTAAAAAAATACAGCGCTCAGTTTGATATAAAAGATCGAATGACATTATCTAAAGCTTCCAAAGAAATTGTTGAAAAAAGGAGAAAATTGATGGACGAATTTAGAAGTATTAGGCAGAAAAGGATAGATGAATTTAACAGCAAAAAGAAATTGCGTTTGGAATTACGAAATGGCATTGATACAGATGAACTTGATGCAGAAACTGGAAATTTAGAAGAAGAAGTAGTTGAATTCCTTGTAAAAGAAGAAGTTGTGGTTTTAGAAGAA
>tentoriicolaisotig05015
ATGACCAAGATGGCCGAGGAAAGAGATTTAAATCCGTCTGAAAGCAATAAGAATTCTGACACCATGAGCACTATGAATCCTGAAAATGGAATGGAAGACGAGCCCGATTTTAGTGATCCTGAGGATTTTGTGGATGATATTACTGATGAAGAACTCCTTGGTGATTTATTGAAAAACAAGCCCCGTGAAACTGATGGAGTGGAATCTGTTATTATTGTTGATGGTATCCCTAAAGTTGGTCCAGAAAGAGTTGAAAAGCTGAAAAATGTGCTTTATAAACTTTATTCAAACTTTGGTAAAATTGTGACAGTTGACTATCCCATGGATGAAAATGGTGTAACAAAAGGATATGTATTCTTTGAATTTGCATCTCCAGAAAATGCTATTGAAGCAGTGAAATCAACAAATGGGTACAAACTTGATAAGCACCACATATTTGATGTTAATCTTTTCACAGATTTTGCAAAGTATGAAAATATTCCAGATGAATGGACGCCACCAACCCCACAACCGTATGTAGATCATGGAAATCTCAGGTATTGGTTACAAGAGCCAGATGCTTGTGATCAATACAGTGTTATGTATGATGGTGGAGCAAAGACTGCTATTTACTTAAATACTAACCCAGAGCCTACTCTTCTACAAGAAAGAGAGTCGTGGACTGAAACATATGTACAATGGTCGCCTCTTGGCACATACTTAGCAACTTTCCATCCTCGGGGAGTAGCCTTGTGGGTAGGAGAAAAATTTACTCAATTTATGAAATTCAGCCATAACAACGTCCAATGTATTAGCTTTTCTCCTTGTGAAAAGTATTTAGTAACATTTAGCAACATCCCTGAATCAAGAGAAGATCCTCATTGTGTAATGATTTGGGAAATCAGAACTGGAATAAAGAAAAGAAGTTTCCATGCAGACACACATCCGCATTCAACATGGCCTATGTTCAAATGGAGCCATGATGACAAATATTTTGGTAAAATTGGTAAAGATATACTCAGTATATATGAAACTCCATCCTTTGGCTTACTGGGAAAGAAAAGTATCAAAATATCTGGAATTAAAAATTTTTCTTGGTCACCTACACAAAATATTGTGGCTTACTGGGTTGCTGAAGAAAAAGATGTCCCTGCCCGAGTGACTTTACTTGAAATACCCAGTCGAACAGAACTTAGAGCAAAAAATCTTTTCAGTGTTGCAGATTGTATGATGCATTGGCAGAAATCCGGTGGTTATTTATGTGTCAAGGTTGATAGGTATACAAAAGCAAAGAAAGAGAAAAATGAATGGAAGTACAGTGGAATGTATTACAATTTTGAAATATTTCACATGCGAGAAAAGCAAATTCCTGTAGATAGTGCAGAAATCAAAGAGAACATAACTGCCTTTGCATGGGAACCGGTGGGCAATAAATTTGCTGTTATACATGGAGACACACCACACATCAGTGTGAGTTTTTATGGGATAAAACCAGGAGGCACAGTGAGTTTGTTGAAAAAATTTGAACGAAAGCAATGTAATCGTCTGTTTTGGTCTCCAAATGGACAGTTTATTGTTCTTGCAGGATTGAGAACGATGAGCGGCAGTTTAGAATTTATAGACACATCAGATTTTACTGTAATGGCTCAAAGTGAACATTTTATGGCTACTGACATAGAATGGGATCCAACTGGTAGATATGTTGTCTCTGGAATTAGCTGGTGGATGCATAAGGTTGATAATGCATTCTGGTTGTGGACATTCCAAGGAAGACTTCTTCGGAAAAATGACTTGGAAAGATTTTGTCAGTTACTCTGGCGACCTCGGCCACCAACTTTATTATCAGAAGAGAAAATTAAGGAAATCAAAAAGAATCTTAAAAAATACAGTGCTCAGTTTGATATAAAAGATCGAATGACATTATCTAAAGCTTCCAAAGAAATTGTTGAAAAAAGAAGAAAATTAATGGACGAATTTAGAAGTATTAGGCAAAAGAGGATAGATGAATTTAACAGCAAAAAGAAATTGCGTTTGGAATTACGAAATGGTATTGATACAGATGAACTTGATGCAGAAACTGGAAATTTAGAAGAAGAAGTAGTTGAATTCCTTGTAAAAGAAGAAAATGTGGTTTTAGAAGAA

>lineatusisotig01299
ATGTCTGCGAGTGGAGCTACTCCAAAAAAGATGAAGAAAGTAGAAGTGGGAGATGGTGAAGAAAGCCGAGATTATGATGCAGAAACACAAAAAGCATTAGAAGAAATCGACGCTTGTCAGAATGAAATCGACGCTTTGAATGAAAAAGCAAGTGAAGAAATCCTTAAAGTTGAGCAGAAGTACAACAAATTAAGAAAACCATACTTCGAAAAGCGGAATGAGCTGATTCGAAAGATACCTAACTTTTGGGTGACCGCTTTTGTAAATCATCCTCAAATTTCTGCTATCCTCGATGAAGAGGAGGAAGAATGTCTCCATTTTCTGACCAAATTGGAAGTTGAGGAATTTGAAGATATTAAATCAGGTTACAGAATTAAGTTCTACTTCGATGAAAATCCATATTTTGAAAATGATGTCATTGTCAAAGAGTTCCACCTTGGCTCCTCAGGCGATCCAGCTTCTCAGTCAACTCCTATTAAATGGAAGGATGGAATGGATTTAACTAAAAGACACAAAGAAAGACAAGCACAGATGAAAAACAGCCGGAAAAGGGCACATGAAACACCAAGGACATTTTTCACATGGTTTGCTGATCATGGAGATGCATCTGCAGACGACATAGCTGAAGTTATAAAAGATGATATGTGGCCAAATCCTCTACAGTACTTTTTAGTTCCAGACATTGAAGTAGAGAATGGAATAGAAGGAGAAGAAGATGAGAGTGAGGATGATGAAGTAGATGATTCAGTAGTTGTAGTTGAGGAAGAAGGTGACGGAGAAGATGAAGAGGATGATGGAGAAGGTGAAGAGGAGGATGAAGAAGAAGTGTATGAAGAAGGTGAGGAAGATGCTGGTGAAGGTATTGAGGAAGGTGAAGGTATGAAT
>mimosarumisotig00828
ATGTCTGCGAGTGGAGCTACTCCAAAAAAGATGAAGAAAGTGGAAGTGGGAGATGGTGAAGAAAGCCGAGATTATGATGCAGAAACACAAAAAGCATTAGAAGAAATCGACGCTTGTCAGAATGAAATCGACGCTTTGAATGAAAAAGCAAGTGAAGAAATCCTTAAAGTTGAGCAGAAGTACAACAAATTAAGAAAACCATACTTCGAAAAGCGGAATGAGCTGATTCGAAAGATACCTAACTTTTGGGTGACCGCTTTTGTAAATCATCCCCAAATTTCTGCTATCCTTGATGAAGAAGAAGAAGAATGTCTGCATTTTCTGACCAAATTGGAAGTTGAGGAATTTGAAGATATTAAATCAGGTTATAGAATTAAGTTCTACTTCGATGAAAATCCATATTTTGAAAATGATGTCATTGTCAAAGAGTTCCACCTCGGCTCTTCAGGTGATCCAGCTTCTCAGTCAACTCCTATTAAATGGAAAGATGGAATGGATTTAACCAAAAGACATAAAGAAAGACAAGCACAGATGAAAAATAGCCGGAAAAGGGCACATGAAACACCAAGGACATTTTTCACATGGTTTGCTGATCATGGAGATGCATCTGCAGACGATATAGCTGAAGTTATAAAAGATGATATGTGGCCAAATCCTCTACAGTACTTTTTAGTTCCAGATATTGAAGTAGAGAATGGAATAGAAGGCGAAGAAGATGAAAGTGAGGATGATGAAGTAGATGATTCAGTAGTTGTAGTTGAGGAAGAAGGTGATGGTGAAGATGAAGAGGATGATGGAGAAGGTGAAGAGGAAGATGAAGAAGAAGTATATGAAGAAGGTGAGGAAGATGCTGGTGAAGGTATTGAGGAAGCTGAAGGTATGAAT
>tentoriicolaisotig01263
ATGTCTGCGAGTGGAGCTACTCCAAAAAAGATGAAGAAAGTGGAAGTGGGAGATGGTGAAGAAAGCCGAGATTATGATGCAGAAACACAAAAAGCATTAGAAGAAATCGACGCTTGTCAGAATGAAATCGACGCTTTGAATGAAAAAGCAAGTGAAGAAATCCTTAAAGTTGAGCAGAAGTACAACAAATTAAGGAAACCATACTTCGAAAAGCGGAATGAGCTGATTCGAAAGATACCTAACTTTTGGGTGACCGCTTTTGTAAATCATCCCCAAATTTCTGCTATCCTCGATGAAGAAGAAGAAGAATGTCTGCATTTTCTGACCAAATTGGAAGTTGAGGAATTTGAAGATATTAAATCAGGTTATAGAATTAAGTTCTACTTCGATGAAAATCCATATTTTGAAAATGATGTCATTGTCAAAGAGTTCCACCTCGGTTCTTCAGGTGATCCAGCTTCTCAGTCAACTCCTATTAAATGGAAAGATGGAATGGATTTAACCAAAAGACATAAAGAAAGACAGGCACAGATGAAAAATAGCCGGAAAAGGGCACATGAAACACCAAGGACATTTTTCACATGGTTTGCTGATCATGGAGATGCATCTGCAGACGATATAGCTGAAGTTATAAAAGATGATATGTGGCCAAATCCACTACAATACTTTTTAGTTCCAGATATTGAAGTAGAGAATGGAATAGAAGGTGAAGAAGATGAAAGTGAGGATGACGAAGTAGATGATTCAGTAGTTGTAGTTGAGGAAGAAGGTGATGGTGAAGATGAGGAGGATGATGGAGAAGGTGAAGAAGAGGATGAAGAAGAAGTATATGAAGAAGGTGAGGAAGATGCTGGTGAAGGTATTGAGGAAGCTGAAGGTATGAAT

>lineatusisotig01300
ATGTCTGCGAGTGGAGCTACTCCAAAAAAGATGAAGAAAGTAGAAGTGGGAGATGGTGAAGAAAGCCGAGATTATGATGCAGAAACACAAAAAGCATTAGAAGAAATCGACGCTTGTCAGAATGAAATCGACGCTTTGAATGAAAAAGCAAGTGAAGAAATCCTTAAAGTTGAGCAGAAGTACAACAAATTAAGAAAACCATACTTCGAAAAGCGGAATGAGCTGATTCGAAAGATACCTAACTTTTGGGTGACCGCTTTTGTAAATCATCCTCAAATTTCTGCTATCCTCGATGAAGAGGAGGAAGAATGTCTCCATTTTCTGACCAAATTGGAAGTTGAGGAATTTGAAGATATTAAATCAGGTTACAGAATTAAGTTCTACTTCGATGAAAATCCATATTTTGAAAATGATGTCATTGTCAAAGAGTTCCACCTTGGCTCCTCAGGCGATCCAGCTTCTCAGTCAACTCCTATTAAATGGAAGGATGGAATGGATTTAACTAAAAGACACAAAGAAAGACAAGCACAGATGAAAAACAGCCGGAAAAGGGCACATGAAACACCAAGGACATTTTTCACATGGTTTGCTGATCATGGAGATGCATCTGCAGACGACATAGCTGAAGTTATAAAAGATGATATGTGGCCAAATCCTCTACAGTACTTTTTAGTTCCAGACATTGAAGTAGAGAATGGAATAGAAGGAGAAGAAGATGAGAGTGAGGATGATGAAGTAGATGATTCAGTAGTTGTAGTTGAGGAAGAAGGTGACGGAGAAGATGAAGAGGATGATGGAGAAGGTGAAGAGGAGGATGAAGAAGAAGTGTATGAAGAAGGTGAGGAAGATGCTGGTGAAGGTATTGAGGAAGGTGAAGGTGAATTGGAAGCAGAGGGTGCAGAAGGTGAACAGGAT
>mimosarumisotig00827
ATGTCTGCGAGTGGAGCTACTCCAAAAAAGATGAAGAAAGTGGAAGTGGGAGATGGTGAAGAAAGCCGAGATTATGATGCAGAAACACAAAAAGCATTAGAAGAAATCGACGCTTGTCAGAATGAAATCGACGCTTTGAATGAAAAAGCAAGTGAAGAAATCCTTAAAGTTGAGCAGAAGTACAACAAATTAAGAAAACCATACTTCGAAAAGCGGAATGAGCTGATTCGAAAGATACCTAACTTTTGGGTGACCGCTTTTGTAAATCATCCCCAAATTTCTGCTATCCTTGATGAAGAAGAAGAAGAATGTCTGCATTTTCTGACCAAATTGGAAGTTGAGGAATTTGAAGATATTAAATCAGGTTATAGAATTAAGTTCTACTTCGATGAAAATCCATATTTTGAAAATGATGTCATTGTCAAAGAGTTCCACCTCGGCTCTTCAGGTGATCCAGCTTCTCAGTCAACTCCTATTAAATGGAAAGATGGAATGGATTTAACCAAAAGACATAAAGAAAGACAAGCACAGATGAAAAATAGCCGGAAAAGGGCACATGAAACACCAAGGACATTTTTCACATGGTTTGCTGATCATGGAGATGCATCTGCAGACGATATAGCTGAAGTTATAAAAGATGATATGTGGCCAAATCCTCTACAGTACTTTTTAGTTCCAGATATTGAAGTAGAGAATGGAATAGAAGGCGAAGAAGATGAAAGTGAGGATGATGAAGTAGATGATTCAGTAGTTGTAGTTGAGGAAGAAGGTGATGGTGAAGATGAAGAGGATGATGGAGAAGGTGAAGAGGAAGATGAAGAAGAAGTATATGAAGAAGGTGAGGAAGATGCTGGTGAAGGTATTGAGGAAGCTGAAGGTGAATTGGAAGCAGAGGGTGCAGAAGGTGAACAGGAT
>tentoriicolaisotig01264
ATGTCTGCGAGTGGAGCTACTCCAAAAAAGATGAAGAAAGTGGAAGTGGGAGATGGTGAAGAAAGCCGAGATTATGATGCAGAAACACAAAAAGCATTAGAAGAAATCGACGCTTGTCAGAATGAAATCGACGCTTTGAATGAAAAAGCAAGTGAAGAAATCCTTAAAGTTGAGCAGAAGTACAACAAATTAAGGAAACCATACTTCGAAAAGCGGAATGAGCTGATTCGAAAGATACCTAACTTTTGGGTGACCGCTTTTGTAAATCATCCCCAAATTTCTGCTATCCTCGATGAAGAAGAAGAAGAATGTCTGCATTTTCTGACCAAATTGGAAGTTGAGGAATTTGAAGATATTAAATCAGGTTATAGAATTAAGTTCTACTTCGATGAAAATCCATATTTTGAAAATGATGTCATTGTCAAAGAGTTCCACCTCGGTTCTTCAGGTGATCCAGCTTCTCAGTCAACTCCTATTAAATGGAAAGATGGAATGGATTTAACCAAAAGACATAAAGAAAGACAGGCACAGATGAAAAATAGCCGGAAAAGGGCACATGAAACACCAAGGACATTTTTCACATGGTTTGCTGATCATGGAGATGCATCTGCAGACGATATAGCTGAAGTTATAAAAGATGATATGTGGCCAAATCCACTACAATACTTTTTAGTTCCAGATATTGAAGTAGAGAATGGAATAGAAGGTGAAGAAGATGAAAGTGAGGATGACGAAGTAGATGATTCAGTAGTTGTAGTTGAGGAAGAAGGTGATGGTGAAGATGAGGAGGATGATGGAGAAGGTGAAGAAGAGGATGAAGAAGAAGTATATGAAGAAGGTGAGGAAGATGCTGGTGAAGGTATTGAGGAAGCTGAAGGTGAATTGGAAGCAGAGGGTGCAGAAGGTGAACAGGAT

>lineatusisotig01301
ATGGGAGACCTTAAAGATGTCGGACAGGCTGGTGAGGGACCAGAAGTAAAAATTAATACTGGTGATGAAGCTGTTGACATTGAACAGAATACTGCACAAACAGAAGGCCTAAAAGATGCTGATATAATGGCAGCTTTAAACAGTAAATTAGGTTCCTTATTGGGTAATAATGTATTCAATCTCCCAAAACCAGTCAAAAGGAATGTGAAAGCCTTAAAAAAACTTCAGCTAGCTCATGTGGATTTGGAAGTAGAATTTTTTAAAGAACTCCATGAACTTGAAATAAAATATGAAAAGAAATTTGAGCCTTTATATGAAAAGCGATCGGCTATCGTAACTGGTGCTGTAATCCCAACTGATGAAGATTGCGATTTTCAATCAGATTCTGAAAAGGAAGTTGAGCTTTCGAATGAAATTCAGAAAGTCAAAGTTGAGGATGATACTGAAGGAAAAATGGATGTACCTGAGGCTGAAATTAAAGGCATTCCAGAATTTTGGTTGACAGCTCTTAAGAATGCTCCCACTGTTGCAGATTTGATCGAGGAGTATGATGAACCTATTTTAAAACATTTGGTAGATATAAAAGCAGTAACTTTGTCGGATCCTATGAGTTTTTACTTGGAATTTCACTTTGAACCAAATGACTATTTCAGCGACACAATTTTAACTAAATATTATGAATTAAAATGTACTCCAGATCCAACTGATGTCTTTTCCTTTGAAGGTCCTGAAATTGTTAAATGCAAAGGTTGTACAATTGACTGGAAAAAAGGCAAAAATGTGACTATCAAGACAATAAAGAAGAAGCAAAAGCACAAGGCCAGGGGTGCTGTTAGAACTGTCACAAAAACGGTTCAGAATGATTCTTTCTTCAATTTCTTCAATCCTCCTGCAGTTCCAGAAGATGAAGATCAAATGGATGATGAAACTCAGAATATCTTAAATAATGATTTTGAAGTTGGTAACTTGATAAAAGATCGAATCATTCCTCATGCAGTACTCTTTTTCACTGGTGAAAATTTAGTAGATGATGAATTTGATGAAGAAGAGGATGATGAGGAAGACGAAGATTATGATGAAGATGAGGATGAA---GAAGAAGAGGAAGATGATGATGAAAATGATAATCAGTGCCTGAATCGAAAGAAGTCTCGAGGGCAGACACAGCAAAATCAAACTCATCCTCCGCCTGAATGTAAGCAG
>mimosarumisotig05583
ATGGGAGACCTTAAAGATGTCGGACAGGCTGGTGAGGGACCAGAAGTAAAAATTAATACTGGTGATGAAGCTGTTGACATTGAACAGAATACTGCACAAACAGAAGGCCTAAAAGATGCTGATATAATGGCAGCTCTAAACAGTAAATTAGGTTCCTTACTGGGTAATAACACATTCAATCTGCCAAAACCAGTCAAAAGGAATGTGAAAGCCTTAAAAAAACTTCAACTAGCTCATGTGAATATGGAAGTAGAATTTTTCAAAGAACTCCATGAACTTGAAATAAAATATGAAAAGAAATTTGAACCTTTGTATGAAAAGCGATCTGCTATAGTAACTGGTGCTATAATCCCAACTGATGAAGATTGTGATTTCCAGTCAGATTCTGAAAAGGAAGCTGAGCTTTCAAATGAAATTCAGAAAGTCAAAGTTGAAGATGATACTGAAGCCAAAATGGATGTACCTGAGGCTGAAATTAAAGGCATTCCAGAATTTTGGTTAACAGCTCTTAAGAATGCTCCTACTGTTGCAGATTTGATTGAGGAATATGATGAGCCTATTTTAAAACATTTGGTAGATGTAAAAGCAGTAACTTTGTCTGAACCCATGGGTTTTTACCTGGAATTTCACTTTGAACCAAATGACTATTTCACTGACACAGTTTTAACTAAATATTATGAATTAAAATGTACACCAGATCCAACTGATGTCTTTTCCTTTGAAGGCCCTGAAATTGTTAAATGCAAAGGTTGTACAATTGACTGGAAAAAAGGCAAAAATGTGACTGTCAAGACAATAAAGAAGAAGCAAAAGCACAAGGCTAGGGGTGCTGTTAGAACTGTCACAAAAACGGTTCAGAATGATTCTTTCTTCAATTTCTTTAATCCTCCTGCAGTTCCAGAAGATGAAGATCAAATGGATGATGAAACTCAGAATATCTTGAATAATGATTTTGAAGTTGGTAACTTGATAAAAGATCGAATCATTCCTCATGCAGTACTCTTTTTCACTGGAGAAAATTTAGTGGATGATGAATTTGATGAAGAAGAGGATGATGAGGAAGATGAAGATTATGACGAAGATGAGGATGAA---GAGGAGGAGGAAGATGATGATGAAAACGATAATCAGTGCCTGAATCGAAAGAAGTCTCGAGGGCAGACACAGCAAAATCAATCTCAGCCTCCTCCTGAATGTAAGCAG
>tentoriicolaisotig04080
ATGGGAGACCTTAAAGATGTTGGACAGGCTGGTGAGGGACCAGAAGTAAAAATTAACACTGGTGATGAAGCTGTTGACATTGAACAGAATACTGCACAAACAGAAGGTCTAAAAGATGCTGATATAATGGCAGCTCTAAACAGTAAATTAGGTTCCTTACTGTGTAATAACGCTTTCAATCTGCCAAAGCCAGTCAAAAGGACTGTGAAAGCCTTAAAAAAACTTCAGCTGGCTCATGTGAATTTGGAAGTAGAATTTTTTAAAGAACTCCATGAACTTGAAATAAAATATGAAAAGAAATTTGGACCATTGTATGAAAAGCGAGCTGCTATGGTAGCTGGTGATGTAATCCCAACTGATGAAGAATGTGATTTCCAGTCAGACTCTGAAAAGGAAGCTGAGCTATCAAATGAAATTCAGAAAGTCAAAGTTGAAGATGATACTGAAGCAAAAATGGATGTGCCTGAGGCTGATATTAAAGGCATTCCAGAATTTTGGTTGACAGCTCTTAAGAATGCTCCTACTGTTGCAGATTTGATTGAGGAGTATGATGAACCTATTTTAAAGCATTTGATAGATATAAAAGCAGTAACTTTGTCTGATCCAATGAGTTTTTACCTGGAATTTCACTTTGAACCAAATGACTATTTCACTGACACAGTTTTAACTAAATATTATGAATTAAAATGTGTTCCGGATCCAACCGATGTCTTTTCCTTTGAAGGGCCTGAAATTGTTAGATGCAAAGGTTGTACAATTGATTGGAAAAAATCCAAAAATGTGACTATCAAGACAATAAAGAAGAAGCAAAAGCACAAGGCCAGGGGTGCTGTTAGAACTGTCACAAAAACAGTTCAAAATGATTCTTTCTTCAACTTCTTTAATCCTCCTGCAGTTCCAGAAGATGAAGATCAAATGGATGATGAAACTCAGAATATCTTGAATAATGATTTTGAAGTTGGTAACTTGATAAAAGATCGAATCATTCCTCATGCAGTACTCTTTTTCACTGGTGAAAATTTAGTGGATGATGAATTTGATGAAGAAGAGGATGAAGAGGAAGATGAAGATTATGATGAAGATGAGGATGAAGAAGAGGAGGAGGAAGAAGATGATGAAAACGATAATCAGTGCCTGAATCGAAAGAAGTCTCGAGGGCAGACACAGCAAAATCAATCTCAGCCTCCTCCTGAATGTAAGCAG

>lineatusisotig01305
ATGGTTGACGCACAAGACTGCATGTTACCAGAAGCTGATGCTTATAAAAAATTACAAAGTTATTATGAAAACAATAAAAAGAATCTCATACTGAAAAATCTCTTCGCTAGTGATCCCGAAAGATTTTCAAAATTCAGCATTTTGCTAAAGACCCCTGTAAATGGAGAAATTCTAGTTGATTATTCAAAAAATCTAATCAACGATGAAGTTTTCAAACTTCTCATCGAATTGGCAAAACAGCGAAAAGTTGAGAAGGCAAGAGATGCAATGTTTAGCGGACAGAAGATAAATTTTACTGAAAATCGTGCTGTATTGCACATAGCTCTCCGTAATCGTAGTAACACTCCTATATGTGTTGATGGGAAAGATGTAATGCCAGATGTAAATGCAGTACTTGCACACATGAAAGAATTTACTGAATTAGTACGAAAGGGTGAATGGAAAGGATATACTGGGAAGCCCATTGAAGATGTTGTAAATATTGGAATCGGTGGATCAGATTTGGGTCCACTTATGGTAACTGAAGCCTTGAAAGCATATCACACCACAGGGCCAAATGTTCATTTTGTTTCAAATATTGATGGAACTCATTTAGCTGAGACTCTTAAAAAGTTAAATCCTGAAACTGCCTTATTTATTATAGCGTCAAAGACTTTTACAACACAAGAAACTATTACTAATGCTGAATCTGCAAAAGCGTGGTTCTTGGAATCAGCAAAAGATCAATCTGCAGTTGCCAAGCACTTTGTAGCTCTTTCAACAAATGCGCCT---AAAGTCAAAGAATTTGGAATTGATGAAAAGAATATGTTTGGATTCTGGGATTGGGTTGGAGGACGTTATTCATTGTGGTCTGCCATAGGACTCTCTATTGCTTTATATTTGGGGATGGATAATTTTGAACAATTGCTTGAAGGAGCTCATTACATGGATCAACATTTTTTAAAAACACCTTTG
>mimosarumisotig06027
ATGGTTGACGCGCAAGACTGCATTTTACCAGAATCTGATGCTTACAAAAAATTGCAAAGTTATTATGAAAACAATAAAAAGAATCTCATATTGAAAAATCTCTTCGCTAGCGATCCTGAGAGATTTGCAAAATTCAGCATTTTACTAAAGACCCCTGTAAGTGGAGAAATTCTAGTTGATTATTCTAAAAATCTAATCAACGATGAAGTTTTCAAACTTCTCATCGAATTGGCAAAACAACGAAAAGTTGAAAAGGCTAGAGATGCAATGTTTAGTGGAGAGAAGATAAATTTTACTGAAAATCGTGCTGTATTGCACATAGCTCTCCGTAATCGTAGTAACACTCCTATATTAGTTGATGGGAAAGATGTAATGCCAGATGTAAATGAAGTACTTGCACACATGAAAGAATTTAGTGACTTAGTACGAAAGGGTGAATGGAAAGGATATACCGGAAAGCCCATTGAAGATGTTGTAAATATTGGAATTGGTGGATCAGATTTGGGCCCACTTATGGTAACTGAAGCCTTGAAAGCGTATCACATTACAGGGCCAAATGTTCATTTTGTTTCAAATATTGATGGAACTCATTTAGCTGAGACTCTTAAAAAGTTAAATCCTGAAACTGCCTTATTTATTATAGCATCAAAGACTTTCACAACACAAGAAACTATAACTAATGCTGAATCTGCAAAAGCTTGGTTCTTGGAATCAGCAAAAGATCAATCTGCAGTTGCTAAGCACTTTGTAGCTCTTTCAACAAATGCACCTTTTAAAGTCAAAGAGTTTGGAATTGATGAAAAGAATATGTTTGGATTCTGGGATTGGGTTGGAGGACGTTATTCATTATGGTCTGCCATAGGGCTCTCTATTGCTTTATATTTAGGAATGGATAATTTTGAACAATTGCTTGAAGGTGCTCATTACATGGATCAACATTTTTTAAATACACCTTTG
>tentoriicolaisotig06426
ATGGTTGATGCACAAGACTGTTTGTTACCAGAAGCTGATGCTTACAAAAAATTGCAAAGTTATTATGAAAACAATAAAAAGAATCTCATATTGAAAAATCTCTTCTCTAGTGATCCTGACAGGTTTGCAAAATTCAGCATTATACTAAAGACCCCTGTAAATGGAGAAATTCTTGTTGATTATTCTAAAAATCTAATCAACGATGAAGTTTTCAAACTTCTCATCGAATTGGCAAAACAACGGAAAGTTGAGAAAGCTAGAGGTACAATGTTTAGCGGACAGAAGATAAATTTTACTGAAAATCGTGCTGTATTGCATATAGCTCTTCGTAATCGTAGTAACACTCCTATATCAGTGGATGGAAAAGATGTAATGCCAGATGTAAATGCAATACTTGCACACATGAGAGAATTTAGTGACTTAGTACGAAAGGGTGAATGGAAAGGATATACTGGAAAGCCCATTGAAGATGTTGTAAATATTGGAATTGGTGGATCAGATTTGGGTCCGTTAATGGTAACTGAAGCCTTGAAAGCATATCACACTACAGGGCCAAATGTTCATTTTGTTTCAAATATTGATGGAACTCATTTAGCTGAGACTTTAAAAAAGTTAAATCCTGAAACTGCCTTATTTATTATAGCATCAAAGACTTTCACAACACAAGAAACTATAACTAATGCTGAATCTGCAAAAGCGTGGTTCTTGGAAACAGCAAAAGATGAATCTGCAGTTGCTAAGCACTTTGTAGCTCTTTCAACAAATGCACCT---AAAGTCAAAGAGTTTGGAATTGATGAAAAGAATATGTTTGGATTCTGGGATTGGGTTGGAGGACGTTATTCATTATGGTCTGCCATAGGACTCTCTATCGCTTTATATTTAGGGATGGATAATTTTGAACAATTGCTTGAAGGTGCTCATTACATGGATAAACATTTTTTAAATACACCTTTG

>lineatusisotig01306
ATGGAGAAGTTTACTACGCTGATTTTTTTACATCTCTTTTGTGGAACATTGGCTATGATGACAGGGGGTTGGAAAGAAATTGACAAAAATTCTCCTGAGGTTGCAAAGCATGCTCAGTTTGCTACAAATAAAATTTCAGCAGCATCAAATTCACTTTACCATTTGAAACCAGTTGAAATTTTAAAAGCTGAGTCCCAGGTTGTATCTGGAATAAATTACAGGATGACAATTAAGATGGCATCTACAGAATGTAAAAAGAATGCTAGCAATAATTTAGACCTATCACAGTGTGAACTTATTAAG
>mimosarumisotig03795
ATGGAGAAGTTTGCTGCAACGATTTTTTTACATCTCTTTTGTGGAACATTGGCTATGATGACAGGAGGTTGGAAAGAAATCGACAAAAATTCTCCTGAAGTTGCGAAACATGCTGAGTTTGCTACAAATAAAATTTCAGCATCATCAAATTCACTTTACCATTTGAAACCGGTTGAAATTTTAAAAGCTGAGTCCCAGGTTGTTTCCGGGATAAATTACAGGATGACAATTAAGATGGCACCTACAGAATGTAAAAAGAACGATAGCAATAATTTAGATCTGTCGCAGTGTGAACTTGTTAAG
>tentoriicolaisotig00532
ATGGAGAAGTTTATTGCGTTGATTATTTTACATTTCTTTTGTGGAACATTGGCTATGATGACAGGCGGTTGGAAAGAAATCGACAAAAGTTCTCCTGAAGTTGCGAAACATGCTCAGTTTGCTACAAATAAAATTTCAGTATCATCAAATTCACTTTACCATCTGAAACCAGTTGAAATTTTAAAAGCTGAGTCCCAGGTTGTATCTGGAATAAATTACAGGATGACAATTAAGATGGCACCTACAGAATGTAAAAAGAATAGTAGCAATAATTCAGACCTATCGCAGTGTGAACTCCTTAAG

>lineatusisotig01330
ATGGTGTGGGACGATTTTTGCCATAAACTCAACGACCAAGTTGGCGTTCCAATTGCAACATACCTCAGCCAATTTCCTGAAATCAGGGGAAAAATTGCCAAGAGAGGCAGGAAATTAGTTGATTACGATAAATGTCGCCATAACTTGCAGGCCTTGCAACAGCCAAACCGAAAGAGAGAAGAAATGAAGATTGGAAAGGCGAAAGAAAGGTTAGATGAAGCACGAAAATTATATGAAGTTATCAATAACGAGCTCCATGACGAATTACCAGCTTTGTATGACAGCCGGATATCTTTCCTGGTTACCAATCTGCAAACAATGTTCACATCTGAAACACAGTTTCACAATGAAAATGCCAAAATATTCAACCAACTCACCGAAGTTGTAGAAAATCTCTCGTTAGAAAACCAGAAGGGAAAGTACCGAACGAGAAAACCTGGATCGCCGCTTATATTGAAAAGTGAAGGTGATACAAGGCATTATGAAGAAATTGAATTTAAGAAGAACCAAGGAAGAATGTCAGGACAAAACTTATCCAATGGAGAAATAATCTCATCAAACACATTGCCGAAATCAGAGCACAAAATGCGAGAAATATCTCTTACAGTGTCACAAACGAATGCCTTAAATACGGACAGTTCTACTTTGGACCAAATGAGGAAACCACCAAAATTAGAAAAAGATTATGAACCAGTTGAGGTAAATGAAATGAACCAAGACCATAAAGATACACAAAAGCTCGATGAACTCTATGATATCCCCGTTGGAGCTACAACTACAGACCTACCAGCTGGAGTTTTATACAGGGTTCGTGCTACATATAAATACACTGGAGAAGACATCGATGAACTATCTTTCGAAATTGGTGACGTCATACGAGTGGTGGAATATGACGATCCTGAAGAACAGGAGGAAGGCTGGCTTATGGGAGTGAAAGAATCAACGGGGGAGAAAGGACTTTTCCCAGCAAATTTCACTCGTCCT
>mimosarumisotig02567
ATGGTGTGGGACGATTTTTGCCATAAACTCAACGACCAAGTTGGCGTTCCAATTGCAACATACCTCAGCCAATTTCCTGAAATCAGGGGGAAAATTGCTAAGAGAGGCAGGAAATTAGTTGATTACGATAAATGTCGCCATAACTTGCAAGCCTTGCAACAGCCAAATCGAAAGAGAGAAGAAATGAAGATCGGAAAGGCGAAAGAAAGGTTAGACGAAGCACGAAAATTATATGAAGTTATCAATAATGAGCTTCATGACGAATTACCAGCTTTGTATGATAGCCGGATATCTTTCCTGGTTACCAATCTGCAAACAATGTTCACATCTGAAACACAGTTTCACAATGAAAATGCCAAAATATTTAACCAACTCACCGAAGTTGTAGAAAATCTCTCGTTAGAGAATCAGAAGGGAAAATATCGAACGAGAAAACCTGGATCCCCGCTTATACTGAAAAGTGAAGGTGATACAAGGCATTATGAAGAAATTGAATTCAAGAAGAACCAAGGAAGAATGTCAGGACAAAACTTATCCAATGGAGAAATAATCTCATCAAACACATTGCCGAAATCAGAGCACAAAATGCGAGAAATATCTCTTACAGTGTCACAAACGAATGCCTTAAATACGGACAGTTCTACTTTGGACCAAATGAGGAAACCACCAAAATTAGAAAAAGATTATGAACCAGTTGAGGTAAATGAAATGAACCAAGACCATAGAGATACACAGAAGCTCGACGAGCTCTATGATATCCCTGTTGGAGCTACAACTACAGACCTGCCAGCTGGAGTTTTATACAGGGTTCGTGCTACATATAAATACACTGGAGAAGATATCGATGAACTATCTTTCGAAATTGGTGATGTCATTCGAGTAGTGGAATATGACGATCCTGAAGAACAGGAGGAAGGCTGGCTTATGGGAGTGAAGGAATCAACGGGCGAGAAAGGACTTTTCCCAGCAAATTTCACTCGTCCT
>tentoriicolaisotig00475
ATGGTGTGGGACGATTTTTGCCATAAACTCAACGACCAAGTTGGCGTTCCAATTGCAACATACCTCAGCCAATTTCCTGAAATCAGGGGGAAAATTGCTAAGAGAGGAAGGAAATTAGTTGATTACGATAAATGTCGCCATAACTTGCAAGCCTTGCAGCAGCCAAATCGAAAGAGAGAAGAAATGAAGATCGGAAAGGCGAAAGAAAGGTTAGACGAAGCACGAAAATTATATGAAGTTATCAATAATGAGCTTCATGACGAATTACCAGCTTTGTATGATAGCCGGATATCTTTCCTGGTTACCAATCTGCAAACAATGTTCACATCTGAAACACAGTTTCACAATGAAAATGCCAAAATATTCAACCAACTCACCGAAGTTGTGGAAAACCTCTCGTTAGAGAATCAGAAGGGAAAATACCGAACGAGAAAACCTGGATCGCCTCTTATACTGAAAAGTGAAGGTGATACAAGGCATTATGAAGAAATTGAATTTAAGAAGAACCAAGGAAGAATGTCAGGGCAAAACTTATCCAATGGAGAAATAATCTCTTCAAATACATTGCCGAAATCAGAGCACAAAATGCGAGAAATATCTCTTACAGTGTCACAAACAAATGCCTTAAATACGGACAGTTCTACTTTGGACCAGATGAGAAAACCACCAAAATTAGAAAAAGATTATGAACCAGTTGAGGTAAATGAAATGAACCAAGATCATAAAGATACACAAAAGCTCGATGAACTGTATGATATCCCTGTTGGAGCTACAACTACAGACCTGCCAGCTGGAGTTTTATACAGGGTTCGTGCTACATATAAATATACTGGAGAAGATATCGATGAACTATCTTTCGAAATTGGTGACGTAATTCGAGTGGTGGAATATGATGATCCTGAAGAACAGGAGGAAGGCTGGCTTATGGGAGTGAAGGAATCAACGGGCGAGAAAGGACTTTTCCCAGCAAATTTCACTCGTCCT

>lineatusisotig01340
CTGAATTTTCTAATTAGTAACTTTTTGACAAGAATGGCTCATTCAGTCAAGAGCTTGGATGAAGAAAATCTTAATGACTCTTGGGTGGATTTAAACAATAGTGGAGAACTAAGTCGTGGCTCTGACGGTGGCCAGAAGCGTTCTACGCCCATTTCGTCTTTGATCAATAGTGGAAAGTTAGAGAAACTCTTATGGGAAGCTCAGCGTGAAAGTTGCCATTCATCTCTAGTTGGTAGTTGTATATCTTCCCACAGAGAAAGCCCCAAATCTCCATGTAGTCCCTTAACTGTAGAGCCTGCATTAGATGGAATTTTACCTCAATTTGATGTTGGGCAAAGGATGCATGGTAGTACTGATTGGATTTGGGACTGGAGTAGCAAACCTGATCAGAGACCCCCAAAGGAATGGAAACTGCTTCATCCAAAGCCTACCCTGAGTTTGCGTAATTCCAGAGCAGCCAAGAGTGGACTTTTCTCAACTGAAATGTTGACCATTCTCATTGTATCCAACTTAATCTCTGTTTTGATTGGAACTGGCATTGGGTTCTATATCAGCAAGCGCGTTGGACCAGAGCTTTTTCAGTGGAATAAA
>mimosarumisotig06041
CTGAATTTTCTAATTATTACGTTTTTGACCAGAATGGCTCATTCAGTCAAGAGCTTGGACGAAGAAAACCTTAATGACTCTTGGGTGGATTTGAACAATAGTGGAGAACTAAGTCGCGGTTCTGATGGTGGCCAGAAGCGTTCTACACCTATTTCATCTTTGATCAATAGTGGAAAGTTGGAGAAACTCTTATGGGAAGCTCAGCGTGAAAGTTGTCATTCATCTCTAGTTGGTAGTTGTATATCCTCCCACAGAGAAAGCCCAAAATCTCCATGTAGTCCATTAACTGAAGAGCCTGCACTAGATGGAATGTTACCTCAATTTGATGTTGGGCAAAGGAGGCATGGTAGTACTGATTGGATTTGGGACTGGAGTAGCAAACCTGATCAGAGACCCCCAAAGGAATGGAAACTGCTTCATCCAAAGCCTACCCTGAGTTTGCGTAATTCCAGAGCAGCTAAGAGTGGTCTTTTCTCAACTGAAATGTTGACCATTCTCATTGTATCCAACTTAATCTCTGTTTTGATTGGAACTGGAATTGGGTTCTATGTCAGCAAGCGCATTGGACCAGAGCTTTTTCATTGGAATAAA
>tentoriicolaisotig05052
CTGAATTTTCTAATTAATACCTTTTTGACAAGAATGGCTCATTCAGTCAAGAGCTTGGATGAAGAAAACCTTAATGACTCTTGGGTGGATTTGAACAATAGTGGAGAACTAAGTCGTGGCTCTGACGGTGGCCAGAAGCGTTCTACACCTATTTCCTCTTTGATCAATAGTGGAAAGTTGGAGAAACTCTTATGGGAAGCTCAGCGTGAAAGTTGTCATTCATCTCTAGTTGGTAGTTGTATATCCTCCCACAGAGAAAGCCCAAAATCTCCATGTAGTCCCTTAACTGAAGAGCCTGCATTAGATGGAATGTTACCTCAATTTGATGTTGGGCAAAGGAGGCATGGTAGTACTGACTGGATTTGGGACTGGAGTAGCAAACCTGATCAAAGACCTCCAAAGGAATGGAAGCTGCTTCATCCAAAGCCTACCCTGAGTTTGCGAAATTCCAGAGCAGCTAAGAGTGGTCTTTTCTCAACTGAAATGTTGACTATTCTCATTGTATCCAACTTAATCTCTGTTTTGATTGGAACTGGCATTGGGTTCTATATCAGCAAGCGCATTGGACCAGAGCTTTTTCATTGGAATAAA

>lineatusisotig01356
ATGCCTCGTCGACGAAAGAGAGCGAGATTTGAACAACTTACAGAGTTTGAACGAGGGAGAATCATCGGCCTTCGTGAAGCTGGATTGTCGTATCGTGCAGTAGCCTCTCGTGTGCAGCGTAACAGCAGCACAGTGATGCGCGTTTGGAAGCAGTGGACGGACGAGTGTCGGACAACTCGGAAATCCGGGAGTGGACCCCGAAATGTGACGTCAGCTCGCGATGATAGACACCTGGTCCGCATGGCGCGGACGGACCGTACAGCTTCCTCTAGACAATTGGCAGCACTGTGGTCAATAGCTACAGGTGTTTCATTGTGTGCTTCATCAATTCGTAGACGTCTGCTGCAGTGTGGACTGCGCGCACGGACTCCTTTATACAGGATCCCCCTAACGCACGACCATCGCCGCCTGCGGCTACAATGGGCCAATCAGCATAGAGACTGGCGTGCTGATTGGCAGCATGTCGTGTTTTCTGACGAATCCCGCTTTAATTTGTGGTACCATGATGGCCGCATTCGTGTCAGACGCTATGCCGGTGAACGCCACCTTCCGGAGTGCATTATCGAACGCCACAGTGGACGAACACCCGGAGTTATGGTCTGGGGCGCCATAGCATATCATAGACGATCTCAATTGCTACGAATTGTGGGCAATCTGAACAGCAACCGGTATATCCGTGAAGTTCTACAGCCCGAAGCTGTTCCCTTCCTTCAAAGCTTGCCAGGCGCTGTATTTCAACAGGACAATGCCCGCCCTCATACTGCTCGGATTGTTAAATCCTTCTTTGCAGCGCAGCAGGTACAGCTTCTTCCTTGGCCTGCGTGTTCCCCGGATATGTCGCCAATTGAACATGTGTGGGATGTCATTGGTCGGCGTCTTGCTCGTGATCCTCGTCCTGTTGCGTCTGCAGACGAACTTTGGGTACGCGTACAAACGATATGGAATGCTCTTCCTCAGTCAGACATTCAAACTTTGTTTGACTCCATGCCACGTCGTGTAGCAGCACTTATTGCGGCGCGTGGTGGCCACACAAAA
>mimosarumisotig02540
ATGCCTCGTCGACGAAAGAGAGCGAGATTTGAACAACTTACAGAGTTTGAACGAGGGAGAATCATCGGCCTTCGTGAAGCTGGATTGTCGTATCGTGCAGTAGCCTCTCGTGTGCAGCGTAACAGCAGCACAGTGATGCGCGTTTGGAAGCAGTGGACGGACGAGTGTCGGACAACTCGGAAATCCGGGAGTGGACCCCGAAATGTGACGTCAGCTCGCGATGATAGACACCTGGTCCGCATGGCGCGGACGGACCGTACAGCTTCCTCTAGACAATTGGCAGCACTGTGGTCAATAGCTACAGGTGTTTCATTGTGTGCTTCATCAATTCGTAGACGTCTGCTGCAGTGTGGACTGCGCGCACGGACTCCTTTATACAGGATCCCCCTAACGCACGACCATCGCCGCCTGCGGCTACAATGGGCCAATCAGCATAGAGACTGGCGTGCTGATTGGCAGCATGTCGTGTTTTCTGACGAATCCCGCTTTAATTTGTGGTACCATGATGGCCGCATTCGTGTCAGACGCTATGCCGGTGAACGCCACCTTCCGGAGTGCATTATCGAACGCCACAGTGGACGAACACCCGGAGTTATGGTCTGGGGCGCCATAGCATATCATAGACGATCTCAATTGCTACGAATTGTGGGCAATCTGAACAGCAACCGGTATATCCGTGAAGTTCTACAGCCCGAAGCTGTTCCCTTCCTTCAAAGCTTGCCAGGCGCTGTATTTCAACAGGACAATGCCCGCCCTCATACTGCTCGGATTGTTAAATCCTTCTTTGCAGCGCAGCAGGTACAGCTTCTTCCTTGGCCTGCGTGTTCCCCGGATATGTCGCCAATTGAACATGTGTGGGATGTCATTGGTCGGCGTCTTGCTCGTGATCCTCGTCCTGTTGCGTCTGCAGACGAACTTTGGGTACGCGTACAAACGATATGGAATGCTCTTCCTCAGTCAGACATTCAAACTTTGTTTGACTCCATGCCACGTCGTGTAGCAGCACTTATTGCGGCGCGTGGTGGCCACACAAAA
>tentoriicolaisotig00927
ATGCCTCGTCGACGAAAGAGAGCGAGATTTGAACAACTTACAGAGTTTGAACGAGGGAGAATCATCGGCCTTCGTGAAGCTGGATTGTCGTATCGTGCAGTAGCCTCTCGTGTGCAGCGTAACAGCAGCACAGTGATGCGCGTTTGGAAGCAGTGGACGGACGAGTGTCGGACAACTCGGAAATCCGGGAGTGGACCCCGAAATGTGACGTCAGCTCGCGATGATAGACACCTGGTCCGCATGGCGCGGACGGACCGTACAGCTTCCTCTAGACAATTGGCAGCACTGTGGTCAATAGCTACAGGTGTTTCATTGTGTGCTTCATCAATTCGTAGACGTCTGCTGCAGTGTGGACTGCGCGCACGGACTCCTTTATACAGGATCCCCCTAACGCACGACCATCGCCGCCTGCGGCTACAATGGGCCAATCAGCATAGAGACTGGCGTGCTGATTGGCAGCATGTCGTGTTTTCTGACGAATCCCGCTTTAATTTGTGGTACCATGATGGCCGCATTCGTGTCAGACGCTATGCCGGTGAACGCCACCTTCCGGAGTGCATTATCGAACGCCACAGTGGACGAACACCCGGAGTTATGGTCTGGGGCGCCATAGCATATCATAGACGATCTCAATTGCTACGAATTGTGGGCAATCTGAACAGCAACCGGTATATCCGTGAAGTTCTACAGCCCGAAGCTGTTCCCTTCCTTCAAAGCTTGCCAGGCGCTGTATTTCAACAGGACAATGCCCGCCCTCATACTGCTCGGATTGTTAAATCCTTCTTTGCAGCGCAGCAGGTACAGCTTCTTCCTTGGCCTGCGTGTTCCCCGGATATGTCGCCAATTGAACATGTGTGGGATGTCATTGGTCGGCGTCTTGCTCGTGATCCTCGTCCTGTTGCGTCTGCAGACGAACTTTGGGTACGCGTACAAACGATATGGAATGCTCTTCCTCAGTCAGACATTCAAACTTTGTTTGACTCCATGCCACGTCGTGTAGCAGCACTTATTGCGGCGCGTGGTGGCCACACAAAA

>lineatusisotig01369
ATGGAACGTACAGTTTATTTTACCGCGCTGTTTTTAACTGTTTTTGCAGTGGCTTATGCTGGTATAATAGCTGTACAGGATTGTGAAGGTATTGAAAACAAAGCAACCGATATCACAGTTGATGTTTCGGATTGTGAAACTGGTACAAATTGTACTTTGGTGAAAGGAAACACTTATCACTTGAAAACTAAATTCACTCTATTAGAAGATATCCAAAGGTTAAATATGCGGACATTGGGTGTAATGGGTCGAGTAAAAATGCCATATATGGGGCATAGAGCTGTCTGCCCAGAAGCTATAACAGAAGACGGAGAGAACTGCGATTCTACTGTTGGTCTTCTAACTGGAGTACCTTACACACATATTAAAGAATTCCCAGTACGAAATATGTATCCAGAGATGGCAATGAAAGCTCGAGTCGAATATTTCACAGGCTCACGTCCAACAACCGGAAATACTATCATTTGCTTCGAAGTTCCAATTCAGATTGTGAAAGCGGAAGACAATGAA
>mimosarumisotig02564
ATGGAGCGTACAGTTTATTTTACCGCGTTGTTTTTAACTCTTTTTGCTGCGGCTTACGGTGGAATAATAGCTGTACAGGATTGTGAAGGTATTGAAAACAGAGCAACCGATATCATAGTTGATGTTTCGGATTGTGAAACTGGTACAAATTGCACTTTGGTTAAAGGAAATACATATCACTTGAAAACCAAATTCACTCTATTAGAAGATATCCAAAGATTAAACATGCGGACACTGGGTGTAATGGGTCGAGTAAAAATGCCGTATATGGGTCACAGAGCTGTCTGTCCAGAAGCTATAACAGAAGACGGAGTAAACTGCGATTCTACTGTTGGTCTTCTAGCTGGTGTACAATACACACATGTTAAAGAATTCCCCGTACGAAATACGTATCCAGAGATGGCGATGAAGGCTCGAGTCGAGTATTTCACAGGTTCACGTCCAACAGCCGGAAATACTATTATTTGCTTCGAAGTTCCGGTTCAAATTGTGAAAGCGGAAGACAACGAA
>tentoriicolaisotig01739
ATGCAGCGTATAGTTTATTTTACCGCGTTGTTTTTAACTCTTTTTGCTGTGGCTAACGCTGCTATAATAGCTGTACAGGATTGCGAAGGTATTGAAAACAGAGCAACCGATATCACAGTTGACGTTTCTGATTGTGAAACTGGTACAAATTGCACTTTGGTTAAAGGAAATACATATCACTTGAAAACCAAATTCACTCTATTAGAAGATGTCCAAAGATTAAATATGCGGACACTGGGTGTAATGGGGCGAGTAAAAATGCCATATATGGGTCACAGAGCTGTCTGCCCGGAAGCTATAACAGAAGACGGAGAAAACTGCGATTCTACTGTTGGTCTTCTAGCTGGTGTACCCTACACACATATTAAAGAATTCCCAGTACGGAATATGTATCCAGAGATGGCGATGAAGGCTCGAGTCGAGTATTTCACAGGATCGCGTCCAACAACCGGAAATACTATCATTTGCTTCGAAGTTCCAGTTCAAATTGTGAAAGCGGAAGACAATGAA

>lineatusisotig01374
ATGCATCTAAATCCATTAGAAAATGCTGCAGCTGGGTGTTTAGGAGCTTTCTTTTCATCTTTTTCTCTTTGTCCTACTGAGCTTATTAAATGCCGCCTTCAAGCTAACCGTGAAGTTCAAGCTGCCAAATCTGTATCCAAGCAAGTTCTCATAGGACCATGGGCACTCACTAAACAAATATTTAAAGAAGATGGTGTATTAGGATTTTTTAGAGGATTTGGTGCCACAGTAATACGAGAAATGCCTGGGTATTTTTTCTTCTTTGGCAGCTATGAATTATCAAGAGAACTACTTACACCAAAAGGGAAAACTAAAGATGATATAGGATTGCTGAGAACAACAATAGCAGGTGGAATAGGAGGTGTCTCTTTTTGGCTTGCAGTATTTCCTGCAGATGTTGTAAAGTCACGAATGCAAGTATCTGCTACATCTGACTCAATTATTGATGTTACTAAGCAGATTTTACAAAAA
>mimosarumisotig04252
ATGAATCTAAATCCATTAGAAAATGCTGCAGCTGGGTGTTTAGGAGCTTTCTTTTCATCTTTTTCTCTCTGTCCTACTGAGCTTATTAAATGCCGCCTTCAAGCTAACCGTGAAGTTCAAGCTGCCAAATCTGTATCCAAGCAAGTTTTCATAGGACCGTGGAAGCTCACTAAACAAATATTTAAAGAAGAGGGTGTATTAGGATTTTTTAGAGGATTTGGTGCCACAGTAATACGAGAAATGCCTGGATATTTCTTCTTCTTTGGGAGCTATGAATTAGCAAGAGAACTATTTACACCAAAGGGAAAAACTAAAGATGATATAGGATTGTTGAGAACAATAATAGCAGGAGGAATAGGAGGTGTCTCATTTTGGGTTGCAATATTTCCTGCAGATGTTATAAAATCGCGAATGCAAATATCTGCTACTACTGACTCAATGATTGATGTTACTAAGCAGATTTTACAAAAA
>tentoriicolaisotig03152
ATGAATCTAAATCCATTAGAAAATGCTGCAGCTGGGTGTTTAGGAGCTTTCTTTTCATCTTTTACTCTCTGTCCTACTGAGCTTATTAAATGCCGCCTTCAAGCTAACCGTGAAGTTCAAGCTGCCAAATCTGTATCCAAGCAAGTTCTCATAGGACCTTGGAAGCTTACTAAACAAATATTTAAAGAAGAGGGTGCATTAGGATTTTTTAGAGGATTTGGTGCCACAGTAATACGAGAAATGCCTGGATATTTCTTCTTCTTTGGGAGCTATGAATTAGCAAGAGAGCTATTTACACCAAAAGGAAAAACTAAAGATGATATAGGATTGTTGAGAACAACAATAGCAGGAGGAATAGGAGGTGTGTCATTTTGGGTTGCAATATTTCCAGCAGATGTTATAAAATCGCGCATGCAAATATCTGTTACTTCTGAGTCAATGATTGATGTTACTAAGCAGATTTTACGAAAA

>lineatusisotig01376
GGTGATAGCTCAGCATTAGATGGAGAAGATTTAGTTAGTAGAACTACAGCTACCACTACTACTAGAATTGTCACCACTGTAACAACTGATCAAAATGATGGCAGTGAACAGGAGCAACAGACTGCAGATGATAGTGAAGATTTACGACATAGTGTGGAAGTCATATTAAACCAGTTCATGAGCGATGATTCATCTGGTATAAAACCCGAAGATTCCAGCATCGAACATGAT
>mimosarumisotig03630
GGTGATAGCTCGGCGTTAGATGGAGAAGATTTAGTTAGTAGAACTACAGCTACCACTACTACTAGAATTGTCACCACTGTAACAACTGATCAGAATGATGGCAGTGGACAGGAGCAACAAATTGCAGATGATAGTGAAGATTTACGGCATAGTGTGGAAGTCATATTAAACCAGTTCATGAGCGATGATTCATCTGGTATAAAACCCGAAGATTCCAGCATCGAACATGAT
>tentoriicolaisotig06789
GGTGATAGCTCAGCATTAGATGGAGAAGATTTAGTTAGTAGAACTACAGCTACCACTACTACTAGAATTGTCACCACTGTAACAACTGATCGGAATGATGGCAGTGGACAGGAGCAACAAACTGCAGATGATAGTGAAGATTTACGGCATAGTGTGGAAGTCATATTAAACCAGTTCATGAGCGATGATTCATCTGGTATAAAACTCGAAGATTCCAGCATCGAACATGAT

>lineatusisotig01378
ATGAAGTACGTTATTGCTTTGCTTCTTGCAGCCGTAGCAGTTTCTGCTATAACAGACAGGGACAGAAGAAGTTTGGCTTTGCAAAACCCTGATCTCTTTGAAGGAGATATTCTTGGATTCGAGCCTGGAGATAGAAATGTTATTCCTTATCAGCAGATGAGATGGCCCAACAAGAGAATTCCATATGTTATTGATTCATCTCTAGCGGTATACACATCTTTGATCTTGGCGGGAATGCAAGATTATGAAAGAAATACTTGTCTCAAATTTGTACCTAGGACTACAGAAAAGAACTACATTAAGATTTTCAAGGGACAAGGATGTTACTCTTACGTTGGTATGATAAATCGTGGAGAGCAACCAGTGTCTCTCGGAAACGGTTGCCAATTTGTAGGTACTGTTGTCCATGAACTGGGACATGCTATCGGTTTCTTCCATGAACAAAACAGATCTGACAGAGATGAGTACCTCACCATCTACTGGGAAAACATCAAAGAAGGTATGGAAACACAATTCGCTCTTCTGAAACCTAACCAAAACCTTCTTCTGACACCTTTCGATCATGACTCTATCATGTTGTATGGAAACTATGCCTTCTCCAAGGATCGCAGATCAAAGACCATGGTTGCAAAGAACGGTAAACTACTGAGGGAGCCTTATGACAAACAAGGCCTCTCCAAGGACGATATCAAGCGTGTCAAACAGATGTATAAG
>mimosarumisotig01673
ATGAAGTACTTTATTGCCTTGCTTCTTACAGCCGTAGCAGTTTCTGCTATAACAGACAGGGAAAGAAGAAGTTTGGCTTTGCAAAACCCTGATCTCTTTGAAGGAGATATCCTTGGATTTGAGCCTGGAGACAGGAACGTTATTCCTTATCAGCAGATGAGATGGCCCAACAAGAGAATTCCATATATTATTGATTCATCTCTAGCTGTGTACACATCTTTGATCTTGGCGGGAATGCAAGATTACGAAAGAAATACTTGTCTCAAATTTGTACCTAGGACCACAGAAAAGAATTACATAAAGATTTTCAAGGGACAAGGATGTTACTCTTACGTCGGTATGATCAATCGTGGAGAACAACCAGTTTCTCTCGGAAATGGTTGCCAGTTTGTAGGTACTGTTGTCCATGAGCTGGGACATGCTATCGGTTTCTTCCATGAACAAAACAGATCTGATAGAGATGATTACCTCACCATCTACTGGGAAAACATCAAAGAAGGTATGGAAACACAATTCGCTCTTTTGAAACCTAACCAAAACCTGCTTTTGACACCCTTCGATCATGATTCTATTATGTTGTACGGAAACTATGCCTTCTCCAAGGATCGCAGATCGAAGACCATGGTTGCAAAGAATGGTAAACTGCTGAAGGAGCCTTATGACAAACAAGGCCTCTCCAAGGACGATATCAAACGTGTCAAACAGATGTACAAT
>tentoriicolaisotig01251
ATGAAGTACGTTATCGCCTTGCTCCTTGCAGCCGTAGCAGTTTCTGCTATAACAGACAGGGAGAGAAGAAGTTTGGCTTTGCAAAACCCTGATCTCTTTGAAGGAGATATTCTCGGAATTGAGCCTGGCGACAGGAATGTTATTCCATACCAGCAGATGAGATGGCCCAACAAGATAATTCCATATATTATTGATTCATCTCTAGCGGTGTACACATCTTTGATCTTGGCGGGAATGCAGAACTACGAAAGAAATACTTGTCTCAAATTTGTACCTAGGACTACAGAAAAGAACTACATCAAGATTTTCAAGGGACAAGGATGTTACTCTTACGTCGGTATGATCAACCGTGGAGAACAACCACTGTCTCTTGGAAACGGTTGCCAATTTGTAGGTACTATTGTCCATGAGCTGGGACATGCTCTCGGTTTCTTCCATGAACAAAACAGATCTGATAGAGATGAGTACCTCACCATCTACTGGGAAAACATCAAAGAAGGTATGGAAACACAATTCGCTCTTCTGAAACCTAGCCAAAACCTGCTTCTGACACCCTTCGATCATGATTCTATTATGTTGTACGGAAACTATGCCTTCTCCAAGGATCGCAGGTCGAAGACCATGGTTGCAAAGAACGGTAAACTGCTGAAGGAGCCTTATGACAAACAAGGCCTCTCCAAGGACGATATCAAGCGTGTCAAACAGATGTATAAA

>lineatusisotig01379
ATGAAGTACGTTATTGCTTTGCTTCTTGCAGCCGTAGCAGTTTCTGCTATAACAGACAGGGACAGAAGAAGTTTGGCTTTGCAAAACCCTGATCTCTTTGAAGGAGATATTCTTGGATTCGAGCCTGGAGATAGAAATGTTATTCCTTACCAGCAGATGAGATGGCCTAATAAGAAGGTTCCTTATGTAATTGATGTAACTCTGGCTCCATGGACTGCCCTTATCCTGGATGCAATGAGAAATTACCATGATAATACGTGCATCAGATTTGTACCCAAGACCACAGAAAGGAATTACATAAAACTTTTCCAGGGACAAGGGTGTTATTCTTACGTTGGCATGATCAATCGTGGTGAGCAACCAGTGTCTCTCGGAAGAGGATGCCACTATAAGGGAACCATTGTACATGAACTGGGGCATGCCCTCGGTTTCTTCCATGAACAAAACAGATCTGATAGAGATAAGTACCTCACCATCTACTGGGAGAACATCCAGAAAGGCATGGAAACACAGTTCGCTCTTCTGAAACCCAACCAGAACCTGCTTCTGACACCCTTTGATCATGACTCTATCATGTTGTACGGAAACTATGCTTTCTCTAAAGATCGCAGATCTAAGACCATGGTTGCAAAGAATGGTAAACCACTTAAGGAGCCTTATGACAAACAAGGCCTTTCCAAGGACGATATCAAGCGTGTCAAAGAGATGTATAAG
>mimosarumisotig04538
ATGAAGATCGTGGCTGCTTTTCTTTTTGCAATAGCAGCTGTCTCTGCGATTGCAGATGAAGAGAGAGGTCGCCTGGCTCTTCAGAATCCTGATCTCTTTCAAGGTGACATTTTAGGATTTGAGCCTGGAGACAGAAATGTTATTCCATACCAGCAGATGAGATGGCCTAACAAGGAGGTTCCTTATGTTATTGATTCAACTCTGGTGCCATACACTACTCTCATCCGGGATGCAATGAAAAATTACCACGATAATACGTGCATCAAATTTGTACGCAGAACTTCACAAAAGAATTACATCAAACTTTTCCAGGGACAAGGGTGTTATTCTTACGTTGGTATGATCAACCGCGGTGAGCAACCAGTGTCTCTCGGAAGAGGGTGCCATTATAAGGGGACCATTGTACATGAGCTGGGACATGCCATCGGCTTCTTTCATGAACAAAACAGATCTGATAGAGATACGTACCTCACCATCTACTGGGAAAACATCCAGAAAGGCATGGAAACGCAGTTCGCTCTTCTGAAACCTAGCCAAAACTTGCTTCTGACCCCCTTTGATCATGACTCTATTATGTTGTATGGAAACTATGCTTTCTCTAAGGATCGCAGATCTATGACGATGGTTGCAAAGAATGGTAAACCACTTAAGGAACCTTATGACAAACAAGGTCTCTCCAAGGACGATATCAAGCGTGTCAACGCCATGTATAAG
>tentoriicolaisotig05302
ATCAAGATCGTGGGGGCTTTTCTTTTTGCAATAGCAGCTGTCTCTGCTATTAGAGATGAAGAAAGAAGTCGCCTGGCTCTTCAGAATCCTGATCTCTATCAAGGTGACATTTTAGGATTTGAGCCTGGAGACAGAAATGTTATTCCTTACCAGCAGATGAGATGGCCTAACAAGGAGGTTCCTTATGTTATTGACTTAACTCTGGCGCCATATACTGCTCTCATTCTGGATGCAATGAGAAATTACCATGATAATACGTGCATCAAATTTGTACCCAGGACTACACAAAAGAATTACATCAAACTTTTCCAGGGACAAGGGTGTTATTCTTACGTTGGTATGATCAATCGCGGTGAGCAACTAGTGTCTCTCGGAAGAGGGTGCCATTTTAAGGGAACCATTGTACATGAGCTGGGACATGCCATCGGTTTCTTCCATGAACAAAATAGATCTGATAGAGATGAGTACCTCACCATCTACTGGGAAAACATCCAGAAAGGCATGGAAACGCAGTTCGTTCTTCTGAGACCCAACCAAAACTTACTTCTGACACCCTTTGATCACGAATCTATTATGTTATACGGAAACTATGCTTTCTCTAAAGATCGCAAATCTAAGACGATGGTTGCAAAGAATGGTAAACCACTTAAGGAGCCTTATGACAAACAAGGCCTCTCCAAGGACGATATCAAGCGTGTCAAAGAGATGTATAAG

>lineatusisotig01380
TTGCAGAGTGCAATCAGTTCGAACCTTGCGTCTTCGAGCGCACTCAATGCAATAAGTGCAGGACAACTTTCTGTGCAAAATGTAATTTCAGTCGCTGCTCAAATCCTTGCAAATTCGTTCGGTATTTCTCAAAGTTCGGCACAAAGCATTCTCAGCCAGGCTTTGTCTGGCTATGGCAGAGGATCATCGGCTCAAGCAGTGTCTGCAGCACTTGCGTCAGCTTCATCACAGCTTCTCGTACAATCAGGACTCGTAGCACCTGGTCAGGAACAGAGTGTTGGACAAAGCGTTGGTTCCATCCTGTCGTCGGCTCTGCAACAGCTGCTATCCCAAATATCACGACCTGCTCCAGCTCCTGCACCACGTCCTCTACCGGCACCACGCCCTGCCCCT
>mimosarumisotig01322
TTGCAGAGTGCAATCATTTCGAACATTGCGTCTTCGAGCGCCCTAAATGCAATAAGTACAGGACAACTTTCTGTGCAAAATGTCATTTCAGTCGCTTCCCAAGTCCTTGCAAATTCCTTCGGTATTTCTCAAAGTTCGGCACAAAGCATTCTCAGCCAGGCTTTGTCTAATTTTGGCAGAGGATCATCGGCTCAAGCAGTCGCTACAGCACTTGCATCAGCTTCATCACAGGTTCTCGTACAAACTGGAGCCGTAACAGCTGGTCAGGAACAGAGTGTTGGACAAAGCTTTGGTTCCATCCTGCTGTCGGCTCTACAACAGCTACTATCCCAAATATCACGACCTGCTCCAGCTCCTGCACCGCGTCCTCTACCGGCACCACGCCCTGCTCCT
>tentoriicolaisotig01651
TTGCAGACGGCAATCATTTCGAACATAGAGTCTTCGAGCGCACTAAATGCAATAAGTACAGGACAACTTTCTGTGCAAAATCTCATTTCAGTCACGTCCCAAATGCTTACAAATGCCTTCGGTATTTCTCAAAGTTCGGCACAAAGCATTCTCAGCCAGGCTTTGTCTAATCATGGAAGAGGATCATCGACTAAAGCACTCGCTGTAGCAACTGCATCAGCTATCTCACAGCTTCTTGTACAATCAGGAGCCGTAACAGCTGGTCAGGAATACAATATTGGACAAAGCGTTGGTTCCAACATGTCGTCGGTTATGCAACAGCTACTGTCCCAAATAACACGACCTGCTCCAGCTCCTGCACCGCGTCCTCTACCGGCACCACGCCCTGCCCCT

>lineatusisotig01387
ATGATTCAAGGTATTAGAGACAGCGGAGTACCAAAGCACATTTTCAAGCATAATGATCCTAAGGATTTGGAGAAGAAATTAAGTGCAGTAGATCCCAGCCTGCCAAAAATTGTAGCCTTTGAAACTGTGCATTCTATGACTGGTGCTGTTTGCCCATTAGATGAATTATGTACTATTGCTCATAAATATGGTGCAATTACATTTGTTGATGAAGTTCATGCTGTGGGACTTTATGGTTATCATGGTGCAGGGATTGGAGAAAGAGATGCTTTGCTACATAAAATGGATATTATTTCAGGAACATTAGGTAAAGCTTTTGGAAACATTGGTGGTTACATCGCGAGTTCTGCAACCGTCATAGATATGGTCCGTAGTTATGCTGCAGGATTCATATTCACAACATCTTTGCCAATTACTGTATTAAAGGGAGCTCTTGCATCAATTAAGATTCTA
>mimosarumisotig01888
ATGATTCAAGGTATACGAGACAGCGGCGTACCAAAGCATATTTTCAAGCATAATGATCCTAAGGATTTGGAGGAGAAATTAAGTACAGTAGATCCCAGCCTGCCGAAAATTGTTGCGTTTGAAACTGTGCATAGTATGACTGGTGCTGTTTGCCCATTAGATGAATTGTGTACTATTGCTCATAAATATGGTGCAGTTACATTTGTTGATGAAGTTCACGCTGTCGGTTTATACGGGTATCATGGTGCAGGTATTGGAGAAAGAGATGGTTTGCTTCATAAAATGGATATCATTTCAGGAACTTTAGGTAAAGCTTTTGGGAATATTGGTGGTTACATAGCTAGTTCTGCTACCGTCATTGATATGGTCCGTAGTTATGCCGCAGGATTTATATTTACCACATCTTTGCCAATTACTGTGTTAAAAGGGGCTCTTGCATCAATTAAGATTTTA
>tentoriicolaisotig02236
ATGATTCAAGGTATACGAGACAGCGGCGTACCAAAGCATATTTTCAAGCATAATGATCCTAAGGATTTGGAGAAGAAATTAAGTACAGTAGATCCAAGCCTGCCAAAAATTGTAGCGTTTGAAACTGTGCATAGTATGACTGGTGCTGTTTGCCCATTAGATGAATTATGTACTATTGCTCATAAATATGGTGCAATTACATTTGTTGATGAAGTTCATGCTGTCGGCTTGTATGGGTACCATGGAGCTGGGATTGGAGAAAGAGATGGTTTGCTGCATAAAATGGATATCATTTCAGGAACATTAGGTAAAGCTTTTGGAAATATTGGTGGTTACATCGCCAGTTCTGCCACCATCGTTGATATGGTCCGTAGTTATGCCGCAGGATTCATATTCACAACATCTTTGCCCATTACTGTCTTAAAAGGGGCTCTTGCGTCAATTAAAATTTTA

>lineatusisotig01390
ATGCAACCAGCTACTATAGTTGTTGCTCCACTACCACCATTTGGCGAGAATCCTGTGCAAGTAACATGTGGCAATTGCCGTCAAACTGTCATGACTACAACTATTGCTGAAAATGGAGCATGCGCATGGCTTGCCGCCGCAATCGTTTGCTTCATTTTTTGTCCTTGTGCCTGGGTTCCTTTAGTTATGGATTCCTGCAAAGATGTCCATCACACATGCCCTGCTTGCGGAGCAAGACTGGGAACTTATAAAAGG
>mimosarumisotig00893
ATGCAACCAGCTACTGTTGTTGTTGCTCCATTACCACCATTTGGCGACACTCCTGTGCAAGTAACATGTGGCAATTGCCGTCAAACAGTTATGACTACAACCATTGCTGAAAACGGAGCCTGTGCATGGCTTGCCGCTGCAATCGTTTGCTTCATTTTTTGTCCTTGTGCCTGGGTTCCATTAGTTATGGATTCCTGCAAAGATGTCCATCACACATGCCCTGCTTGCGGAGCGAGACTGGGCACTTATAAAAGG
>tentoriicolaisotig00646
ATGCAACCAGCTACTGTAGTTGTTGCTCCATTACCACCATTCGGTGACAGTCCTGTGCAAGTAACATGTGGCAATTGCCGTCAGACAGTTATGACTACAACCATTGCTGAAAACGGAGCCTGTGCTTGGCTTGCCGCTGCAATCGTTTGCTTCATTTTTTGTCCTTGTGCCTGGGTTCCATTAGTCATGGATTCCTGCAAAGATGTCCATCACACATGCCCTGCTTGCGGAGCGCGACTGGGTACTTATAAAAGG

>lineatusisotig01392
ATGGCATGTACCGGTTTCTTTTGTTCGGCGGCGACGTTCTTTCTTTTGGCCATTTCCCTTAACTTGCCACGCTACGGTTTTTCGGCGCTCGATTCCATTGAAAGTCCATTCACGAAATCTTGCACTTTCCACAAAATTAATACAATGGCTCACAGAGAAAGAACCTTCATTATGATCAAACCCGATGGTGTTCAGCGAGGGTTAATTGGAAAAATTATTCAAAGGTTCGAAAGTAAAGGCTTTAAATTAATTGCAATGAAATTCATGCAGGCATCCCAAGAACTTCTGGAGAAACATTATGCTGATTTAGCTGGTCGACCTTTTTTTAATGGTCTGGTTCAGTACATGCAATTAGGTCCTGTTGTTCCAATGGTTTGGGAAGGCTTAAATATTGTGAAAACAGGAAGAGATTTAATTGGAGCAACGAATCCAATAGACTCTGCGCCAGGAACCATTCGAGGCGATTTATGTGTCCAAGTTGGCAGGAACATTATTCATGGAAGTGATTCTGTGCCAAGTGCAGAAAAAGAAATTGCATTATGGTTTACTGATGCAGAACTAGCAAATTATGAGCATGCATTAGACAAATGGATTTATGAAGAA
>mimosarumisotig02126
ATGGCATGTACCGGTTTCTTTTGTTCGGCGGCGACGGTCTTTCTTTTGGCCATTTGCTTCGGTTTGCCACGCTGCGGTTTTTCGACTTGCGAGTCCATTGAAAGTCCGTTCACGAAATCTTGTACTTTACACAAAATTAATACAATGGCTCACCGAGAAAGAACCTTTATTATGATCAAACCCGATGGTGTTCAACGAGGGTTAATTGGAAAAATTATTGAAAGGTTCGAAAGTAAAGGCTTTAAATTAATTGCAATGAAATTCATGCAGGCATCCCAAGAACTTCTGGAGAAACATTATGCTGATTTAGCTGGTCGACCTTTTTTTAATGGTCTAGTTCAGTACATGCAGTTAGGTCCCGTTGTTCCAATGGTTTGGGAAGGTTTAAATATTGTGAAAACAGGAAGAGATTTAATTGGAGCAACCAATCCAATGGACTCTGCTCCAGGAACCATTCGAGGCGATTTATGTGTTCAAGTTGGCAGGAACATTATTCATGGAAGTGATTCTGTGCCAAGTGCAGAAAAAGAAATTTCATTATGGTTTACTGATGCAGAACTAGCAAATTACGAACATGCATTAGACAAATGGATTTATGAAGAT
>tentoriicolaisotig01146
ATGGCATGTACCGGTTTCTTTTGTTCGGCAGCGACGTTCTTTCTTTTGGCCATTTCCTTGAGCTTGCCACGCTGCGATTTTTCGGCCTGCGATTCCAGTGAAAGTTCGTTCACGAAATCTTGTACTTTCCACAAAATTAATACAATGGCTCACCGAGAAAGAACCTTTATTATGATCAAACCCGATGGTGTTCAGCGAGGGTTAATTGGGAAAATTATTGAAAGGTTCGAAAGTAAAGGCTTTAAATTAATTGCAATGAAATTCATGCAGGCATCTCAAGAACTTCTGGAGAAACATTATGCTGATTTAGCTGGTCGACCTTTTTTTAATGGTCTGGTTCAGTACATGCAGTTAGGTCCTGTTGTTCCAATGGTTTGGGAAGGTTTAAATATTGTGAAAACAGGAAGAGATTTAATTGGAGCAACCAATCCAATGGACTCTGCTCCAGGAACCATTCGAGGAGATTTATGTGTTCAAGTTGGCAGGAACATTATTCATGGAAGTGATTCTGTGCCAAGTGCAGAAAAAGAAATTGCATTATGGTTTACTGATGCAGAACTAGCAAATTATGAACATGCATTAGACAAATGGATTTACGAAGAT

>lineatusisotig01396
CTGGGTTCCTTTCCTAGACCAGACGTCATATACAAGCCGGAGACAACAGAATCGTGGATGTCTTGTCTCAGGAATACGTTGGTGGTGTTTAACCTCTTCATATGGGTTTTCGGAGCAGTACTCACTGCCCTTGGTGTTTGGATCAAGGTTGACAGTGAGTTCTTGGACATCCAAACTGGGCTGAATACGACCCAGTTCAAAACATCTGCGTACATACTCATTGCTACTGGTGTCATTATCATGATTGTTGGATTCTTAGGCTGTTACGGAGCAATCGCCAGTAAAATCTGGATGCTAATTTTGTTTGCTATTATTGTGGTCATTATTATCTTGTTGGAAATCACAGTCATGGCAATTGTATGGACAGCGAGTACAAACAAAGATGTGAAAGAAGATATTAAACTACGAGCAAGACAGGCTATGTTTCAAATGAGAGAGGATGATGGAAAGCGATATTTGGTCGATTTGTTACAAGCTAAGCTGAAATGTTGTGGAGTTGATGGCCCTGAAGATTATGGTTTAGAATCAAAATCACCGATGCATATTCCACCTTCATGTACGAACGATGATACAGGAGGACCTTACGAAAAAGGGTGTTTTGACGCCACTGTTGAATATTTTAAAAACAAAGCAGCTGTTCTTGGTGGTGTAGCTGTCAGCGTTTTCATTTTACAACTTGGAGCACTGGTTTTCACTATATGTTTAGCATGCGGGCTCAAACAAGCAGCTACGAACAGCATT
>mimosarumisotig01552
CTGAGCTCCTTTCCTAGACCAGAAATCATATACAAGCCGGAGACAACAGAATCGTGGATGTCTTGTCTAAGGAATACGTTGGTAGTGTTTAACCTCTTGATATGGGTTTTAGGAGCAGTTCTCACTGCCCTTGGTGTTTGGATCAAGGTTGACAGCGAGTTCTTGGACATCCAAACTGGACTGAATACGACTCAGTTCAAAACATCTGCACATATACTCATTGCTACGGGTGTCATTATCATGATTGTTGGATTCTTAGGCTGCTACGGAGCAATCGCCAGTAAAATATGGATGCTAATTTTGTTTGCTGTTATTGTAGTCATTATTATCTTGTTGGAAATTACGGTTATGGCAATTGTATGGACAGGAAGTACGAACAAAGATGTGAAAGAAGATATTAAACTGCGAGCAAGACAGGCTATGTTCGAGATGAGAAAAGACGATGGAAAGCGATATTTGATTGATTTGTTACAGGCAAAGCTGAAATGTTGTGGAGTTGATGGTCCTGGTGATTACAGTTTAGATGAAGAAACACCGATGCATATTCCAACTTCATGTACGAACGAGGAAACAGGAGGGCGTTACCAAAAGGGCTGTTTTGATGCTGCTGTTGAATATTTTAAAAGCAAAGCAGCTGTTCTTGGTGGTTTAGCTGTCAGCGTTTTTATTTTACAACTGGGAGCACTTGTTTTCACTGTATGTTTAGCGTGTGGACTCAAACAAGCAGCCACGAGCAGCATT
>tentoriicolaisotig05305
CTGGGTTCTTTTCCTAGACCAGAAGTCATATACAAGCCGGAGACAACAGAATCGTGGATGTCTTGTCTCAGGAATACGTTGGTGGTGTTTAACCTCCTCATATGGATTTTAGGAGCAGTACTCACTGCCCTTGGTGTTTGGATCAAGGTTGACAGCGAGTTCCTGGACATCCAAACTGGACTGAATACGACTCAGTTCAAAACATCTGCACACATACTCATTGCTACAGGTGTCATTATCATGATTGTTGGATTCTTAGGATGCTATGGAGCAATCGCCAGTAAAATATGGATGCTAATTTTGTTTGCGATTATTGTGGTCATTATTATCTTGTTGGAAATCACGGTAATGGCAATTGTATGGACAGCAAGTACGAACAAAGATGTGAAAGAAGATATTAAACTGCGAGCAAGACAGGCTATGTTTGAGATGAGAAAAGACGATGGAAAGCGATATTTGATTGATTTGTTACAGTCTAAGCTGAAATGTTGTGGAGTTGATGGTCCTGATGATTACAGTTTAGATGAAAAAACACCGACGCATATTCCAACTTCATGTACGAACGATGAAACAGGAGGACCTTATCAAAAAGGCTGTTTTGATGCTACTGTTGAATATTTTAAAAACAAAGCAGCTGTTCTCGGTGGTTTAGCTGTCAGCGTTTTCATTTTACAACTTGGAGCACTTGTTTTCACTATATGTTTAGCATGCGGACTCAAACAAGCAGCTACAAGCAGCATT

>lineatusisotig01403
ATGGCTGGTAAAGGTGTTGACTTAGAACTTAAAAAGGCTTTTCAAGAGCTACAAACCAAAGTGCTTGATACAACTCAAAGATTAAAACTGGCTGATCTACAGATTGAGTCTTTAACAAAAACTATCCAATATGCTGAGCTTACTCAAAAAGAACTAAAATCCTTGCCTGAAAACACTTCCATGTATAATGGTGTAGGAAGGATGTTTGTACTTGCTGGTCCTGATGATATCAATGAAATGCTTTCTAAGAAAATTCATTCATCTCAGGATAAAATAAAAGAATTAGAGACTAATAAAATTTACTTGGAACGTAATATAAAAGACAGTGAAGAAAATCTTCGTGAACTGATTGCAAGTAAACAAAGAGAA
>mimosarumisotig00778
ATGGCTGCTAAAGGTGTTGATTTAGAGCTTAAAAAGGCTTTTCAAGAGCTGCAAGCCAAAGTGCTTGATACAACGCAGAAATTAAAACTTGCTGATCTGCAGATTGATTCATTAACAAAAGCTATTCAGCATGCTGAACTTACTCAAAAAGAGCTGAAATCCTTCCCTGAAAATACTTCCATGTATAATGGTATAGGAAGAATGTTTGTACATGCAGATTCTGATGATATCAATGAAATGCTTTCTAAGAAAATTCAGACATCGCAGGATAAAATAAAAGAATTAGAGGCTAGTAAAGTATTCTTGGAATGTAGTATGAAAGATAGTGAAGAAAATCTTCGTGAACTGATTGCAAGTAAACAAAGGGAT
>tentoriicolaisotig06647
ATGGCTGGGAAAGGAGTTGATTTAGAGCTTAAAAAGGCTTTTCAAGAGCTACAAACCAAAATGCTTGATACAACTCAAAAATTAAAACTTGCCAATCTGCAGATTGATTCTTTTACAAAAGCTATCCAGTACACTGAACTTACTCAAAAAGAACTAAAATCCTTGCCTGAAAGCACTTCTATGTATAATGGTGTAGGAAGAATGTTTGTACATGCAAATTTTGATGATATCAATAAAATGCTTTCTAAGAAAATTCAGACATCTCAGGATAAAATAAAACAATTAGAGGCTAATAAAGTATTCTTGGAAAGCAGTATGAAGGATAGTGAAGAAAATCTTCGTGAACTAATTGCAAGTAAACAAAGGGAC

>lineatusisotig01404
ATGGCTGGTAAAGGTGTTGACTTAGAACTTAAAAAGGCTTTTCAAGAGCTACAAGCCAAAGTGCTTGATACAACTCAGAAATTAAAGCTTGCTGATCTGCAGATTGATTCATTAATAAAAGCTATTCAGCATGCTGAACTTACTCAAAAAGAATTAAAATCCTTGCCTGAAAACACTTCCATGTATAGTGGTGTAGGAAGGATGTTCGTACTTACAAGTCATGATGATATCAGTGGAATGCTTTCTAAGAGAATTCAGACATCGCAAGACAAAATAAAAGAACTAGAGGCCAGTAAAGCGTACTTGCAGCGTAGTATGAAAGATAGTGAAGAAAATCTTCGCGAATTGGTTGCAGCTAAACAAAGAGAGCGT
>mimosarumisotig00779
ATGGCTGCTAAAGGTGTTGATTTAGAGCTTAAAAAGGCTTTTCAAGAGCTGCAAGCCAAAGTGCTTGATACAACGCAGAAATTAAAACTTGCTGATCTGCAGATTGATTCATTAACAAAAGCTATTCAGCATGCTGAACTTACTCAAAAAGAATTAAAATCCTTGCCTGAAAACTCTTCCATGTATAGTGGTGTGGGAAGGATGTTCGTACTTACAAGTCATGATGATATCGATGGAATGCTAACTAAGAAAATTCAGACATCACAAGACAAAATCAAAGAACTAGAGACTAGTAAAGCTTACTTGCAACGCAGTATGAAAGATAGTGAAGAAAATCTTCGTGAACTGGTAGCAACTAAACAAAGGGAACGC
>tentoriicolaisotig01857
ATGGCTGGTAAAGGTGTTGATTTAGAGCTTAAAAAGGCTTTTCAAGAGCTGCAAGCCAAAGTGCTTGATACAACTCAGAAATTAAAACTTGCTGATCTGCAGATTGATTCATTAACAAAAGCTATTCAGCATTCTGAACTTACACAAAAAGAATTAAAATCCTTGCCTGAAAACACACCCATGTATAGTGGTGTGGGAAGGATGTTCGTACTTACAAGTCATGATGATATCAATGGAATGCTTTCTAAGAAAATTCAGACATCACAAGACAAAATAAAAGAACTAGAGACTAGTAAAGCTTACTTGCAACGCAGTATGAAAGAGAGTGAAGAAAATCTTCGTGAACTGGTTGCAACTAAACAAAGGGAACGC

>lineatusisotig01422
ATGTGTTTACAGTATTCTACAACTGTAGGCTTGCCACCATCCAAACATTATACTGGCATGCTAGATGCTTTAGTGAAAGTATATAGACATGAAGGGATCCCTGGCATGTATAAGGGTCTAGTCCCTGGAATGTTTGGAGTTTCTCATGGAGCTCTACAGTTTATGGCTTATGAAGAAATGAAAAAGAAGTACATCAGTTATTATCAATTACCAGTTGATGATAAACTAGGTACAAATCAGTACTTATTGTTTGCTGCACTGTCTAAACTATTTGCTGCTAGTGTTACTTATCCATATCAAGTTATAAGAGCAAGGCTGCAAGATCAGTACAAAGAATATTCTGGGGTACTTGAAGTTATCAAAAGGACGTGGAGGTATGAAGGTCTTAAAGGTTACTACAAAGGACTTGTGCCAAACTTGCTGAAAGTAACTCCTGCAACAGCTATAACATTTGTTGTTTATGAGAATGTTGCTAAAGTCATG
>mimosarumisotig06380
ATGTGTCTACAGTATTCTACGACTGTAGGCTTGCCACCATCCAAACATTATACTGGGATGCTAGATGCTTTAGTGAAAGTATATAGACATGAAGGTATTCCTGGCATGTACAAGGGTCTTGTCCCTGGAATGTGTGGGGTGTCTCATGGAGCTCTACAGTTCATGGCTTATGAAGAAATGAAAAAGAAGTATATAAGCTATTATCAACTACCAGTTGATGATAAACTAGGTACAAATCAGTACTTATCGTTTGCTGCGCTGTCTAAACTGTTTGCTGCTAGTGTTACTTATCCATATCAAGTCATACGGGCAAGGCTTCAAGATCAGTATAAAGAATATTCAGGAGTACTTGAAGTTATCAAAAGGACATGGAGGTATGAAGGTCTTAAAGGTTACTACAAAGGACTTGTGCCAAACTTGCTGAAAGTAACTCCTGCAACAGCTATAACATTTGTTGTTTATGAGAATGTTGCTAAAGTCTTG
>tentoriicolaisotig05542
ATGTGTTTACAGTATTCCACAACTGTAGGCTTGCCACCATCCAAACATTATACTGGGATGCTAGATGCTCTAGTGAAAGTATATAGACATGAAGGTATTCCTGGCATGTATAAGGGTCTTGTCCCTGGAATGTTTGGGGTTTCTCATGGAGCTCTACAGTTTATGGCTTATGAAGAAATGAAAAAGAAGTATATAAGCTATTATCAACTACCAGTTGATGATAAACTAGGTACAAGTCAGTATTTATCATTTGCTGCATTGTCTAAACTGTTTGCTGCTAGTGTTACTTATCCATATCAAGTCATAAGAGCAAGGCTGCAAGATCAGTATAAGGAGTATTCAGGAGTACTTGAAGTTATTAAAAGGACGTGGAGGTATGAAGGTCTTAAAGGTTACTACAAAGGACTTGTGCCAAACTTGCTGAAAGTAACTCCTGCAACAGCTATAACATTTGTTGTTTATGAGAATGTTGATAAAGTCTTG

>lineatusisotig01424
ATGAAATATAGTGAACTAAAAGCTATAATAGAATTCATGTATCATGGTGAAGTGAATGTTGCACAAGATCAGTTGTCAGCCCTTATGAAAACAGCAGAGACGCTCCGAGTAAAAGGGCTGGCAGAGGTAACAAATGAAAAGAACTCTGAATCCTCT---AATACTACTACACCTGCACAAGAGGATTCTAGTCATAGAACTGTGCAGCAACGGACAGATACACCTCCTCCACAAAATAAACGAAGACGTGGGCGAACAAGAAAGCGGTCACTGAGTGATTCTAATCGTAGTGATGATGATTCTGTTGAACCAAAGATCAAACAGCCAGATTCTCCTGATATTGAAGAAATATCAGGTGATGTAACTATGGAGGGTTCTGGTGGAGGACAGTATTCTAATTTACAATCTCAGGTGCCTATGCAGACTTTACCATCCCATAACACAAACTCTTTTCATAAATCATCA
>mimosarumisotig04730
ATGAAATACAGTGAACTCAAAGCTATAATAGAATTCATGTATCATGGTGAAGTGAATGTTGCACAAGACCAACTGTCAGCCCTCATGAAAACAGCAGAAACTCTTCGAGTAAAAGGGCTGGCAGAGGTAACAAATGAAAAGAACTCCGAATCCTCTAATAATACTACTACACCTGCGCAAGAGGATTCTAGTCATAGGACAGTGCAGCAAAGGACAGATACACCGCCTCCACAAAATAAACGACGACGTGGCCGAACAAGAAAGCGGTCACTAAGTGACTCTAACCGTAGTGATGATGATTCTGTTGAACCAAAGATCAAACAGCCAGATTCTCCTGATATTGAAGAAATATCAGGTGATGTAACTATGGAGGGTTCTAGTGGAGGACAGTATTCTAATTTACAATCTCAGGTGCCTATGCAGACTTTACCATCCCATAACACAAACTCTTTTCATAAATCATCA
>tentoriicolaisotig05033
ATGAAATACAGTGAACTGAAAGCTATAATAGAATTCATGTATCATGGTGAAGTGAATGTTGCACAAGATCAACTCTCAGCCCTTATGAAAACAGCAGAGACTCTTAGAGTAAAAGGGCTGGCAGAGGTAACAAATGAAAAGAACTCTGAATCCTCT---AATACTACTACACCTGCACAAGAGGATTCTAGTCATAGAACTGTGCAGCAAAGGACAGATACACCGCCTCCACAAAATAAACGAAGACGTGGCCGAACAAGAAAGCGGTCGCTAAGTGACTCTAACCGTAGTGATGAAGATTCTATTGAACCAAAGATCAAACAGCCAGATTCTCCTGATATTGAAGAAATATCAGGTGATTTAACTATGGAGGGTTCTAGTGGAGGACAGTATTCaAATTTACAATCTCAGGTGCCTATGCAGACTTTACCATCCCATAACACAAACTCTTTTCATAAATCATCA

>lineatusisotig01426
ATGAATAGAATGAGACAGCGTATTGCACAGAGATTAAAAGAAGCACAAAATACCTATGCTATGCTGACAACATTTAATGAAATTGATATGTCAAACATTATTGAAATGAGAAATCTACACAAAGATGCTTTTCTTAAGAAACATAATATAAAACTAGGCTTTATGTCTGCTTTTGTGAAAGCTTCTGCATATGCATTACAGGATCAGCCAGTTGTTAATGCTGTGATAGATGAAGGAGAAATAGTTTATAGGGATTATATTGATATTAGTGTAGCAGTGGCAACACCAAAGGGTCTTGTTGTACCTGTCATCCGTAATCTTGAAAAAATGAACTTTGCAGATATTGAAAAAGCTATTCATGCATTAGGAGAAAAGGCACGTACGGGATCACTAGCAATAGAAGACATGGATGGAGGTACATTCACTATTAGTAATGGAGGAGTATTTGGATCTCTTTATGGAACTCCAATTATTAATCCCCCACAGTCAGCAATTCTTGGTATGCATGCTATAGTAGAACGGCCAGTAGCGATTAAGGGAAAGGTTGAAATTAGACCAATGATGTATGTAGCTTTGACATATGACCATCGCCTGATTGATGGACGCGAAGCTGTTCTTTTCCTTCGAAAAATCAAAGCAGCTGTAGAAGATCCAAGAATTATGCTATTGGAT
>mimosarumisotig06508
ATGAATAGAATGAGACAGCGTATTGCACAGAGATTAAAAGAAGCACAAAATACCTATGCTATGCTGACAACATTTAATGAAATTGATATGTCAAACATTATTGAAATGAGAAATCTACACAAAGATGCTTTTCTTAAGAAACATAATATAAAATTAGGCTTTATGTCTGCTTTTGTGAAAGCTTCTGCATATGCATTACAGGATCAGCCAGTTGTTAATGCTGTGATAGATGAAGGAGAAATAGTTTATAGGGATTATATTGATATTAGTGTGGCAGTGGCAACACCAAAAGGTCTTGTTGTACCTGTCATTCGTAATCTTGAAAAAATGAACTTTGCAGATATTGAAAAAGCTATTCATGCATTAGGAGAAAAGGCACGCACAGGATCACTAGCAATAGAAGACATGGATGGAGGTACATTCACTATTAGTAATGGAGGAGTATTTGGATCACTTTATGGAACTCCAATTATTAATCCCCCACAGTCAGCAATTCTTGGTATGCATGCTATAGTAGAACGGCCAGTGGCAATTAAGGGAAAGGTTGAAATCAAACCAATGATGTATGTAGCTTTGACATATGACCATCGTCTGATTGATGGACGTGAAGCTGTTCTTTTCCTTCGAAAAATCAAAGCAGCTGTAGAAGACCCAAGAGTTATGCTGTTGGAT
>tentoriicolaisotig04073
ATGAATAGAATGAGACAGCGTATTGCACAGAGATTAAAAGAAGCACAAAATACCTATGCTATGCTGACAACATTTAATGAAATTGATATGTCAAACATCATTGAAATGAGAAATCTACACAAAGATGCTTTTCTTAAGAAACATAATATAAAATTAGGCTTCATGTCTGCTTTTGTGAAAGCTTCTGCATATGCATTACAGGATCAGCCAGTTGTTAATGCTGTGATAGATGAAGGAGAAATAGTTTATAGGGATTATATTGATATTAGTGTGGCAGTGGCAACACCAAAAGGCCTTGTTGTACCTGTCATTCGTAATCTTGAAAAAATGAACTTTGCAGATATTGAGAAAGCTATTCATGCATTAGGAGAAAAGGCACGCACGGGATCACTAGCAATAGAAGATATGGATGGAGGTACATTCACTATTAGTAATGGAGGAGTATTTGGATCACTTTATGGAACTCCAATTATTAATCCCCCACAGTCAGCAATTCTTGGTATGCATGCTATAGTAGAAAGGCCAGTGGCAATTAAGGGAAAGGTTGAAATCAGACCAATGATGTATGTAGCTTTGACATATGACCATCGTCTCATTGATGGACGTGAAGCTGTTCTTTTCCTTCGAAAAATCAAAGCAGCTGTAGAAGATCCAAGAGTTATGCTGTTAGAT

>lineatusisotig01440
ATGGCAAAAATAGTGAAGGTGGAAGGATATCAACCCGTAAAGAATACTATAGATGTGTTTTCTGAATCACATCAGGTATTTGTGTTATTTACAGGTGCAGAAGACTCTGAGGGACGTTCGTGGTGTCCTGATTGTGTTGACGCTAAACCTGTAATACTTGACTCTTTAAAATATGCTCCTGAAAACAGTGTATTAATTATTGGTTCTGTTGGCGACAGGAATGCATGGAAAGATCCAAATAATGATTTCCGCAAAGATGAGCAATTGAAGCTTACTTGTGTTCCTACGCTTATTAAGTTTAACACGCCAAAGAGACTAGAAGAAGAACAATGCAAAAGTGCAGCTCTTGTTAGTATGTTGTTTGAA
>mimosarumisotig02797
ATGGCAAAAATTGTAAAGGTGGAAGGATATCAACCCGTAAAGAATGCTATAACAGAGTTTTCTAAATCACATTCGTTATTTCTGTTATTTACAGGTGCAGAAGACGCTGACGGGCGGTCGTGGTGTCCTGATTGTGTTGACGCTAAACCTGTAATATTTGACTGTCTAAAATTTGCTCCTGAAAACAGTGTATTAGTTATTGGTTCTGTTGGTGATAGGAATGCGTGGAAAGATCCAAATAATGATTTCCGCAGAGATGAACAATTGAAGCTTACCTGTGTTCCTACACTTATTAAATTTAAAACGCCAAAGAGACTAGAAGAAGAACAATGCAAAAGTGCAGCTCTTGTCAGTATGCTGTTTGAA
>tentoriicolaisotig04552
ATGGCAAAAATTGTAAGGGTCGAAGGGTATCAACCCGTAAAGAATGCTATAACAGAGTTTTCTAAATCACATCAGTTATTTCTGTTATTTACAGGTGCAGAAGACGCTGAGGGGCGGTCTTGGTGTCCTGATTGTGTTGACGCTAAACCTGTAATATTTGATTGTCTAAAATATGCTCCTGAAAAGAGTGTGTTAGTTATTTGTTCTGTTGGCAATAGGAATGCGTGGAAAGATCCAAATAATGATTTCCGCAAAGATGAGCAATTGAAGCTTACCTGTGTTCCTACGCTTATTAAGTTTAACACGCCAAAGAGACTAGAAGAAGAACAATGCAAAAGTGCAGCTCTTGTCAGTATGTTGTTTGAA

>lineatusisotig01443
CTGCTTTTTCCAAATGTTGCAGTAGATGAGTATGGAAATAAAGGGTATTGGACAATAATATATAATCAAGGATTTGAGGTGGTAATCAATTACAGAAAATATTTTGCATTTTCTAAATATACAGAGGATTCAGGAAATGTCACTAGTTATTGTGATACTGTACTTCCTGGATGGAGTCATGATGTATTAGGAAAAAATTGGGCTTGCTACAATGCTAAAAAAATTTCTCCAACAGTAGGACCTAAAGTACATTATGAGAAAACTTTTGATTTTGGAGGTGTATTCATTCAAGATAAGAATTTTGTAAAAGAAATAAACAAAGCTCAGAAATCATGGATTGCTACTGTTTACCCAGAGCTGGATGGAATGCCGATGTCAAGTATTATCCGACGAGCTGGAGGGCTGAAATCTCGTTTCCACAAGAGCCCGCAAATCAAATCAAATCTTCCAAAGAGACTATTTAAGCAACTGCCTGAAGAATTTGATTGGAGGAATGTCAGTGGAATTAATTATGTATCTCCAATTCGTAATCAAGCTAATTGTGGAAGTTGCTACGCATTTGCATCTATGGGCATGCTCGAATCCCGTTTAAGAATTGCTACAAACAACAAAGTTCAAGTTGTATTTTCTCCTCAAGAAATCGTCAGTTGTTCAGAATATTCTCAAGGTTGTGAAGGTGGCTTTCCGTATTTAATTGCTGGAAAATATGCTCAAGATTTCGGTGTCGTTCCAGACCAGTGTGATCCATATACCGGGGAAGATGATAAATGCTCGGAAAAGAAATGCAAGAGATTTTATGTAGCTGACTACAAATACGTTGGAGGATTTTATGGAGCGTGTAATGAGGATCTCATGAAATTGGAATTGGTTTTGCATGGCCCTATAACAGTTGGATTCGAAGTATATCCCGACTTCAAACACTACAAAAGTGGTATCTATTATCATACAGGCCTTCAGTCCGGATTTAACCCTTTCCTTGAGACTAATCACGCTGTGCTTCTTGTGGGTTATGGAGTAGATAAGCAAACTGGTCAAAAGTATTGGATCGTAAAGAATAGTTGGGGAACCGGATGGGGTGAAGATGGATACTTTCGAATACGTCGTGGCGTGAATGAATGTAACATAGAGAGTACTGCCGTTGCTGCTACAATTATA
>mimosarumisotig00904
CTGCTTTTTCCAAATGTTGCAGTTGATGAGTATGGAAATAAAGGATATTGGACAATAATATATAATCAAGGATTTGAGGTTGTAATCAACTACAGAAAATATTTTGCATTTTCTAAATATACAGAGGATTCAGGAAACGTCACCAGTTATTGTGATACCGTATTTCCCGGATGGAGTCATGATGTATTAGGAAAAAACTGGGCTTGCTATAATGCTAAGAAAGTTTCCTCAACAGTAGGACCCAAAGTACACTATGAGAAAATTTTTGATTTTGGAGGTGTATTCATCCAAGATAAAAATTTTGTAAAAGAAATAAACAAAGCTCAGAAATCATGGATTGCTACTGTTTACCCAGAGTTGGATGGTATGCCGATGACAAGTTTTGTTCGACGAGCTGGAGGGCTGAAATCTCGTTTTCACAAGAGCCCGCAAATCAAATCCCATTTTCCAAAGAGACTCTTTAAGCAACTGCCTGAAGAATTTGATTGGAGGAATGTCAGTGGAATTAATTATGTATCTCCGATTCGTAATCAAGCTAACTGTGGAAGCTGTTATGCATTTGCATCTATGGGCATGCTCGAATCCCGCTTAAGAATTGCTACAAACAACAAAGTTCAAGTTGTCTTTTCTCCTCAAGAAATCGTCAGTTGTTCAGAATATTCTCAAGGCTGTGAAGGTGGTTTTCCATACTTAATTGCTGGAAAATACGCTCAAGATTTCGGGGTCGTTCCAGATCAATGCGATCCGTACACCGGAGAAGATGATAAATGTGCGGAAAAGAAGTGCAAGAGATTTTATGTAGCTGATTACAAATACGTTGGAGGATTTTATGGAGGGTGTAATGAGGATCTCATGAAATTGGAATTGGTTTTGCATGGTCCTATTACAGTTGGATTCGAAGTATACCCCGACTTCGTACACTACAAAGGTGGTATCTATTATCACACAGGCCTTCAGTCCGGATTTAATCCTTTCCTTGAGACTAACCATGCTGTGGTTCTAGTGGGTTATGGAGTAGATAAGAAAACTGGTCAAAAGTATTGGATCGTAAAGAATAGTTGGGGAACCGGATGGGGTGAAGATGGATACTTTCGAATACGTCGTGGCGTGAATGAATGTAACATAGAGAGTACTGCTGTTGCTGCTATAATTATA
>tentoriicolaisotig01257
CTGCTTTTTCCAAATGTTGCAGTTGATGAGTATGGAAATAAAGGATATTGGACAATAATATATAATCAAGGATTTGAGGTGGTAATCAATTACAGAAAATATTTTGCATTTTCTAAATATACGGACGATTCAGGAAATGTCACCAGTTATTGCGATACTGTATTTCCCGGATGGAGTCATGATGTATTAGGAAAAAACTGGGCTTGCTATAATGCTAAGAAAGTTTCACCAGCAGTAGGACCTAAAGTACACTATGAGAAAACTTTTGATTTTGGAGGTGTATTCATCCAAGATAAGAATTTCGTAAAAGAAATAAACAAAGCTCAGAAATCATGGATTGCTACTGTTTACCCAGAGCTGGATGGTATGCTCATGTCAAGTTTTATTAGACGAGCTGGAGGGCTGAAATCTCGTTTTCACAAGAGCCCGCAAATCAAATCCCATTTTCCAAAGAGATTCTTTAAGCAACTGCCTGAAGAATTCGATTGGAGGAATGTCAGTGGAATTAATTATGTATCTCCGATTCGTAATCAAGCTAATTGTGGAAGTTGCTATGCATTTGCATCTATGGGCATGCTCGAATCCCGCTTAAGAATTGCTACAAACAACAAAGTTCAAGTTGTATTTTCTCCACAAGAAATCGTCAGTTGTTCAGAATATTCTCAAGGTTGTGAAGGTGGCTTCCCATACTTAATTGCTGGAAAATATGCTCAAGATTTCGGTGTTGTTCCAGATCAATGTGATCCGTATACCGGAGAAGATGATAAATGTGTGGAAAAGAAATGCAAGAGATTTTATGTAGCTGATTACAAATACGTTGGAGGATTTTATGGAGGGTGTAATGAGGATCTCATGAAATTGGAATTGGTTTTGCATGGTCCTATTACAGTTGGATTCGAAGTATACCCCGACTTCGTACACTACAAAGGTGGTATCTATTATCACACAGGCCTTCAGTCCGGATTTAACCCTTTCCTTGAAACTAATCATGCAGTAGTTCTTGTGGGTTATGGAGTAGATAAGCAAACTGGTCAAAAGTATTGGATCGTAAAGAATAGTTGGGGTACCGGATGGGGTGAAGACGGATACTTTCGAATACGTCGTGGCTCGAATGAATGTAACATAGAGAGTACTGCCTTTGCTGCTACAATTATC

>lineatusisotig01444
CTGCTTTTTCCAAATGTTGCAGTAGATGAGTATGGAAATAAAGGGTATTGGACAATAATATATAATCAAGGATTTGAGGTGGTAATCAATTACAGAAAATATTTTGCATTTTCTAAATATACAGAGGATTCAGGAAATGTCACTAGTTATTGTGATACTGTACTTCCTGGATGGAGTCATGATGTATTAGGAAAAAATTGGGCTTGCTACAATGCTAAAAAAATTTCTCCAACAGTAGGACCTAAAGTACATTATGAGAAAACTTTTGATTTTGGAGGTGTATTCATTCAAGATAAGAATTTTGTAAAAGAAATAAACAAAGCTCAGAAATCATGGATTGCTACTGTTTACCCAGAGCTGGATGGAATGCCGATGTCAAGTATTATCCGACGAGCTGGAGGGCTGAAATCTCGTTTCCACAAGAGCCCGCAAATCAAATCAAATCTTCCAAAGAGACTATTTAAGCAACTGCCTGAAGAATTTGATTGGAGGAATGTCAGTGGAATTAATTATGTATCTCCAATTCGTAATCAAGCTAATTGTGGAAGTTGCTACGCATTTGCATCTATGGGCATGCTCGAATCCCGTTTAAGAATTGCTACAAACAACAAAGTTCAAGTTGTATTTTCTCCTCAAGAAATCGTCAGTTGTTCAGAATATTCTCAAGGTTGTGAAGGTGGCTTTCCGTATTTAATTGCTGGAAAATATGCTCAAGATTTCGGTGTCGTTCCAGACCAGTGTGATCCATATACCGGGGAAGATGATAAATGCTCGGAAAAGAAATGCAAGAGATTTTATGTAGCTGACTACAAATACGTTGGAGGATTTTATGGAGCGTGCAACGAAGACATGATGAAACTGGAACTCGCCTTAAATGGTCCTATTGCTGTCTCATTTGAGGTGTATCCTGATTTTGCTCAATATAAAGGTGGTGTTTATCATCACACTGGTTTAAAATCAGGTTTCAATCCTTTCTTGATAGTCAATCATGCAGTTCTAGTTGTAGGATATGGAATTGACAACAAAACTGGTGAAAAGTATTGGACTGTAAAAAACAGCTGGGGCCCAGCATGGGGAGAAGATGGGTTCTTCCGGATACGACGTGGAACAAATGAATGCAACATTGAAAGTATTGCTGTTGCTGCAACAATCATT
>mimosarumisotig00905
CTGCTTTTTCCAAATGTTGCAGTTGATGAGTATGGAAATAAAGGATATTGGACAATAATATATAATCAAGGATTTGAGGTTGTAATCAACTACAGAAAATATTTTGCATTTTCTAAATATACAGAGGATTCAGGAAACGTCACCAGTTATTGTGATACCGTATTTCCCGGATGGAGTCATGATGTATTAGGAAAAAACTGGGCTTGCTATAATGCTAAGAAAGTTTCCTCAACAGTAGGACCCAAAGTACACTATGAGAAAATTTTTGATTTTGGAGGTGTATTCATCCAAGATAAAAATTTTGTAAAAGAAATAAACAAAGCTCAGAAATCATGGATTGCTACTGTTTACCCAGAGTTGGATGGTATGCCGATGACAAGTTTTGTTCGACGAGCTGGAGGGCTGAAATCTCGTTTTCACAAGAGCCCGCAAATCAAATCCCATTTTCCAAAGAGACTCTTTAAGCAACTGCCTGAAGAATTTGATTGGAGGAATGTCAGTGGAATTAATTATGTATCTCCGATTCGTAATCAAGCTAACTGTGGAAGCTGTTATGCATTTGCATCTATGGGCATGCTCGAATCCCGCTTAAGAATTGCTACAAACAACAAAGTTCAAGTTGTCTTTTCTCCTCAAGAAATCGTCAGTTGTTCAGAATATTCTCAAGGCTGTGAAGGTGGTTTTCCATACTTAATTGCTGGAAAATACGCTCAAGATTTCGGGGTCGTTCCAGATCAATGCGATCCGTACACCGGAGAAGATGATAAATGTGCGGAAAAGAAGTGCAAGAGATTTTATGTAGCTGATTACAAATACGTTGGAGGATTTTATGGAGGGTGTAACGAAGACCTGATGAAACTGGAACTCGTCTCAAATGGTCCTATTGCTGTCTCATTTGAGGTGTATCCTGATTTTGCTCAGTATAAAGGTGGTGTTTACCATCACACTGGTTTAAAATCAGGTTTCAATCCTTTCTTGATAGTAAATCATGCAGTTGTAGTTGTAGGATATGGAGTTGACAACAAAACTGGTGAAAAGTATTGGACTGTAAAAAATAGCTGGGGCCCAGCATGGGGAGAAGATGGCTTCTTCCGGATACGACGTGGAATAAATGAATGCAACATCGAAAGTATTGCTGTTGCTGCAACAATTATT
>tentoriicolaisotig01256
CTGCTTTTTCCAAATGTTGCAGTTGATGAGTATGGAAATAAAGGATATTGGACAATAATATATAATCAAGGATTTGAGGTGGTAATCAATTACAGAAAATATTTTGCATTTTCTAAATATACGGACGATTCAGGAAATGTCACCAGTTATTGCGATACTGTATTTCCCGGATGGAGTCATGATGTATTAGGAAAAAACTGGGCTTGCTATAATGCTAAGAAAGTTTCACCAGCAGTAGGACCTAAAGTACACTATGAGAAAACTTTTGATTTTGGAGGTGTATTCATCCAAGATAAGAATTTCGTAAAAGAAATAAACAAAGCTCAGAAATCATGGATTGCTACTGTTTACCCAGAGCTGGATGGTATGCTCATGTCAAGTTTTATTAGACGAGCTGGAGGGCTGAAATCTCGTTTTCACAAGAGCCCGCAAATCAAATCCCATTTTCCAAAGAGATTCTTTAAGCAACTGCCTGAAGAATTCGATTGGAGGAATGTCAGTGGAATTAATTATGTATCTCCGATTCGTAATCAAGCTAATTGTGGAAGTTGCTATGCATTTGCATCTATGGGCATGCTCGAATCCCGCTTAAGAATTGCTACAAACAACAAAGTTCAAGTTGTATTTTCTCCACAAGAAATCGTCAGTTGTTCAGAATATTCTCAAGGTTGTGAAGGTGGCTTCCCATACTTAATTGCTGGAAAATATGCTCAAGATTTCGGTGTTGTTCCAGATCAATGTGATCCGTATACCGGAGAAGATGATAAATGTGTGGAAAAGAAATGCAAGAGATTTTATGTAGCTGATTACAAATACGTTGGAGGATTTTATGGAGGGTGCAACGAAGACTTGATGAAACTGGAACTCGTCTCAAATGGTCCTATTGCAGTCTCATTTGAGGTGTACCCTGATTTTCCTCAGTATAAGGGTGGTGTTTACCATCACACAGGTTTAAAATCAGGTTTCAATCCTTTCTTGATAGTAAATCATGCAGTTGTAGTCGTAGGATATGGAGTTGACAACAAAACTGGTGAAAAGTATTGGACTGTGAAAAACAGCTGGGGCCCAGCATGGGGAGAAGATGGTTTCTTCCGGATACGACGTGGGATAAACGAATGCAACATTGAAAGTATTGCTGTCGCTGCATCAATCATT

>lineatusisotig01451
TGTATCTGCAACAGAGAATCAATAAAATTAATGAAAGAAAAAAATATTGATGATGGTCAAATAATTAATATTAGCAGTATGTCTGGTCACCGACTTGCATCATCCAGAGCAGCTTTCTATGCAGGAACTAAGTTCATGGTTCGTGCTCTTAATGAAGGTTTAAGAAGAGAATTAACAGAGGCAGGATCTCACATTCGTGTTGCAAGTATCAGTCCTGGTGTAGTGGAGACCGAATTTTTCTTTCGAATGAATGAAGACAAG
>mimosarumisotig02847
TGCATCTGCAACAGAGAATCAATAAAATTAATGAaAGAAAAAAATATCGATGATGGTCAAATAATTAATATTAGCAGTATGTCTGGTCATCGACTTGCATCATCCATGGCAGCTTTCTATGCAGGAACTAAGTTCATGGTTCGTGCTCTTACAGAAGGTTTAAGAAGAGAGGTGACAGAGGCAGGAACTCACATCCGTATTGCAAGTATCAGTCCTGGTGTAGTGGAGACAGATTTTTTCTTTCGAATGAATGAAGACAAG
>tentoriicolaisotig01875
TGCATCTGCAACAGAGAATCAGTAAAATTAATGAGAGAAAAAAATATTGATGATGGTCAAATAATTAATATTAGCAGTATGTCGGGTTACCGACTTGCATCATCCAGAGCAGCTTTCTATGCAGGAACTAAGTTCATGGTTCGTGCTCTTACAGAAGGTTTAAGAAGAGAGTTGACAGGGGCAGGAACTCACATTCGTGTTGCAAGTATCAGCCCTGGTGTAGTGGAGACAGAATTTTTCTTTCGAATGAATGAAGACAAG

>lineatusisotig01462
ATGAAGGTATTTCTTATATTTCTTGCGTTTTGCGGCTTTATTTTCGCTTCCAGTGCTTATATTTCAGAGAAAGATGTGCTGAAAGAAGAGTGGGAAGCCTTCAAGCTTGAATTCAAGAAACTATACGAAGAAACTGAAGATGCATTCAGGATGAAAGTTTTCATGGAAAATAAGCATAAAATTGCTCGGCACAACCAGTTATATTCTAAAGGCAAGAAGTCGTACCGTCTTGCAATGAATAAGTTTGGGGATTTGCTTCATCATGAATTTGTTCAAACAATGAATGGTTTCAAACGCAATTATCGAGAAGTCATTTCAAATGGTTCAACATATCTGAGCCCAGCCAATGTTGCTTTGCCTGATTATGTTAATTGGACTGAAAAGGGTTATGTAACTCCTGTCAAAGATCAAGGAGCCTGTGGTTCATGCTGGTCCTTCAGTGCTACTGGTGCTTTAGAAGGTCAACATTTTCGTAAAACTGGTAAATTGGTGTCTTTAAGTGAACAGAATCTCATTGATTGTTCAACAAAATATGGAAATGAAGGATGTAATGGAGGACTCATGGATCAAGCTTTTGAATATATTGAATATAATCATGGTATTGATACTGAAGAATCTTATCCTTACAGAGCAAAGCAAGGTAGATGTCACTACAAAAAATCTCGTAGAGGTGCCACAGATACAGGTTATGTAGATATACCAGCAGGGGATGAAACAAAGCTGATGGAAGCTGTAGCAACTGTGGGACCTATATCTGTAGCCATTGATGCAAGTCATGAATCTTTCCAGTTTTATTCACATGGTGTCTACAATGAAGTTGAATGTGATAGTCAAAATTTAGACCATGGTGTATTAGTTGTTGGCTATGGAACAACAGAGGATGGAGAAGATTACTGGCTAGTGAAAAACAGCTGGGGCACCAAATGGGGTGATCAAGGCTACATTAAAATGTCTAGAAACAAGGACAATCAGTGTGGTATTGCTTCTCAAGCAAGTTATCCTCTA
>mimosarumisotig06229
ATGAAGGTATTT---ACATTTCTTGCGTTTTGCGCCTTTATTTACGCTTCCAGTGCATATGTTTCAGAGAAAGATGTGCTGAAAGAAGAATGGAAAGCCTTCAAGCTTGAATTCAAGAAACTATATGAAGAAGCTGAAGATGCTTTCAGGATGAAAGTTTTCATGGAAAATAAGCATAAAATTGCTCAGCATAATCAGTTATATTCTAAGGGCAAGAAGTCATATGGTCTTGCAATGAATAAGTTTGGGGATTTGCTTCATCATGAATTTGTTCAAACTATGAATGGTTTCAAGCGCAATTATCAAGATGTCATTTCAAATGGTTCAACATATCTGAGCCCGGCAAATGTTGTTTTGCCCGATTATGTTAACTGGACTGAAAAGGGTTATGTAACTCCTGTCAAAGATCAAGGACAGTGTGGTTCATGCTGGTCCTTCAGTGCTACTGGTGCCTTAGAAGGTCAACATTTTCGTAAAACTGGTAAATTGGTCTCTTTGAGTGAACAGAATCTCATTGATTGTTCAACAAAATATGGCAATGAAGGATGTAATGGAGGACTTATGGATCAAGCTTTTGAATATATTGAATATAATCATGGCATTGATACTGAAGAATCCTATCCTTATAGAGCAAAGCAAGGTAGATGCCACTACAAAAAATCTCATAGAGGTGCCACAGACACAGGTTATGTAGATATACCATCAGGGGATGAAACAAAGCTTATGGAAGCTGTAGCAACTGTAGGACCTGTATCTGTAGCCATTGATGCAAGTCATGAGTCTTTCCAGTTTTATTCACATGGTGTCTACAATGAAGTTGAATGTGATAGCAAGAATTTAGACCATGGTGTATTAGTCGTTGGTTATGGAACAACAGAGGATGGAGAAGATTATTGGCTAGTGAAAAACAGCTGGGGCACCACATGGGGTGATCAAGGCTATATTAAGATGTCAAGGAACAAGAACAATCAATGTGGTATTGCTTCTCAAGCAAGTTATCCTCTA
>tentoriicolaisotig00421
ATGAAGGTATTACTTACATTTCTTGCCTTTTGCGGCTTTATTTACGCTTCCAGTGCTTATGTTTCAGAGAAGGATGTGCTGAAAGAAGAATGGGAAGCCTTCAAGCTTGAATTCAAGAAACTATATGAAGAAACCGAAGATGCTTTCAGGATGAAAATTTTCATGGAAAATAAGCATAAAATTGCTCGGCATAACCAGTTATATTCTAAGGGCAAGAAGTCTTACAGTCTTGCAATGAATAAGTTTGGGGATTTGCTCCATCATGAATTTGTCCAAACAATGAATGGTTTCAAACGCAATTATCAAGAAGTCATTTCAAATGCTTCAACATATCTGAGCCCAGCGAATGTTGTTTTGCCTGATTATGTTAATTGGACTGAAAAGGGTTATGTAACTCCTGTTAAAGATCAAGGACACTGTGGTTCATGCTGGTCTTTCAGTGCAACTGGTGCCTTAGAAGGTCAACATTTTCGTAAAACTGGTAAATTGGTGTCTTTGAGTGAACAGAATCTGATTGACTGTTCAACAAAATATGGCAATGAAGGATGTAATGGAGGACTCATGGATCAAGCTTTTGAATATATTGAATACAATCATGGTATTGATACTGAAGAAGCCTATCCTTACAGAGCAAAGCAAGGTAGATGCCACTACAAAAAGTCTAATAGAGGTGCCACAGACACAGGTTATGTAGATGTACCATCAGGGGATGAAACAAAGCTTATGGAAGCTGTAGCAACTGTGGGACCTGTATCTGTAGCCATTGATGCAAGTCATGAATCTTTCCAGTTTTATTCACATGGTGTCTACAATGAAGTTGAATGTGATAGCCAGAATTTAGACCATGGTGTATTAGTTGTTGGCTACGGAACAACAGAAGATGGAGAAGATTATTGGCTAGTGAAAAACAGCTGGGGCACCGTATGGGGTGATCAAGGCTATATTAAGATGTCTAGAAACAAGAACAATCAATGTGGTATTGCTTCTCAAGCAAGTTATCCTCTA

>lineatusisotig01464
ATGGCTAAACAAGAACAAGTCTTGATTTTAGAACCTTCATCTGAGCTTCATTTTACTGGTCCGTTTACGGATGTAGTCACATCATACATCAAACTGACGAATCCGTTAGATTGCCGTGTTGGTTTCAAAGTGAAAACTACAGCTCCCAAAAAATACTGTGTTCGACCTAATGGTGGTATTCTACAGCCTAAACAAGTAGTCAATGTCCAAGTTATGCTACAACCATTCGACTATAACCCAAATGAAAAAAATAAGCACAAGTTTATGGTCCAATCGCTTATTATCCCAGAAGGAGATGTTAATTTTGATACTGTATGGCAAGAAGCCAAACCTGAGAGCCTTATGGATTCAAAGCTAAGATGTGTTTTCGACATGCCTGCTGAAGAGTCTGTTCAAAACGCTACTAATGTGGAAGCTGAAGTCAAAAAGCTTGCAGAAGAAAACAAAAGGCTCAAGGAAGAAATTCAGCAAATGAAACAAGAAAATGTACAATTGAAAGCTGAAGGACTAAGGTTAAGAGCCCGAGGTAACCCTACGAGTGATGCAGGTTCACAACTCAGTAGCAGTAACCTAGGGAGCTCAAAAGATATGCATCCTAAACCTCAGTTTGATGACAGGCTTCAAGAACAGCCACAGTCTCCGATGTTGTACTTGGCAGTTATTCTCACCATCGGTTTGGTGGGGATCTTCATCGGCAAATTCGTT
>mimosarumisotig04537
ATGGCTAAACAAGAACAAGTCTTGATTTTAGAACCTTCTTCTGAGCTTCATTTTACTGGTCCGTTTACGGATGTAGTCACATCATACATCAAATTGACGAATCCGTTAGATTGCCGCGTTGGTTTCAAAGTGAAAACTACAGCTCCCAAAAAATACTGTGTTCGACCTAATGGTGGTATTCTACAACCTAAACAAGTAGTCAATGTCCAAGTTATGTTACAACCATTCGACTATAATCCAAATGAAAAAAACAAGCATAAGTTTATGGTCCAATCGCTTATTATCCCAGAAGGAGATGTTAATTTTGATACTGTATGGCAAGAAGCCAAACCTGAGAGCCTTATGGATTCAAAGCTGAGATGTGTTTTTGACATGCCTGCCGAAGAGTCTGTTCAAAACGCTACTAATGTGGAAGCTGAAGTCAAAAAGCTTGCAGAAGAAAACAAAAGGCTCAAAGAAGAAATTCAGCAAATGAAACAAGAAAATGCACAATTGAGAGCTGAAGGACTAAGGTTAAGATCCCGTGGTAACCCTACGAGTGATGCAGGTTCACAACTCAGTAGCAGTAACCTAGGGAGCTCAAAAGATATGCATCCTAAACCTCAATTTGATGACAGGCTTCAAGAACAGCCACAGTCTCCAATGTTGTACTTGGCAGTTATTCTCACTATCGGTTTGGTGGGGATCTTCATTGGAAAATTTGTT
>tentoriicolaisotig00848
ATGGCTAAACAAGAACAAGTCTTAATTTTAGAACCTTCGTCTGAGCTTCATTTTACTGGTCCATTTACGGATGTAGTCACATCATACATCAAACTGACGAATCCGTTAGATTGCCGTGTTGGTTTCAAAGTGAAAACTACAGCTCCCAAAAAATACTGTGTTCGACCTAATGGTGGTATTCTACAGCCTAAACAAGTAGTCAATGTCCAAGTTATGTTACAACCATTCGACTATAATCCAAATGAAAAAAATAAGCACAAGTTTATGGTCCAATCGCTTATTATCCCAGAAGGAGATGTTAATTTTGATACTGTATGGCAAGAAGCCAAACCTGAGAGCCTTATGGATTCTAAGCTGAGATGTGTTTTTGACATGCCTGCTGAAGAGTCTGTTCAAAATGCTACTAATGTGGAAGCTGAAGTCAAAAAGCTTGCAGAAGAAAACAAAAGGCTCAAGGAAGAAATTCAGCAAATGAAACAAGAAAATGCACAATTGAAAGCTGAAGGACTAAGGTTAAGATCCCGTGGTAACCCTACGAGTGATGCAGGTTCACAACTTAGTAGCAGTAACCTAGGGAGCTCAAAAGATATGCATCCTAAACCTCAATTTGATGACAGGCTTCAAGAACAGCCACAGTCTCCAATGTTGTATTTGGCAGTTATTCTCACCATCGGTTTGGTGGGGATCTTCATCGGAAAATTTGTT

>lineatusisotig01472
ATGTCATCTGTAGCATATTTCTGTAGTTTTCTCCTGCTATATCTCTTAGAAATGGCAGGTGCCAAAGAATGTCGTTATATTTATGAAAATGGGGACTTGAAATATTTTCATTGTAATATTTATGAATATTGCTGTGGTACTATGTGTTGCCGATCCCCGGCAATAACTTTCTATCAGATGTGGTATTTTTGGTTGATGGTATTTCTCACAGTTCTCTTCTGTTCTGGTGGAGGATGGTGGTACAGATTAAGAAATCAAGGTCCATTCATGTCTCCTGCATTGGCTTCATACCATTCTCAGCCTATGGCGAATGCAAATTATGGTCCTGCTAGAAGTCAAATGTATCCACAAACAGTGCCTACTACAGCTGCTCCACAGTCTGCTCAACAGCCACCACCTCCTCCTCCCTACTATGGACCACCACCAAGTTATGATACGGTGGTTAATCAAGCCAGGCAA
>mimosarumisotig05348
ATGGCATCCGTAACATATTTCTGTAGTTTTGTACTGCTGTATCTTTTAGAAATGGCAGGTGCCAAAGAATGTCGCTATATTTATGAAAATGGAGATTTGAAGTATTTTCACTGTAATATTTATGAATATTGCTGTGGTACCATGTGTTGCCGATCACCGGCAATAACTTTCTATCAAATGTGGTATTTCTGGTTGATGGTATTTCTCACAGTTCTCTTCTGTTCTGGTGGTGGATGGTGGTACAGATTAAGAAATCAAGGACCTTTCATGTCCCCTGCATTGGCTTCATACCATTCTCAGCCTATGGCAAATGCAAATTATGGTCCTGCTAGAAGTCAAGTGTATCCACAAGCAATGCCTGCCACAACTGCTCCGCAGTCTGCTCAGCAGCCACCACCTCCTCCACCATACTATGGACCACCACCAAGTTATGAAACTGTGGTTAATCAAGCCAGGCAA
>tentoriicolaisotig05353
ATGGCATCCGTAGCGTATTTCTGTAGTTTTGTACTGCTGTATCTTTTAGAAATGGCAGGTGCCAAAGAATGTCGCTATATTTATGAAAATGGAGACTTGAAATATTTTCACTGTAATATTTATGAATATTGCTGTGGTATCATGTGTTGCCGATCACCGGCAATAACTTTCTACCAAATGTGGTATTTCTGGTTGATGGTATTTCTCACAGTTCTCTTCTGTTCTGGTGGTGGATGGTGGTACAGATTAAGAAACCAAGGACCTTTCATGTCTCCTGCATTGGCTTCATACCATTCTCAGCCTATGGCAAATGCAAATTATGGTCCTGCTAGAAGTCAAGTGTATCCACAAGCAATGCCTGCCACAGTTGCTTCACAATCTGCTCAGCAGCCACCACCTCCTCCTCCATACTATGGACCACCACCAAGTTATGATACTGTAGTTAATCAAGCCAGACAA

>lineatusisotig01473
TTGTTAGAGATGGCAACGCTCCAGCTCTTCTTTATGGTTATGGAGGATTTAATGTCAGCATTCAACCAACATTTAGAGTTGAACGAACGGTTTTCATGCAGCATTTTAATGGAATTCTTGCTGTACCCAATATTCGAGGTGGTGGGGAATATGGAGAAAAATGGCATAACGGTGGTCGACTGTTCAACAAGCAAAATGTGTTTGATGATTTTCAAGCAGCTGCTGAAT
>mimosarumisotig02804
TTGTTAGAGATGGCAACTCTCCAGCTCTTCTTTATGGTTATGGAGGGTTTAATGTCAGCATTCAACCAACATTTAGAGTTGAACGAACGGTTTTCATGCAGCATTTTAATGGAGTTCTTGCTGTTCCCAATATTCGAGGTGGTGGAGAATATGGAGAAAAATGGCATGACAGTGGTCGACTGTTCAACAAGCAAAATGTGTTTGATGATTTTCAAGCAGCTGCTGAAT
>tentoriicolaisotig06485
TTGTTAGGGATGGCAACTCTCCAGCTCTTCTTTATGGTTACGGTGGGTTTAATGTCAGCATTCAACCAACATTTAGAGTTGAACGAACAGTTTTCATGCAGCATTTTAATGGAGTCCTCGCTGTTCCTAATATTCGAGGTGGTGGGGAATATGGAGAAAAATGGCATGATGGTGGTCGATTGTTCAACAAGCAAAATGTATTTGATGATTTTCAAGCAGCTGCTGAAT

>lineatusisotig01481
TTAAATGTTGACAATGAAGGCAAAAGCAAAGGCCATGGAACAGCAGAGTATGAACATCCTTTAGAAGCAGTTCAAGCAATCTCCATGTTTAACGGACAGAGGCTGTTTGCAAGAATTATAAATGTTCGAATGGATAAATTTACTGATGATGGTGATGCAATACCAGCCAAGTTACCTGTTGGTCTTCATGGTATCGGAAAAGGTTTGGGAATAAATGGACAGCCTATGCAATTTAACAAAAATGCTTCT---------GCCAATGGAAATTTTGGT
>mimosarumisotig01059
TTGAATGTTGACAATGAAGGCAAAAGCAAAGGCCACGGAACAGCAGAATATGAACATCCTTTGGAAGCAGTTCAGGCAATCTCTATGTTTAATGGACAGAGGCTGTTTGCAAGAATTATCAATGTTCGAATGGATAAATTTACTGATGATGGTGATGCAATACCAGCTAAGTTACCTGTTGGTCTTCATGGTATCGGAAAAGGTTTGGGAATAAATGGACAGCCTATGCAATTTAACAAAAGTGCTTCTGGCATAGCTGCCAATGGAAATTTTGGT
>tentoriicolaisotig05289
TTAAATGTTGACAATGAAGGCAAAAGCAAAGGCCATGGAACAGCAGAATATGAACATCCTTTGGAAGCAGTTCAAGCAATCTCTATGTTTAATGGACAGAGGCTGTTTGCAAGAATTATCAATGTTCGAATGGATAAATTTACTGATGATGGCGATGCAATACCAGCCAAGTTACCTGTTGGTCTTCATGGTATCGGAAAAGGATTGGGAATAAATGGACAGCCTATGCAATTTAACAAAAGTGCTTCTGGCATAGCTGCCAATGGGAATTTTGGT

>lineatusisotig01502
ATGGAGCAAGGAGGTGAATCCGGTGAACAAAATCAAGAAGTTAATGGTACAGCTAATGATCCAGTGCCGCCCAAATCCCCATCTGATGAAGACAGGAAGCTGTTTATTGGTGGTATAAGTTGGGATACTGATCAGAAGGATCTGAAAGAATATTTTTCAAAATTTGGTGAAGTTACTGATGTTACTATTAAAACTGACCCTACAACTGGAAAATCTAGAGGCTTTGGATTCATTACATTTGCAGTTGAAGAGACAGTAGACAATGTATTAAGAAATGTGCCTCACACAATCAAAGGAAAACAGATCGATCCTAAGAGAGCTAAGGCCAGGCCAGGAATTAAAAAGATCTTTGTTGGTGGGTTAGATATTGACTACCCAGAAGCTGATATAAAAGCATATTTTGAAAAATATGGAAAGGTAGAAACTGTTGAATTGCCATTTGACAAGGTGAAGAACCAGAGGAGACAGTTCTGCTTTGTCACCTTCGAAACGGAAGAAGCTTGTGAAGCTTCATGCAAGCAAGCTAAGCAAAAAATTGGTAATAAAGAATGTGATGTCAAGAAGGCTACTAACAAACCTGATCCAAGACTGGGTGGTGGACGTGGAGGTCCTGCTGCTGCTTGGGGTGCTGCCTTCCCAGCACGTGGTGCTGCTGCTCGTGGTAGA---GGTGCAAGAGGCAGGGGAGGTCCTGGTGGATTTTCTCAGCCTCAAGGATGGAATGCTCCTGGTGGTTATGCAGGAGGATATGGTGGACAAGGTTATGGTTATAAC---CAAGGCTATGGGAGTGGTTATGGAAATTACGGAAACTACGATTATGGATACGGTGGCGGTTATGGTAGTGGATATGGCAACTATGACTACAGTGGGTGGAACTATAACCAGAGTGGTGGATATGGTGGAGCTGGTTATGGTCAGCAGCCAAGTAGTTACGGGAAAACTCCAAGACGTGGTGCTGCTACTGGAACTGCTACTAGTGCTTACCATCCTTATACT
>mimosarumisotig04539
ATGGAGCAAGGAGGTGAATCCGGTGAACAAAATCAAGAAGTTAATGGTACAGCTAATGATCCAGTGCCGCCCAAATCCCCATCTGATGAAGACAGGAAGTTGTTTATTGGTGGTATAAGTTGGGATACAGATCAGAAGGATTTAAAAGAGTATTTTTCAAAATTTGGTGAAGTTACTGATGTTACTATTAAAACCGACCCTACAACTGGAAAATCTAGAGGCTTTGGATTCATTACATTTGCAGTTGAAGAGACAGTAGATAATGTATTAAGAAATGTGCCTCATACAATCAAAGGAAAACAGATTGATCCTAAAAGGGCTAAGGCCAGGCCAGGAATTAAAAAGATCTTTGTTGGTGGGTTAGATATTGATTATCCAGAAGCTGATATAAAAGCATATTTTGAAAAATATGGAAAGGTTGAAACTGTTGAATTGCCATTTGACAAGGTGAAAAACCAGAGAAGGCAGTTCTGTTTTGTCACCTTTGAAACAGAAGAAGCTTGTGAAGCTTCGTGCAAGCAAGCTAAACAGAAAATTGGTAATAAAGAATGTGATGTTAAGAAGGCTACTAACAAACCTGACCCAAGAATAGGTGGTGGACGTGGAGGTCCTGCTGCTGCGTGGGGTGCTGCCTTCCCAGCACGTGGTGCTGCT---CGTGGTAGAGGAGGTGCAAGAGGCAGAGGAGGGCCT---GGATTTTCTCAACCTCAAGGATGGAATGCCCCTGGTGGTTATGCAGGAGGATACGGTGGACAGGGTTATGGTTATAAC---CAAGGCTATGGCAGTGGTTACGGAAATTATGGAAACTACGATTATGGGTACAGTGGTGGTTACGGTAGTGGATATGGCAACTATGATTACAGTGGCTGGAACTATAACCAGAGTGGTGGATATGGTGGAGCTGGTTATGGTCAGCAGCCAAGTAGTTACGGGAAGACTCCAAGACGTGGTGCTGCTACTGGAACTGCTACTAGTGCTTACCATCCTTATAGT
>tentoriicolaisotig06769
ATGGAGCAAGGAGGTGAATCCGGTGAACAAAATCAAGAAGTTAATGGTACAGCTAATGATCCAGTGCCGCCCAAATCACCATCTGATGAAGACAGGAAGCTTTTTATTGGTGGTATAAGTTGGGATACTGATCAGAAGGATCTGAAAGAGTATTTTTCAAAATTTGGTGAAGTTACTGATGTCACTATTAAAACTGACCCTACAACTGGAAAATCTAGAGGCTTTGGATTCATTACATTCGCAGTTGAAGAGACAGTAGACAATGTATTGAGAAATGTGCCACATACAATAAAAGGAAAACAGATTGATCCTAAAAGGGCTAAGGCCAGGCCAGGAATTAAAAAGATCTTTGTTGGTGGGTTAGATATTGACTACCCAGAAGCTGATATAAAAGCATATTTTGAAAAATATGGAAAGGTTGAAACTGTTGAATTGCCATTTGACAAGGTGAAAAACCAGAGAAGGCAGTTCTGTTTTGTCACCTTTGAAACGGAAGAAGCTTGTGAAAATTCATGCAAGCAAGCTAAGCAGAAAATTGGTAATAAAGAATGCGATGTCAAGAAGGCTACTAACAAACCTGACCCAAGAATGGGTGGTGGACGGGGAGGTCCTGCTGCTGCATGGGGTGCTGCCTTCCCAGCACGTGGTGCTGCTGCTCGTGGTAGA---GGTGCAAGAGGCAGAGGAGGGCCT---GGATTTTCTCAACCTCAAGGATGGAGTGCTCCTGGTGGTTATGCAGGAGGATATGGTGGACAAGGTTATGGTTATGGTGGACAAGGCTATGGCAGTGGTTATGGAAATTACGGAAACTACGATTATGGATACAGTGGTGGTTATGGTAGTGGATATGGCAACTATGATTATAGTGGCTGGAACTATAACCAGAGTGGTGGATATGGTGGAGCTGGTTATGGTCAGCAGCCAAGTAGTTATGGCAAAACTCCAAGACGTGGTGCTGCTACTGGAACTGCTACTAGTGCTTACCATCCTTATAGT

>lineatusisotig01518
CTGGCGTCGTCCAGTTTCCTGAAACAAGTATCTTCAAGACCGTATCTGCCTGGCGAGGATTTATCTCCCGAAGATAACGATATAGATTCAGTGGCTTTTGAAGAAGAAATTCCAGATGATGTGCAAGATAAAGAGGAACAAGATGCAGATGTAGATCAGAAATTAGATGAAGAAGGTAGTGAAGAAGAAAAAGCAGAAGAATCTGACATTAGCTCTGAAGAAGAGGAAATAGCAGATGAGAAGGAAAACGCAGAAGAAAGTGGATTAGACGATAAAGAAGAAGAAATTGAAGACAAAGCAGCGGAATCTGAAGATAAAGCTGTA------GAAGAA---GAGGAAGAACAAGAAGCAGAAGCTGAAGAAGAAGCCAAACTTGATGCAGAA------------GAAGAA------------------------GAGAAAGCTGAAGAAGTAGACGAAGAAGAAGCCAAAAGTGAAGAAGAAATCGAAGAAAAAGCCGCAGATGAAGAAGCAGAAGAGGCTGCAGCTGAAGAAGAAGTGAAAGCGGAAGAAGAAGCCGAAGCTCCCGAAAGTGCATACGATGAGCAAGGTGTGTTTTCAAAAGATGAGGATATAGACGAACAGTTGGAACAGGATGAAGGTATTAAATTCGATGAGGAATCTCAAGAAGCTGAAGAAGAAGAACCTTCAAAAGCTGATGAAGAGGAGATCGGAGAGGAGCAATCCGGAGAGGAATATCATGGCAGTGGAGAACTTGGGGGAGAAAAGGGTTTCCCCTTCAATTTGTACCACAAAGTAAAAAGCTACTTTAAAAGCATCTTTAGC
>mimosarumisotig04282
CTGGCCTCGTCCAGTTTCCTGAAACAAGTATCTTCAAGACCGCATCTGCCTAGCGAATTTGTTTTCCCTGAAGATAACGATGTGGATTCTGTGGCTTTCGAAGAAGAGATTCCAGATGATGTGCAAGATAAAGAGGAGCAAGATGCAGATATAGATGAGAAATTAGATGAAGAAGGTATTGAAGAGGAGAAAAAAGAAGAATCTGACGTTGATGCGGAAGAAGAAGAAAAATCGGATGAAAACGAAAACGCAGAAGAAAGTGGATTAGGTGATGAAGAGGCAGAAATTGAAGATAAAGCAGCAGAAACTGAAGACGAAGCTGTAGGAGAAGAAGAAGAGGAGGAGGAACAAGAGGCAGAAGCCGAAGAAGAAGCCAAACTTGATGAAGAA------------GGGGAAGATAAAGAAGAAGCCGAAGAAGAAGCAAAAGCTGAAGACGAAGCCGAGGAAGAA---------------GAAATTGAAGGAAAAGCGGAAGATGAAGAAGCAGAAGAGGCTGAAGCTGAAGAAGAAGTGAAAGCAGAAGAAGAAGCTGAGGCTCCTGAAAGTGCATATGATGAGCAAGGAGTGTTTTCAAAAGATGAGGGTATAGACGAAGTGTTGGAGCAGGATGAAGGTGTTAAATTCGATGAGGAATCTCAAGAGGCCGAAGAAGAAGAATCTTCAAAAGCAGATGAAGAGGCGATCGAAGAGGAGCAATCTGGAGAAGAATACCACGGCAATGGAGAAGATGGGGGAGAAAAAGGATTCCCTTTCAATTTGTACCATAAAGTGAAAAGCTATTTTAAAAGTATCTTTTAC
>tentoriicolaisotig01152
CTGGCGTCGTCCAGTTTCCTGAAACAAGTATCTTCAAGACCGCATCTGCCTAGCGAGGTTTTTTCCCCCGAAGATAATGATGTGGATTCTGTGGCTTTTGAAGAAGAAATTCCAGATGATGTGCAAGATAAAGAGGAGCAAGATGCAGATATAGATGAGGAATTAGGTGAAGAAGGTAGTGAAGAGGAGAAAAAAGAAGAATCTGACATTAATTCGGAAGAAGAGGAAATATCGGATGAAAAAGAAGACACAGAAAAAAGTGGATTAGATGATGAAGAAGAAGAAATTGAAGACAAAGCATCAGAAACTGAAGATAAAGCTGTA------GAAGAAGAAGAGGAGGAACAAGAGGCGGAA------GAAGAAGCCAAACTTGATGAAGAAGCAGAAGCTGAAGAAGAAGCTGAAGAAGAAGCCGAAGAAGAAGCGAAAGCTGAAGACGTAGCCGAAGAAGAAGAGAAAACTGAAGAAGAAATCGAAGGAAAAGCGGAAGAAGAAGAAGCAGAAGAGGCTGAAGCTGAAGAAGAAGTGAAAGCAGAAGAAGAAGCTGAAGCTCCTAAGACTGCATACGATGAGCAAGGTGTGTTTTCAAAAGACGAGGGTATAGACGAAGTGTTGGAACAGGATGAAGGTGTTAAATTCGATGAGGAATCTCAAGAGGCTGAAGAAGAAGAACTTCCAAAAGCAGATGAAGAGGCGATCGGAGAGGAACAATCTGGTGAGGAATATCACGGCAATGGAGAAGTTGGAGGAGAAAGAGGATTCCCTTTCAATTTGTACCACAAAGTGAAAAGCTACTTTAAAAGTATCTTTCAC

>lineatusisotig01545
ATGGCACAGAATGGCGGATTCTTTTTTATATGCTTCGTTTTTCTTGTAGTTTCGGCAAATGCTACGTTCGGCGGCTACAGAGGCGAACCCAAACAAGCAAAATGCGTGATATCGAATGGAAATATTGAAGGCATCATTAATTTGTCACAAACGAGACCAGGTGGTCCTGTCTCAGTATCGGGTCAAATCAGAGGATTAAGTTCAGGTCTTCATGGTTTCCATGTTCATCAGTATGGTGATCTTTCCAATGGATGCACTAGCGCTGGTGGACACTACAATCCCTACGGACTGGATCACGGAGCTCCAACAGATGCTGTTAGACATGTAGGTGACTTGGGCAATATAGAAGCTGACAACAATGGAATAGCCAATGTGGATATCGTAGACAATGAACTTCGTTTGTGTGGGCCTTTGAGCGTAGTAGGAAGAGCCATTGTGATTCATGAGAGAGCAGACGACCTTGGAAGAGGGGGTAATCCAGAAAGCAAGAAAACGGGTAATGCGGGATCTCGACTTGCCTGCTGTGTTATTGGAACCGCCCCATCA
>mimosarumisotig00888
ATGGCAATGAACGGCGGATTTCTTTTTGCATGCTTCGTTCTTCTAGTGGTTTCGGCGAATGCTACGTTTGGTGGCTACAGAGGCGAACCCAAACAAGCAAAATGCGTGTTATCTAATGGGAATATTGAAGGCATAATTAATTTCTCACAAACGAGACCAGGCGGTCCTGTCTCAGTATCAGGTCAAATCAAAGGACTGAGTTCAGGTCTTCATGGTTTCCACGTTCATCAGTACGGTGATCTGTCCAATGGATGTACTAGCGCTGGTGGACACTACAATCCATACGGACTGGATCATGGAGCTCCAACAGATGCTGTTAGACATGTAGGTGACTTGGGTAATATAGAAGCTGATAACAATGGAATAGCTAATGTGGATATCGTAGACAATGAACTTCGTCTGTGTGGGCCTTTGAGCATATTAGGAAGAGCCATTGTGATTCATGAGAGAGCAGACGACCTTGGAAGAGGGGGTAATCCAGAAAGCAAGAAAACGGGTAATGCGGGATCCCGACTTGCCTGTTGTGTTATTGGAACCGCCCCGTCA
>tentoriicolaisotig00766
ATGGCAATGAATGGCGGATTCCTTTTTGCATGCTTCGTTCTTCTTGTGGTTTCGGCGAATGCTACGTTTGGTGGCTACAGAGGCGAACCCAAAGAAGCAAAATGCGTGATATCTAATGGAAATATTGAAGGCATCATTAATTTCTCACAAATGAGACCAGGCGGTCCTGTCTCAGTATCAGGTCAAATCAGAGGATTGAATTCAGGTCTTCATGGTTTCCACGTTCATCAGTACGGTGATCTTTCCAATGGATGTACAAGCGCCGGTGGACACTACAATCCTTACGGACTGGATCATGGAGCTCCAACAGATGCTGTTAGACATGTGGGTGACTTGGGTAATATAGAAGCTGATAACAATGGAGTAGCTACTGTGGATATCGTAGACAATGAACTTCGTCTGTGTGGGCCTTTGAGCATATTAGGAAGAGCCATTGTGATTCACGAGAGAGCAGACGACCTTGGAAGAGGGGGTAATCCAGAAAGCAAGAAAACGGGTAATGCGGGATCTCGACTTGCCTGTTGTGTTATTGGAACCGCCCCATCA

>lineatusisotig01546
ATGTCTCCATGTAATTTTCCCTGCGTCGCGGTGTTTTTTTTGGCAGTTTTTTGGGCAACTTCGAGAGCTGCCTTGCCCATAGAACAAGCGACTCGATCTAGAGGACAAGGTGACTGTAATATCAAAAGTGCAATTTGCGGGATACATAACAGGACAGCATCAGGAGTGATTACTTTAAAATATAGGAGACCAGGTGGTCCTGTCTCAGTATCGGGTCAAATCAGAGGATTAAGTTCAGGTCTTCATGGTTTCCATGTTCATCAGTATGGTGATCTTTCCAATGGATGCACTAGCGCTGGTGGACACTACAATCCCTACGGACTGGATCACGGAGCTCCAACAGATGCTGTTAGACATGTAGGTGACTTGGGCAATATAGAAGCTGACAACAATGGAATAGCCAATGTGGATATCGTAGACAATGAACTTCGTTTGTGTGGGCCTTTGAGCGTAGTAGGAAGAGCCATTGTGATTCATGAGAGAGCAGACGACCTTGGAAGAGGGGGTAATCCAGAAAGCAAGAAAACGGGTAATGCGGGATCTCGACTTGCCTGCTGTGTTATTGGAACCGCCCCATCA
>mimosarumisotig00889
ATGTCGCCATGTAATTTT------GTCACGTTATTTTGCTTGACAGTTTTTTGGGCAACTTCGAGAGCAGCCTTGCCCATAGAACAAGTGACTCGATCTAGAGGCCAAGATGATTGTAATATCAAAAGTGCCATTTGCAGGATACATAACAGAACAGCATCGGGAGTGATTACTTTGAAATATCGAAGACCAGGCGGTCCTGTCTCAGTATCAGGTCAAATCAAAGGACTGAGTTCAGGTCTTCATGGTTTCCACGTTCATCAGTACGGTGATCTGTCCAATGGATGTACTAGCGCTGGTGGACACTACAATCCATACGGACTGGATCATGGAGCTCCAACAGATGCTGTTAGACATGTAGGTGACTTGGGTAATATAGAAGCTGATAACAATGGAATAGCTAATGTGGATATCGTAGACAATGAACTTCGTCTGTGTGGGCCTTTGAGCATATTAGGAAGAGCCATTGTGATTCATGAGAGAGCAGACGACCTTGGAAGAGGGGGTAATCCAGAAAGCAAGAAAACGGGTAATGCGGGATCCCGACTTGCCTGTTGTGTTATTGGAACCGCCCCGTCA
>tentoriicolaisotig00765
ATGGCTCCGTGTAATTTTCCCTCCGTCATATTCTTTTGCTTCACAGTTTTGTGGGCAACTTCGAAAGCAGCTTTGCCTATAGAACAAGCGACTCGATCTAAAGGACAAGATGATTGTAATATCAAAAGCGCCATTTGCAGGATACATAACAGAACAGTATCAGGAGCGATTACTTTGAAATATCAAAGACCAGGCGGTCCTGTCTCAGTATCAGGTCAAATCAGAGGATTGAATTCAGGTCTTCATGGTTTCCACGTTCATCAGTACGGTGATCTTTCCAATGGATGTACAAGCGCCGGTGGACACTACAATCCTTACGGACTGGATCATGGAGCTCCAACAGATGCTGTTAGACATGTGGGTGACTTGGGTAATATAGAAGCTGATAACAATGGAGTAGCTACTGTGGATATCGTAGACAATGAACTTCGTCTGTGTGGGCCTTTGAGCATATTAGGAAGAGCCATTGTGATTCACGAGAGAGCAGACGACCTTGGAAGAGGGGGTAATCCAGAAAGCAAGAAAACGGGTAATGCGGGATCTCGACTTGCCTGTTGTGTTATTGGAACCGCCCCATCA

>lineatusisotig01553
CAAGTGGTCGCAAGTTCGTCTGTTCGATACTCACCGCTTTCCTTGTTCACAATGCCTGCTGTTGGAAATATTTTGTCTGGAAGGGAGATTTCTAAATCTATCCAGAATGAGTTGCAAGAAGAAGTAAAAACTCTGAAAGAAAAGCATCCAGGTTTTGAACCTGTGCTGGCCATCGTACAGGTTGGTGCTCGAGAAGATTCCAATGTATATATTAGAATGAAAAAGAAAGTTGCAAATGATATTGGAGTATCAACTAAACATATTCAGCTACCAAGAACAGTTACAGAGACAGAGTTACTGTCTGAGGTCAACAAATTGAATGACGATCCTCTTGTTCATGGAATTATTGTACAGCTTCCTCTGGACTGTGATACTCCTATAAATGCTGCTCAGATTACAAATGCAATTTCTCCAAGTAAAGACGTTGATGGGTTGCATGATGTAAATGCAGGAAAACTTTCTCATGGTCAGTTAGAAGGCTTCTTTATAGCCTGCACACCAATGGGATGCTTAGAACTAATAAAGAGATCTGGTGTCCCTATAAAAGGGAAGCGTGCAGTTGTCATTGGCCGAAGTAAAATTGTAGGTATGCCCATGGCACAACTTCTAATTTGGCACCATGCTACAGTTACAGTATGCCATTCAAGAACTGAAAATCTCAAAGATGTGGTTAGGGAAGCTGATATAATAGTTGCAGCAGTGGGCCAAGCCCAACTGGTAAAAAAAGATTGGGTCAAACCTGGTGCAGTTGTCATAGATTGTGGAATATCAAGTATTCCAGATGAAACTAAGAAATCAGGTTCAAGATTGGTTGGGGATGTAGATTTTGATGAAGTAAAAGAGGTAGCATCATATATAACGCCAGTGCCAGGTGGTGTTGGACCTATGACTGTTATTATGTTGGTAAAAAACACTGTACAGTCTGCAAAACAGGCATTGTTTGGAAAAGAAAAA
>mimosarumisotig01548
CAACTGGTCGCTCGTTCATCGCTTCAGTACTGTCCTCATTCATTATCCACAATGCCTGCTGTTGGAAATATTTTGTCTGGAAGAGAAATATCGAAATCTATCCAGAATGAGTTGCAAGAAGAAGTAAAAACTCTGAAAGAAAAGCATCCAGGTTTTGAACCTGTGTTGGCCATTGTACAGGTTGGTGCTCGAGAAGATTCCAATGTATATATTAGAATGAAAAAGAAGGTTGCAAATGATATCGGAGTATCGACTAAACATATTCAACTACCAAGAACAGTTACAGAGACAGAGTTATTGTCTGAGGTCAATAAACTGAATGATGATCCTCTTGTTCATGGAATTATTGTACAGCTTCCTCTTGACTGTGATACTCCTATAAATGCTGCTCAGATTACAAATGCAATTTCTCCAAGTAAAGATGTTGATGGGTTGCATGATGTAAATGCAGGAAAACTCTCTCATGGTCAGTTAGAAGGTTTCTTTATAGCCTGCACACCAATGGGATGCTTAGAACTAATAAAGAGATCTGGTGTTTCCATAAAAGGGAAGCGTGCAGTTGTCATTGGCCGAAGTAAAATTGTAGGTATGCCCATGGCACAACTTCTAATTTGGCACCATGCTACAGTTACAGTATGCCATTCAAGAACAGAAAATCTCAAAGATGTGGTTAAGGAAGCTGATATAATAGTTGCAGCAGTAGGCCAAGCCCAGCTGGTAAAAAAAGATTGGGTCAAACCTGGTGCAGTTGTTATAGATTGTGGAATATCAAGTATTCCAGATGAAACTAAGAAATCAGGTTCAAGATTGGTTGGGGATGTAGATTTTGATGAAGTAAAAGAGGTAGCATCATATATCACTCCAGTGCCAGGAGGTGTGGGACCTATGACTGTTATTATGTTGGTAAAAAACACTGTACAGTCTGCAAAGCAGGCATTGTTTGGGCAAGAAAAA
>tentoriicolaisotig01690
CAAGTGGTCGCTGGTTCAACTCTACAATACTGTCCGCATTCATTATTCACAATGCCTGCAGTTGGAAATATTTTGTCTGGAAGGGAGATTTCCAAAGCTATCCAGAATGAGTTGCAAGAAGAAGTAATAACTCTGAAAGAAAAGCATCCAGGTTTTGAACCTATGTTGGCCATTGTACAGGTTGGTGCTAGAGAAGATTCCAATGTATATATTAGAATGAAAAAGAAAGTTGCAAATGATATCGGTGTATCAACTAAACATATTCAACTACCAAGAACAGTTACAGAGAGAGAGTTATTATCCGAGGTCAACAAACTGAATGATGATCCTCTTGTTCATGGAATTATAGTACAGCTTCCTCTTGACTGTGATACTCCTATAAATGCTGCTCAGATTACAAATGCAATTTCTCCAAGCAAAGATGTTGATGGGTTGCATGATGTAAATGCAGGAAAACTTTCTCATGGTCAGTTAGAAGGTTTCTTTATAGCCTGCACACCAATGGGATGCTTAGAACTAATAAAGAGATCTGGTGTCTCCATAAAAGGGAAGCAAGCAGTTGTCATTGGCCGAAGCAAAATTGTAGGCATGCCCATGGCACAACTTCTAATTTGGCATCATGCTACAGTTACAGTATGCCATTCAAGAACTGAAAATCTCAAAGATGTGGTTAGGGAAGCTGATATAATAGTTGCAGCTGTAGGCCAAGCCCAACTGGTAAAAAAAGATTGGGTCAAACCTGGTGCAGTTGTTATAGATTGTGGAATATCAAGTATTCCAGACGAAACTAAGAAATCAGGTTCAAGACTGGTTGGGGATGTAGATTTTGACGAAGTAAAAGAGGTAGCATCATATATAACTCCAGTGCCAGGTGGTGTGGGACCTATGACTGTTATTATGTTAGTAAAAAACACTGTACAGGCTGCAAAACGGGCATTGTTTGGAAAAGAAAAA

>lineatusisotig01554
CACTTGAGTTCTAGAAATATTCAAAAAAATCAGACTCAAAATGGGCCAACGTGGAACCATCAGGCAAGAGATCTCTCATGGCTGTCAAATGAGTCTGCTATGTTAAATTCCGGCAATATCACAGAAGGTCAAAGAGGCAGTCCTCACATTTGGATGAAAGCTCTTCAACAACTCACACTTGAAGAAAATTCTACACAGTTCAATGGCCATTCGCCTTATCCAAATCCATTTGCTCTTAGAGGCCAATGGCCAACAGCCCAGTGCCCTCCTCCTGGTTTTGTTGCACCCTCTAGGTCCCCAGCCAACACCCCTTTCCAGCACATGCAAGTTAACCAGAAA
>mimosarumisotig05819
CACTTGAGTTCTAGAAATATTCAAAAAAATCAAACTCAAAGTGGGCCAACGTGGAACCATCAGACAAGAGATCTCTCATGGTTGTCAAATGAGTCTGCAATGTTAAATTCTGGCAATATCACAGAAGGTCAAAGAGGCAGTCCTCACATTTGGATGAAAGCTCTTCAACAGCTCACACTTGAAGAAAATTCTACACAGTTCAATGGCCATTCGCCTTATCCAAATCCATTTGCTCTTAGAGGCCAATGGCCAACAGCCCAGTGCCCTCCTCCTGGTTTTGTTGCACCCTCTAGGTCCCCAGCCAACACCCCTTTCCAGCACATGCAAGTTAACCAGAAA
>tentoriicolaisotig02141
CACTTGAGTTCTAGAAATATTCAAAAAAATCAGACTCAAAGTGGGCCAACGTGGAACCATCAGACAAGAGATATCTCATGGTTGTCAAATGAGTCTGCAATGTTAAATTCTGGCAATATCACAGAAGGTCAAAGAGGCAGTCCTCACATTTGGATGAAAGCTCTTCAACAACTCACACTTGAAGAAAACTCTACACAGTTCAATGGCCATTCGCCTTATCCAAATCCATTTGCTCTTAGAGGCCAATGGCCAACAGCCCAGTGCCCTCCTCCTGGTTTTGTTGCACCCTCTAGGTCCCCAGCCAACACCCCTTTCCAGCACATGCAAGTTAACCAGAAA

>lineatusisotig01583
TCCATCCTTTTGGTGTGCATTAATGCGGAATCGTCTTCCATGTCGTGTAGTATGGTGCAAGGTCAATGGAAATGTGTTCAGAACTCAAGCCCTGACGGTAACATGGCCGCTGCAGGTGCTTCTTCCAATGGACAAGAAGGACACATGGCTGCTGGTTCTGGAACACCTTGGAATTTCAACACAAATTTTGGAACGAACACTGGACAAGGGGCGCCGATGCCTGCCGGGCCTTGGACACCTTGGAATTTCGTTTCAAGTTTTGGATTTTACCGTCGC
>mimosarumisotig00733
TCCGTCCTTTTGGTGTGCATCAATGCAGAATCGTCTTCCATGTCGTGTAGTATGGTACAAGGTCAATGGAAATGTGTCCAGAATTCAAGTCCTGATGGCAACATGGCCGCTGCCGGTGCTACCTCCAATGGACAAGAAGGCCACATGGCCGCTGGTTCTGGAAAACCTTGGAGTTTCAATACAAATTTTGGAACGAACACTGCACAAGGGGCGCCGATGCCTGACGGGTTTTGGACACCTTGGAATTTCGTTTCAAGTTTCGGATTTTACCGTCGC
>tentoriicolaisotig00782
GCCGTCGTTTTGGTGTGCGTCAATGCAGGATCGTCTTCCATGTCGTGCAGTATGGTCAATGGTCAATGGAAATGTATCCAGAATTCAAGCCCTGATGGCAACATGGCCGCTGCGGGTGCTACTTCCAACGGACAAGAAGGACACATGGCTGCTGGTTCTGGAACACCTGGGAGTTTCAACACAAACTACGGAACGAACACTGGACAAGGAGAACCGATGCCTGCCGGGCCTTGGACACCTTGGAATTTCGTTTCAAGTTTTGGATTTTACCGTCGC

>lineatusisotig01589
CTGAAGCACAAACGGGATAATATTGTCAAGTTCCTAAAAGCTGTCAAAGACTACGGTGTTCCGAAAGAGCTACTATTCGAACCTGAGGATTTGCTCTTGCTGAGGAATTTGCCGAAAGTAACGAGATGCCTATTTGAGCTTGGGAAATTGTCAGAAAAAGACAGTTCCTTCAAAGGACCCTATTTAGGTCCAGAACCCTACGAAGCTGCCAATAAATCGGGACGAAGAAGGGGTGGACTACCTGTCGGGGACGATATTTACATTGCTCATGTCAAACTCGATAATGTGATCAAGCAACTACATACACCTCCCAAGAAAATTGTCGATTTCTATAGGCTGCTTATT
>mimosarumisotig02137
CTCAAGCACAAACGGGAGAATATTGTCAAGTTCCTAAAAGCTGTCAAAGACTACGGTATTCCGAAGGAGCTACTTTTCGAACCTGAAGATTTGTTGTTGCTGAGGAATTTGCCGAAAGTAACCAGATGCTTGTTTGAACTTGGAAAATTGTCAGAAAAAGATAGTTCCTTCAAAGGACCCTATTTAGGTCCAGAACCATACGAAGCAGCCAACAAATCGGGACGAAGAAGGGGTGGACTACCTGTTGGTGATGATATCTACATAGCTCATGTCAAACTCGATAATGTCATCAAGCAATTGCATACACCTCCGAAGAAAATTGTTGATTTCTATCGGCCGCTTATC
>tentoriicolaisotig05829
CTAAAGCACAAACGGGACAATATTGTCAAGTTCCTAAAAGCCGTCAAAGACTACGGTGTTCCCAAGGAACTCCTATTCGAACCTGAGGATTTGCTGTTGCTGAGGAATTTGCCGAAAGTAACCAGATGCTTATTTGAACTTGGGAAATTGTCAGAAAAAGACAGTTCCTTCAAAGGACCCTATTTAGGTCCAGAGCCATACGAAGCAGCCAACAAATCGGGACGAAGGAGGGGTGGACTACCTGTTGGTGACGATATCTACATAGCTCATGTCAAACTCGATAATGTCATCAAGCAACTTCACACTCCTCCGAAGAAAATTATCGATTTCTATAGGCCCCTTATC

>lineatusisotig01599
ATGGCTCCTCCATGCTTTGCTGATCTTGGAAAACAAGCCAGAGATGTATTTAACAAAAATTATCATATTGGTTTAGTAAAATTAGAAGTTAAAACTAAGACTGCTACTGGAGTGAATTTCACAGTCAGTGGTACATCTAATAATGACACAGGAAGAGTAAATGCATCTCTAGAGACAAAGTACCTGATAAAAGATTATGGAGCTACAATCAAAGAGAAGTGGAATACTGACAATGTACTTTCTACTGAATTATCTGTAGAAGACCAATTTGTTAAAGGTTTGAAATTTACATTGGACTCCAATTTTGCACCACAGAGTGGAAAAAAGGCTGCAACCTTCCGCACAGCATTTAAGAATGAACATGTGCATTTAAACGGTGATGTAGATATAGATGCTACTGCTCCTCAGTTCCATGGTGCAGGTGTGATCAGTTACCAGAATTGGTTAGTTGGTGCTAAATTCTCTCATGACTTCGGCAAGAACCAGTTGACAAAAACAAACATTGGCTTAGGTTATTCTTTAGGAGACTTTGTATTCCATTCAAATGTAATTGATGGACAAGAATTTGGTGGCTGTATGTATCAGAAGGTCAATGATAAACTTGAATCAGGAATGACCTTGTCATGGACAGCAGGAACTAATGAAACTAGATTTGGTCTTGGTTGTGTATATAAGTTAGATGAAGATTCATCACTTAGGGCTAAAGTAAACAACAGCAGCCAGATAGGTCTCTCTTTCACTCACAGACTTAGGAAAGGAATCCAGCTAACCTTATCTGCATTGCTTGATGGCAAAAGTTTCAATCAAGGCGGACATAAGATTGGTCTTGGCTTGGAACTGGAA
>mimosarumisotig05485
ATGGCTCCTCCCTGCTTTGCTGATCTTGGAAAACAAGCCAGAGATGTATTTAACAAAAATTATCATATTGGTTTAATAAAATTAGAAGTTAAAACTAAGACTGCTACTGGGGTGAATTTCACAGTCAGTGGTACATCTAATAATGACACAGGAAGAGTAAATGCATTCCTAGAGACAAAGTACCTGATAAAAGATTATGGAGTTTCAATCAAAGAGAAGTGGAATACCGACAATGTGCTTTCTACTGAATTATCTGTAGAAGACCAATTTGTTAAAGGTTTGAAATTTACATTGGATTCCAATTTTGCACCACAGAGTGGAAAAAAGGCTGCAACCCTTCGCACAGCATTTAAGAATGAGCATGTGCATTTAAATGGTGATGTAGATATTGATGCTACTGCTCCTCAGTTCCATGGTGCAGGTGTGATCAATTACCAGAACTGGTTAGTTGGTGCTAAATTCTCTCATGACTTTGGCAAGAACCAGTTGACAAAAACAAACATTGGCTTAGGTTATTCTCTAGGAGACTTTGTATTCCATTCAAATGTAATTGATGGACAAGAATTTGGTGGTTGCATGTATCAGAAGGTCAATGATAAACTTGAATCAGGAATGACCTTGTCATGGACAGCAGGAACTAATGAAACTAGATTTGGTCTTGGTTGTGTGTATAAGTTAGATGAAGATTCATCTCTTAGGGCTAAAGTAAACAACAACAGCCAGATAGGTATTTCTTTCACTCACAGACTTAGGAAAGGAATCCAACTGACCTTATCTGCATTGCTTGATGGCAAAAGTTTCAACCAAGGTGGACATAAGATTGGTCTTGGCTTGGAACTGGAA
>tentoriicolaisotig01141
ATGGCTCCTCCATGCTTTGCTGATCTTGGAAAACAAGCCAGAGACGTATTTAACAAAAATTATCATATCGGTTTAATAAAATTAGAAGTTAAAACTAAGACTGCTACTGGAGTGAATTTCACAGTCAGTGGTACATCTAATAATGACACAGGAAGAGTAAATGCATTCCTAGAGACAAAGTACCTGATAAAAGATTATGGAGTTACAATCAAAGAGAAGTGGAATACGGACAATGTACTTTCTACTGAATTATCTGTAGAAGACCAATTTGTTAAAGGTTTGAAACTTACGTTGGACTCCAATTTTGCACCACAGAGTGGAAAAAAGGCTGGAACCCTTCGCACAGCATTTAAGAATGAACATGTGCATTTAAATGGTGATGTAGATATTGACGGTACTGCTCCTCAGTTCCATGGTGCAGGTGTGATCAATTACCAGAACTGGTTAGTTGGTGCTAAATTCTCTCATGACTTTAGCAAGAACCAGTTGACAAAAACAAACATTGGTTTAGGTTATTCCCTAGGAGACTTTGTATTCCATTCAAATGTAATTGATGGACAAGAATTTGGTGGTTGCATGTATCAGAAGGTCAATGATAAACTTGAATCAGGAATGACCTTGTCATGGACGGCAGGAACTAATGAAACTAGATTTGGTCTTGGTTGCATATATAAGTTAGATGAAGATTCATCTCTTAGGGCTAAAGTAAACAACAGCAGCCAGATAGGTCTCTCTTTCACTCACAGACTTAGGAAAGGAATTCAACTGACCTTATCTGCATTGCTGGATGGCAAAAGTTTCAACCAAGGTGGACATAAGATTGGTCTTGGCTTGGAACTGGAA

>lineatusisotig01603
ATGGCGGAGGAGAAACCATGTAAAAATGATATAGCAGCTGTTTTTAAACGTTTACGAAGCCTCCAGTCTAATAAGGTCTGTTTTGATTGTGGAGCTAAGAATCCAACATGGGCAAGTGTGACTTATGGAGTGTTTATTTGCATGGACTGTTCGGCTGTCCACCGTTCCTTAGGAGTTCATCTGTCTTTTGTGAGATCAACTCAGTTGGATACCAATTGGACATGGCTTCAATTACGTGCCATGCAAGTGGGAGGAAACAGCAATGCGATGTCATTCTTCCAACAACATGGATGTGCCTCTCAAGACGCTCAACAGAAATACAATAGTCGTGCTGCCCAATTATATAGAGAAAAGCTTCATCATCAAGCTGCTGCTGCAATGAGGCTTCATGGCACCAAACTTCACATTGACATTCCACACACTGAAGCACCAGCATCTCCTGAGAAAAGAGAACAAGACTTCTTTAAAGATATTGCAGAAGCCCATCTTTATCATAAAGATACTGAAAACTCTAGGAAAGAAGAATTGCAGAATGGGTCCTGTGTTAAAAATTCAAATTCACAGTCTAATTCTCAACACAACAGTACCGGTTTAGAAATTTCTTTAGAAGCACTACCTTCCCCTGCAAAACCGAGTGAGCCTAGAAAATCTACAATAGCTGGTAGGAAACCTGCTGCTGCCAAAAAAGGGATGGGGGCTAAGAAAGGCTTGGGGGCTCAGCGTGTGACAGCAAATTTTGAGGACATAGAAAAAGAAGCTGAACAACTAGATCGTTTAAGGGAACAAGCAGAATCAGAAGCAGCAACTCCAGTTCCTGTTGAAGAGCAAGAAAAGCAGATAGCATCAGTTCGGCTAGCGTACAAAGACTTGAGTTTACAACAGAAGAAAACAGAAGAAAAACTTCGTCAAACGAATCCCCAGAAAGCAGAGCAGTTGGAACGTCTTGGTATGGGTTTTGGAGGCAGAAATGTGGGTCCTGTGGCTCATTCTGCAGCTTCTGAAATGACACTCATTACTCAAGAAACACCATCAAGTGCTCAGAAAAATCGAGATGTTGATTTGGATGATGACTTTGAATTCATGAGTTTCACTAGTGGACCTCCTAAATACGGTGACAGTCCTTTTCTGTCTCGATCTTCATCCGATCGGTTAAATGATGTAACTGCCAAAGGTTCATGGATTAATGAAAAACTAGAAAAGAGATCTCCCATAGATACCTTGATTTCATCATCAAAAGATGCCAGTGGCAGACCAAGAAAATCTGCTTCAGTATCTAACATTGGCAATTCTGATGAAGCTCAAAAAAAATTTGGGAATGCTAAAGGAATATCTTCAGAACAGTTTTTTGGAAACTCCAAAGACACTGAGTTTGAAAGGAAAGCTAATTTAACGAGGTTTGAAGGCTCAAGCAGTATAAGCAGTGAGGACTATTTTGGGAGTGACTCTAGGAGAAGTGCAAGTGCCTCTTCATATGCTTCACCCAATCTATATGATATAAAAGAAGGTGTTAAAGATGGTGTGACCAAAGTAGCTGGACGTTTATCTAGTATAGCCAATGGAGTTATGAGTTCTTTACAGCGT
>mimosarumisotig03509
ATGGCGGAAGAGAAGCCGTGTAAGAACGATATAGGAGCTGTATTTAAACGTTTGCGAAGCCTGCAGTCTAATAAAGTTTGTTTTGATTGCGGAGCTAAGAATCCAACATGGGCAAGTGTGACTTATGGAGTATTTATTTGCATGGACTGTTCGGCTGTCCACCGTTCCTTAGGAGTTCATCTGTCTTTTGTGAGATCAACTCAGTTGGATACGAACTGGACCTGGCTTCAACTACGTGCCATGCAAGTGGGAGGAAACAGCAATGCGATGTCATTCTTCCAGCAGCATGGATGTGCCTCTCAAGACGCCCAACAGAAATACAATAGTCGTGCTGCTCAGTTATACAGAGAAAAGCTTCATCATCAAGCTGCTGCTGCAATGAGGCTCCATGGCACCAAACTTCATATTGACATTCCACACACTGAAACACCAGCATCTCCTGAGAAAAGAGAACAAGACTTCTTCAAAGATATTGCAGAAGCCCACCTTTATCATAAAGATACTGAAAACTCTAGGAAAGAAGAAGTGCAGAATGGGTCCTGCATTAAAAATTCAAATTCACAATCCAACTCTCAAGACGCTAATCCCGGTTTAGAAATTTCTTTAGAAGCACTACCTTCCCCTGCAAAACCAAGTGAGTCTAGAAAATCTACAATAGCTGGACGGAAACCTGCTGCTGCCAAAAAAGGGATGGGGGCTAAGAAAGGCTTGGGGGCCCAGCGTGTGACAGCAAATTTTGAGGACATAGAAAAAGAAGCTGAACAACTAGATCGTTTAAGGGAACAAGCAGAAACAGAAGCAGCAACTCCAGTTCCTGTTGAAGAGCAAGAAAAGCAGATAGCATCAGTTCGGTTAGCATACAAGGACTTGAGTTTACAGCAGAAGAAAACAGAAGAAAAACTTCGCCAAACAAATCCCCAGAAAGCAGAGCAGTTGGAACGTCTTGGTATGGGGTTTGGAGGCAGAAATGTGGGTCCTGTGGCTCATTCTGCAGCTTCTGAAATGACATTGATTACTCAAGAAACACCATCAAGTGCTCAGAAAAATCGAGATGTTGATTTGGATGATGACTTTGAATTCATGAGTTTCACTAGCGGACCTCCTAAATATGGCGATAGCCCTTTTCTGTCTCGATCCTCATCTGACCGGTTAAATGATGTAACTGCCAAAGGTTCATGGATCAATGAAAAACTAGAAAAGAGATCT---ATAGATACCATGACTTCATCATCAAAAGATGCCAGTGGTAGACCAAGAAAATCTGCTTCAATATCTAACATTGGCAATTCTGATGAAGCTCAAAAAAAATTTGGCAATGCTAAAGGAATATCTTCAGAACAGTTTTTTGGAAACTCCAAAGATACTGAGTTTGAAAGGAAAGCAAATTTAACGAGGTTTGAAGGCTCCAGCAGTATAAGCAGTGAGGACTATTTTGGGGGTGACTCTAGGAGAAGTGCAAGTGCCTCTTCATATGCTTCACCCAATCTATATGATATAAAAGAAGGTGTCAAAGATGGAGTGACCAAAGTAGCTGGACGTTTATCTAGCATAGCCAATGGAGTTATGAGTTCTTTACAGCGT
>tentoriicolaisotig00654
ATGGCGGAGGAGAAACCATGTAAAAACGATATAGGATCTGTTTTTAAACGTTTGCGAAGCCTCCAGTCGAATAAGGTTTGTTTTGATTGCGGAGCTAAGAATCCAACATGGGCAAGTGTGACTTATGGAGTATTTATTTGCATGGACTGTTCAGCTGTCCACCGTTCCTTAGGAGTTCATCTGTCTTTTGTGAGATCAACTCAGTTGGATACCAACTGGACCTGGCTTCAACTACGTGCCATGCAAGTAGGAGGAAACAGTAATGCGATGTCATTCTTCCAGCAACATGGATGTGCCTCTCAAGATGCCCAACAGAAGTACAATAGTCGTGCTGCCCAGTTATACAGAGAAAAGCTTCATCATCAAGCTGCTGCTGCAATGAGGCTTCATGGCACAAAACTTCATATTGACATTCCACACACTGAAACACCAGCATCTCCTGAGAAAAGAGAACAAGACTTTTTCAAAGATATTGCAGAAGCCCATCTTTACCATAAAGATACTGAAAACTCTAGGAAAGAAGAATTGCAGAATGGGTCCTGCATTAAAAATTCAAATTCACAATCCAACTTTCAAGACACTAATCCCAGTTTAGAAATTTCTTTAGAAGCATTACCTTCCCCTGCAAAACCGAGTGAACCTCGAAAATCTACAATAGCTGGACGGAAACCTGCTGCTGCCAAAAAAGGGATGGGGGGCAAAAAAGGCTTGGGGGCCCAGCGTGTGACAGCAAATTTTGAGGACATAGAAAAAGAAGCTGAACAACTAGATCGTTTAAGGGAACAAGCAGAATCAGAAGCAGCAACTCCAGTTCCTGTTGAAGAGCAAGAAAAGCAGATAGCATCAGTTCGGTTAGCGTACAAGGACTTGAGTTTACAACAGAAAAAAACAGAAGAAAAACTTCGTCAAACGAATCCCCAGAAAGCAGAGCAGTTGGAACGTCTTGGTATGGGTTTTGGAGGCAGAAATGTGGGTTCTGTGGCTCATTCTGCAGCTTCTGAAATGACATTGATTACTCAAGAAACGCCATCAAATGCTCAGAAAAATCGAGATGTTGATTTAGATGATGATTTTGAATTCATGAGTTTCACTAGTGGACCTCCTAAATATGGTGATAGCCCTTTTCTGTCTCGATCTTCATCTGACCGGTTAAATGATGTAACTGCCAAAGGTTCATGGATCAATGAAAAACTAGAAAAGAGATCTCCTATAGATACCATGATTTCATCATCAAAAGATGCCAGTAACAGACCAAGAAAATCTGCTTCAGCATCTAACATTGGCAATTCTGATGAAGCTCAAAAAAAATTTGGAAATGCTAAAGGAATATCTTCAGAACAGTTTTTTGGAAACTCTAAAGACACTGAGTTTGAAAGGAAAGCAAATTTAACGAGGTTTGAAGGCTCCAGCAGTATAAGCAGTGAAGACTATTTTGGGGGTGACTCTAGGAGAAGTGCAAGTGCCTCTTCATATGCTTCACCCAATCTATATGATATAAAAGAAGGTGTTAAAGATGGAGTGACCAAAGTAGCTGGACGTTTATCTAGTATAGCCAATGGAGTTATGAGTTCTTTACAGCGT

>lineatusisotig01613
TTGGAAATGGAATTTTATGCCGATGACGATGAAAGTCCTAAAACTGAATTGGGCAAGAGACTTAGAGAACACCTGGATAAGTTTCTAGAGATTGTGAAGGACGCCATTGACCACGGTAAAACTGTCAAGGAGAGTACAATTGAAAAAATTAAGGAACTGAGAGAAAGGCTCAAGGAGTTAAAAGAAGACATCGGACAACATGCAAGAGAACTGTTGCAGCAAATTAAGGAAAAGGCAAAAGAATATTTCAAGAAACTCTGGGAAAGACTTGGCTTCAATAAGAAATCCGCCGAATTGCAAGCTGAATTATTTGCAGAAGAATTAGAAGCTGAAGAAGGTGGCGGTCGTCTAATACAGCGACTGAAGGAAAGGTTTAACAAGCTTGTTGAACAAATAAAGGAGGCAATGGCAAACGGAAAGTCATTCGACCGACCTTTGGAAAAGCTGAAGGAACTTCGCGAAAGGCTAAAGAATATTTCAATTGGAGGAAAAGGCAAGGAATACCTTGAGAGGTTGAAAGAAAAACTGGAAGAATTTTTTAGAACTTTCAAGGATAAAATTGGTGCCAGTTCCGTTGCTGAAGCTGACTTCAACATCCTCGATATGTTCAGGAAGCTTAAACAGCTTATCAAGGACAAAGTTGACGCTGAAGATTTGAAAGCAAAAGTGGAAAAAATATTTGGCAAAGGAAGTGAGCTAGCAGAACAATTCATTAATGCTCTGAAAGAGAAAGGTGAAAAAGGAAAGAACAAGATCTTGGAAATCATCGATCGCATTCTGGGAGACAAAGAATCAAAAAGGTCCGTAAAAGATGTCTATGAAAAGGTCAAAAACTATTTCAAAGACCTGAACATTGAACTCAAGGAAAACTTCTCAAGATTCGGAGAGTGGGTGAAGGACCAATACGGAAGGGTTTTGGAAAAAGGCAAAGACAGAGTTGAGACCATTAAAAAGATCGCTCGAGAGTTCTTAGAAGACACCAGGCTGATAAGCAAGGATATTGCCAGGGAAGCCAGAGATTTCCTTAAAGAGTATAAAGATGATTTGGGACGTGTCTATGATGATATCCGAGAGAAAGTGAGA
>mimosarumisotig00642
TTGGAAATGGAGTTATATGCAGATGACGGTGAAAATCCCAAAACTGAATTGGGCAAGAGACTTAGAGAGCACTTGGATAAGTTTCTAGAGATCGTGAAGGACGCCATTGACCACGGCAAAACTGTCAAGGAGAGTACAATTGAAAAAATTAAGGAACTGAGGGAAAGGCTGAAGGAGTTGAAGGAAGACATCGGACAACATGCAAGAGAACTGTTGCAGCAAATTAAGGAAAAAGCAAAAGAATATTTCAAGAAACTCTGGGAAAGACTTGGCTTCAATAAGAAATCCGCTGAACTGCAAGCTGAATTATTTTTGGAAGAATTAGAAGCTGAAGAAGGTGGTGGTCGTTTTATACAACGATTAAAAGAAAGATTTAACAAGCTCGTTGAACAAATAAAGGAAGCAATGGCAAATGGAAAGTCATTCGACAGACCATTGGAAAAGCTGAAGGAACTTCGCGAAAGGCTGAAGAATATTAAAATTGGAGGAAGAGACGATGGAATTCTTGCGAAGTTAAAGGAAAAGGTTGAAGAATTTTTCAGAAATCTCAAGGCTAAAGTCAGTGCTCCGTCCGTTGCTGATGCTGACTTTAACATCCTCGATATGTTCAGGAAACTTAAACAGCTTATCAGGGACAAAGTTGACGCTGAAGAACTGAAAGCAAAGGTGGAGAAAATATTTGGCAAAGGAAGCGAACTTGCAGAACAATTCATCAAAGCTCTGAAGGAGAAAGGTGAAAAAGGAAAGAACAAAATCTTGGAAATTATCGATCGCATTCTGGGAGACAAAGAATCCAAAAGGTCCGTAAAAGATGTCTATGAAAAAGTCAAGAACTATTTCAAAGACCTGAATATTGAACTCAAGGAAAACTTCTCAAGATTCGGAGAGTGGGTGAAGGACCAGTACGGAAGAGTTTTGGAAAAAGGCAAAGACAGAGTTGAGACCGTCAAAAAAATCGCTCGAGAATTCTTGGAAGATACCAGGCTGATAAGCAAGGACATTGCCAGGGAAGCCAGAGATTTCCTTAAAGAATACAAAGAGGATTTGGGACGTGTCTATGATGACATCCGCGAGAAAGTGAGA
>tentoriicolacontig04351
TTGCAAACGGAGTTTTATGCTGATGACAATGAAAATCCCAAAACTGAATTGGGCAAGAGACTTAGAGGGCACTTAAATAAGTTTCTAGAGATTGTGAAGGACGCCATTGACCACGGCAAAACTGTCAAGGAGAGTACAATTGAAAAAATTAAGGAACTGAGGGAAAGGCTCAGGGAGCTGAAGGAAGACATCGGACAACATGCAAAAGAACTGTTGCAGCAAATTAAGGAAAAAGCAAAAGACTATTTCAAGAAACTCTGGGAAAGACTTGGCTTCAATAAGAAAGATGCCGAACTGCAAGCTGAATTGTTTGCTGAAGAATTAGAAGCTGAAGAAGGTGGTGGCCGTTTTATACAGCGATTGAAGGAAAGGTTTAACAAGCTTGTTGAACAAATAAAGGACGCAATGGCGAATGGAAAATCATTCGACAGACCACTGGAAAAGCTGAAGGAACTTCGCGAAAGGCTGAAGAATATTAGCATTGGAGGAAAAGGCAAAGAATTTCTCGAGAAATTAAAGGGGAAAATTGAAGATTTTTTCAGAACTTTCAAGGACAAAATCGGCGCTAGCTCCGTTGCTGAAGCTGATTTCAACATCCTCGATATGTTCAGGAAACTTAAGCAGCTTATCAAGGACAAAGTTGACCCCGAAGAGTTAAAAGCAAAGGTGGAGAAAATATTTGGCAAAGGAAGCGAGCTAGCCGAACAATTCATTAATGCTCTAAAAGAGAAAGGCGAAAAAGGAAAGAACAAGATCTTGGAAATTATCGATCGCATTCTGGGAGACAAAGAATCCAAAAGGTCCGTAAAGGATGTCTATGAAAAGCTGAAGAACTATTTCAAAGATCTGAATATCGAACTCAAGGAAAACTTCTCAAGATTCGGAGAGTGGGTGAGAGACCAGTACGGAAAAGTTTTGGAGAAAGGCAAAGACAGAGTTGAGACAGTTAAAAAGATCGCTCGAGAGTTCTTGGAAGATACCAGGCTAATAAGCAAGGATATTGCCAGGGAAGCGAGAGATTTCCTTAAGGAATATAAAGACGACTTGGGACGTGTCTATGATGACATTCGAGAGAAAGTGAGA

>lineatusisotig01618
ATGAAAGCTGTAATTCTCTGCGTTTTATTAAGCGCGGCTGCTGTCAGTGCCAAATCTAGGTCTAAACGAGAAGCCTTCGATCTCCCCGATGGAGCTGATCTGTTGGTTGGAAGTGTCAGAACATCTTTCAGCTGTCCCCAGAGTGCAGAAGGTTACTATGCTGACATCGAAAATAACTGCCAGATCTTCCACGTTTGCCACACTGTAGTCCAAGAAGATGGATCAGCTGAAACTCAACAATACAGCTTCCTCTGTGGAAACCAAACAGTGTTCAACCAATTGACCTTCACTTGCTCCATGCCTGAAGACTCTGTGCCATGCCCTGAAGCTCCAAATTTCTTCTATCTTAACGACAATCTTCGATTGGGAGACCCCAACGTACCTTTCCTCGCTGAACAAGACATCCAGAGGGCTGCTCCTCTTATCCAAAGTCTTGCAGCCAGGTACCAAGCCGGTGGAGCACCCCCCGCCAGACCCCAAAGA
>mimosarumisotig05334
ATGAAAGCTGTAATTCTCTGTGTTTTATTAAGCGTGGCTGCAGTCAGTGCCAAATCTAGGTCTAAACGAGAAGCCTTCGATCTCCCTGATGGAGCTGATCTGTTGGTTGGAAATGTCAGAACATCTTTCAGCTGTCCCCAGACTGCAGAAGGCTACTATGCTGACATCGAAAATAACTGCCAGATCTTCCACGTTTGCCACACTGTTGTCCAAGAAGATGGATCAGCGGAAACTCAACAATACAGTTTCCTCTGCGGAAACCAAACAGTTTTCAACCAATTGACCTTCACTTGCTCCATGCCTGAAGACTCAGTGCCATGCCCTGAAGCTCCAAATTTCTTCTACCTTAACGACAATCTTCGATTGGGAGACCCCAACGTACCCTTCCTCGCTGAACAAGACATCCAGAGGGCAGCTCCTCTTATCCAAAGTCTTGCAGCCAGGTACCAGGCTGGTGGAGCACCTCCCGCCAGACCCCAAAGA
>tentoriicolaisotig05090
ATGAAAGCTGTAATTCTCTGCGTTTTATTAAGCGTCGCTGCTGTCAGTGCCAAATCTAGGTCGAAACGAGAAGCCTTCGATCTGCCTGATGGAGCTGATTTGTTAGTTGGAAACGTCAGAACATCTTTCAGCTGCCCCCAGACTGCAGAAGGCTATTATGCTGACATCGAAAATAACTGCCAGATCTTCCACGTTTGCCACACTGTAGTCCAAGAAGATGGATCAGCTGAAACTCAACAGTATAGCTTCCTCTGCGGAAATCAAACAGTATTCAACCAATTGACTTTCACTTGCTCCATGCCTGAAGATTCAGTGCCATGCCCTGAAGCTCCAAATTTCTTCTACCTTAACGACAATCTTCGACTGGGAGACCCCAACGTACCCTTCCTCGCTGAACAAGACATCCAGAGGGCAGCTCCTCTTATCCAAAGTCTTGCAGCCAGGTACCAGGCTGGTGGAGCACCCCCCGCCAGACCCCAAAGA

>lineatusisotig01622
ATGGACGGGGAACTTCTAGATCGCCCTGATTTAGCAGCAGAAACAAGCTTTGACGTACTGTTATATATCTACGACTTATCTAAAGAACTTGCCAAATCTTTCAAGAAGATATTGAAAGGTAAACCTTTACCTGGTATCTGGCATACAGGTTTAGTTGCTTACGGAAGAGAATATTATTTCTGTTCATCTGGAATTGAGAGTTGCCGTCCGGGGGAGACGATATTAGGTGAACCGGATCAGATTTTGACTCTTGGTAAAACAGAGCTTCCATACAGTGTCTTTCTAGAGTACATCTTCGCACTCGGTGAGAGTACTTACAGACCTGGTTCCTATAACTTGCTGGAGCACAACTGCAATTGCTTTAGTCAAGAAGTCTGTCAGTTTTTAACTGGAGGTCCGATCCCATCAGAAATACGAGATTTGCCACAGGAAATCTCAGGAAGCAAGAACTTAAGCAACGCTTTGAAGGAATATTTTGATAAATTAAGTCTCAGAGCTGAAGGATCTCGAGGAATAAGCTTTGGTCCAGCAGGACGGATTGCTGAAGAGCATAGGAACGGCCATACTCCCACTGAAAGTAAGCCCCAAAACGGAGCGAAAAGGAAGAAATCATCTGCTTCCATCCAGGCACTAGATGGGGCAGCAGTAAACGGTTCAGCGACATCTTCCCAACAACAGGCACCATCTCAACAGCAAAAGCCAGCCCCTGAGCAACTTCAGCAACAAAAGCCAGTACCGGAGCAGCCTCAGCAACAGAAACCAGTACTCGAGCAACCGCAGCAACAAGAGGAATCACCTGAA---CAACAAATGGCTCAATCTCCAGAAGTTCCAGAACCGAGAATAAATGGAGACGACAGAAACACAGCTTCCACTGAGGAAAGTCAACAAACTACACAGGTTAATGCTGACACTACTCCAATCGTAAATAGTGAAATTCCAACTAGACAGACAGATGACGGGGAAGAAAGTCAGCCCACATATACTCCTAGAAGAGCTAGAAGATATGATGATCCACCGATATTTTACCCAGATGTTAATGGTCCTAATACATTAAAGCGGCTTCTGGAAATCTTAGAAGGCAAACTGAATAGCGAAGAAAAGAGAAATTTGGATGAAATCATGGAATACTTGACAACAGATGGTGGTGCTTGGGCTCTTGGAACACCACATTTAGATACAATTAGTCGGCTTCTTAACGATCGCACTCTTCCCGAAGAAGTTCCTATTCTGACTCTGAAAGTATTGCAGGCTGCCGCATTAAAAGAAGATGTTATCTTGCTTTTACATCAAGATCGAGAAAAGCATCACCTTATGAGTTATTTTTATCGCATAGAATTGCTACCAGAAGACGAACAGACTGAAATCGCTGCCTTGATGTGTAACCTGTGCTCTAACGGTAGCAGTTATGACTGGTTGACATATATTTCGGAATGGGAAGAAGATGGCAGGCCTTGCAATAATAGCCGAGTGACGGTCCGTGTTGCTGTTCACGCCCTCTTGTCACAGAGACCAGATATAAGAGATCGAGGATGCGCCTTGGTTTTCAATTTGGCACTCAAGAAAGAACTCTTTGATGATATTGCTACGGAGTTAGCAATGGCCGTTCTTCAGTTCCTACAGTCTCAGCTTTCAGAAGAGCTACTGTTCCAGAGTCTTACGGCTTTGCTGAGATTTATGTGCATAAGCTATAATGAGGTTCCAGCCTTAATGAAGATGCTGGGACCTGATGTTGAGCCTTTCCGTACAGTCTCCGCTCGCGTGGAACCTTTAGTAGAGGAGATCCAAATGAAGCTCAAA
>mimosarumisotig05048
ATGGACGGGGAACTTCTAGATCGCCCAGATTTAGCAGCAGAGACCAGCTTTGACGTACTCTTATATATCTACGACTTATCTAAAGAACTTGCCAAATCTTTCAAGAAGATATTAAAAGGTAAACCTTTACCTGGTATCTGGCATACAGGTTTAGTTGCTTACGGACGAGAATACTATTTCTGTTCCTCTGGAATTGAGAGTTGCCGCCCAGGGGAGACGATACTAGGTGAACCAGATCAGATTTTGACTCTTGGTAAAACAGAGCTTCCGTACAGTGTCTTTCTAGAGTACATCTTCGCACTCGGAGAGAGTACTTACAGACCTGGTTCCTACAACTTGTTGGAGCACAACTGCAATTGCTTTAGTCAGGAAGTCTGCCAGTTTTTGACCGGAGGTCCGATCCCATCAGAAATACGAGATTTGCCGCAAGAAATCTCAGGAAGCAAGAACTTAAGCAACGCTTTGAAGGAATATTTTGATAAATTAAGCCTCAGAGCTGAAGGATCTCGAGGAATAAGCTTTGGTCCAGCAGGACGGATTGCTGAAGAGCACAGGAACGGCCACACGCCCCCTGAAAGTAAGCCCCAAAACGGAGCGAAAAGGAAGAAATCATCTGCTTCCATTCAAGCACTAGATGGGGCAGCAGTAAACGGCTCTGCGACATCTTCCCAACAACAGGCACCATCTCAACAGCAAAAACCAGCTCCCGAGCAACTTCAGCAACAAAAGCCCGTACCTGAGCAGCCTCCGCAACAAAAACCTGTACTCAAGCAA---CAGCAACAAGAGGAATCACCTGAACAGCAACAAATGGCTCAATCTCCAGAAGCTCCAGAACCGAGAATAAATGGAGATGACAGAAACACAGCTTCTACTGGAGAAAGTCAACAAACTGCACAGGTTAATGCCGACACGGCTCCAGTCGTAAATAGTGAAATTCCAACTACACAGACAGAAGACGGAGAAGAAAGTCAGTCAATGTATACTCCCAGAAGAGCTAGAAGATACGATGATCCACCAATTTTTTTCCCAGATGTTGATGGTCCTAATACATTAAAAAGGCTTCTGGAAATGTTGGAAGGCAAACTGAGTGGCGAAGAGAAGAGAAATTTGGATGAAATTATGGAATACTTGACAACAGATGGTGGTGCTTGGGCTCTCGGAACACCACATTTGGATACAATTAGTCGGCTTCTTAACGATCGCACTCTTCCCGAAGAAGTTCCTATTCTGGCACTGAAAGTTATGCAGGCTGCTGCATTAAAAGAAGATGTTATCTTGCTTTTACATCAAGATCGAGAAAAGCATCACCTTATGAGTTATTTTTATCGCATAGAACTGTTACCAGAGGACGAACAGGCTGAAATCTCTGCCTTGATGTGTAACCTCTGCTCTAACGGTAGCAGTTATGACTGGTTGACGTATATTTCGGAATGGGAAGAAGACGGCAGGCCTTGTAGTAATAGCCGAGTGACGGTCCGTGTTGCCGTTCACGCCCTCCTGTCACAGAGACCAGATATAAGAGATCGAGGATGCGCCTTGGTTTTCAATTTGGCACTCAAGAAAGAACTCTTTGATGATATTGCCACGGAGTTAGCAATGGCCGTGCTTCAGTTCCTACAGTCTCAGCTTTCAGAAGAGCTATTGTTCCAAAGTCTTACTGCCTTGCTGAGATTTATGTGCATAAGCTACAATGAGGTTCCAGCCTTAATGAAGATGCTAGGACCTGATGTTGAACCTTTCCGTACAGTCTCCGGTCGCGTGGAACCCTTAGTAGAGGAGATTCAAATGAAGCTCAAA
>tentoriicolaisotig01717
ATGGACGGGGAACTTCTAGATCGCCCTGATTTAGCAGCAGAGACTAGCTTTGACGTGCTATTATATATCTACGATTTATCTAAGGAACTTGCCAAATCTTTCAAGAAGATATTAAAAGGTAAACCTTTACCTGGTATCTGGCATACAGGTTTAGTTGCTTACGGACGAGAATACTATTTCTGTTCATCTGGAATTGAGAGCTGCCGCCCGGGGGAGACGATACTAGGTGAACCAGATCAGATTTTGACTCTTGGTAAAACAGAGCTTCCATACAGTGTCTTTCTAGAGTACATCTTCGCACTCGGAGAGAGTACTTACAGACCTGGTTCCTACAACTTGTTGGAGCACAACTGCAATTGCTTTAGTCAGGAAGTCTGTCAGTTTTTGACCGGAGGTCCGATCCCATCAGAAATACGAGATTTGCCACAGGAAATCTCAGGAAGCAAGAACTTAAGCAACGCTTTGAAGGAATACTTTGATAAATTAAGTCTCAGAGCTGAAGGATCTCGAGGAATAAGCTTTGGTCCAGCAGGACGGATTGCTGAAGAGCACAGGAACGGCCACGCACCCCCTGAAAGCAAGCCCCAAAACGGAGCGAAAAGGAAGAAATCATCTGCTTCCATCCAAGCACTAGATGGAACAGCAGTGAACGGCTCTGCGACATCTTCCCAACAACAGGCACCTTCTCAACAGCAAAAGCCAGCTCCCGAGCAACTTCAGCAACAAAAGATCGTATCTGAGCAGCCTCAGCAACAGAAACCAGTACTCGAGCAACCGCAGCAACAAGAGGAATCACCTGAACAGCAGCAAATGGCTCAATCTCCAGAAGCTCCAGAACCGAGAATAAATGGAGATGACAGAAACACAATTTCCACTGGAGAAAGTCAACAAACTGCACAGGTTAATGCTGACACGACTCCAGTGGTAAACAGTGAAATTCCAACTAGACAGACAGAAGACGGGGAAGAAAATCAATCAACATATACTCCCAGAAGAGCTAGAAGATACGATGATCCACCAATTTTTTTCCCAGATGTTGATGGTCCTAACACATTAAAACGGCTTCTGGAAATGCTGGAAGGCAAACTGAGTAGCGAAGAGAAGAGAAATTTGGATGAAATTATGGAATACTTGACAACGGATGGTGGTGCATGGGCTCTCGGAACGCCACATTTGGATACAATTAGTCGGCTTCTTAATGATCGCACTCTTCCCGAAGAAGTTCCTATTCTGACTTTGAAAGTTATGCAGGCTGCTGCATTAAAAGAAGATGTTATCTTGCTTTTACATCAAGATCGAGAAAAGCATCACCTAATGAGTTATTTTTATCGCATAGAATTGTTACCAGAGGACGAACAGACTGAAATCGCTGCCTTGATGTGTAACCTGTGCTCTAACGGTAGCAGTTACGACTGGTTGACGTACATTTCCGAGTGGGAAGAAGACGGCAGGCCTTGTAGTAACAGCCGAGTGACGGTCCGTGTTGCCGTTCACGCCCTCTTATCACAGAGACCAGATATAAGAGATCGAGGATGCGCCTTGGTTTTCAATTTGGCACTCAAGAAAGAACTGTTTGATGATATTGCCACAGAGTTAGCTATGGCCGTGCTTCAGTTCCTACAGTCTCAGCTTTCAGAAGAGCTACTGTTCCAAAGTCTTACTGCTTTGCTGAGATTTATGTGCATAAGCTATAATGAGGTTCCAGCTTTAATGAAGATGCTGGGACCTGATACTGAACCTTTCCGTACAGTCTCCGCTCGCGTGGAACCTTTAGTAGAGGAAATCCAAATGAAGCTCAAA

>lineatusisotig01626
ATGGCCGAAATTGATTATCGCTACTGTTTTGGTGCTGGTGAGCAAAACAATAATGATGCTGTCGTTGAGAAACGCATGCTGTCTGTTCCCCGTATCGACACGATGGACGATTTGATCCGGGAACTCCGTTCAGCATTCGAAACGGACTATGTCAATATAGAAAGGGTTCAAGATTTGATGGCAGCTTACAAATCCAATCCACGGGATTGGATCAAGTACGCTAAGTTTGATCGGCATAGGTATACTCGTAACCTCGTAGACGAAGGTAACGGCAAGTATAATCTGATGCTTCTGGCCTGGGCTGAAGGTCAAGGAAGCAGTATTCATGATCATGCGAATAGCCATTGTTTCATGAAGGTGCTGGATGGCAGCCTTCATGAAATCCGTTTCGCTTGGCCTGCGGAAACTGAAGAAGATGAAACTCGAGAAATGGAGCAGATAGGAGAAAACTATCTGAAAACTAATGACGTCGCTTATATCAATGATACCATCGGTTTACACCGCATGGAAAACCCTAGTCATACTGCGACTGCGGCAAGTTTACATTTGTATTGCCCACCATTTCAATCCGTTCTGCTCTTTGACCAACGTACGGGACACAAAACTCGTGGCAAGGTCACTTTCTGGAGCAAATACGGAAAGCGCACTCCATTTGGCGCCTCATCTGCTAAACTGGATGAAGAAGACTTCGAAAAC
>mimosarumisotig01438
ATGGCCGAAATTGATTATCGTTACTGTTTTGGCGCTGGTGACCAAAACAATAATGATGCTGTCGTCGAGAAACGAATGCTGTCTGTTCCCCGTATCGACACGATGGACGATTTGATCCGGGAACTCCGTTCGGCATTCGAAACGGACTATGTCAATATAGAAAGGGTTCAAGATTTGATGTCAGCTTATAAATCCAACCCGCGCGATTGGATCAAGTACGCTAAGTTTGATCGGCATAGATATACTCGGAACCTTGTAGACGAAGGTAACGGCAAGTATAATCTGATGCTTCTGGCCTGGGCTGAAGGTCAAGGAAGCAGTATTCATGATCATGCGAATAGCCATTGTTTCATGAAGATGCTGGATGGCAGTCTTCATGAAATCCGTTTCGCTTGGCCACCGGAAACAGAAGAAGGTGAAACTCGAGAAATGGAGCAGATAGGAGAGACCTATCTGAAAACTAATGACGTCGCTTACATCAATGATACTATCGGTTTACACCGCATGGAAAACCCTAGTCATACTGCAACTGCGGCAAGTTTGCATTTGTATTGCCCACCATTTCAATCTGTTCTGCTCTTTGATCAACGTACGGGACATAAAACTCGTGGCAAGGTCACTTTCTGGAGCAAATACGGAAAGCGCACCCCATTTGGCGCCTCATCTGCTAAACTGGATGAAGAAGACTTCGAAAAC
>tentoriicolaisotig03983
ATGGCCGAAATTGATTATCGTTACTGTTTTGGTGCTGGTGACCAAAACAATAATGATGCTGTCGTCGAAAAAAGAATGCTGTCTGTTCCCCGTGTCGACACGATGGACGATTTGATCCGGGAACTCCGTTCGGCGTTCGAAACGGACTATGTCAATATAGAAAGGGTTCAAGATTTGATGGCAGCTTATAAATCCAATCCACGGGATTGGATCAAGTTCGCTAAGTTTGATCGGCATAGATATACTCGTAACCTCGTAGATGAAGGTAATGGGAAGTATAATCTGATGCTTTTGGCCTGGGCTGAAGGTCAAGGAAGCAGTATTCATGATCATGCGAATAGCCATTGTTTCATGAAGGTGCTGGATGGCAGTCTTCATGAAATCCGTTTCGCTTGGCCTCCGGAAACAGAAGAAGGTGAAACTCGAGAAATGGAGCAGACAGGAGAGAACTATCTGAAAACGAATGATGTCGCTTACATCAATGATACCATCGGTTTACACCGCATGGAAAACCCTAGTCATACTGCAACTGCGGCAAGTTTGCATTTGTATTGCCCACCATTTCAATCCTGTCTGCTCTTTGATCAACGTACGGGACATAAAACTCGTGGCAAGGTCACTTTCTGGAGCAAATACGGAAAGCGCACTCCATTTGGCGCCTCATCCGCTAAACTGGATGAAGAAGACTTCGAAAAC

>lineatusisotig01632
TTGTACAAAATATACCACAGTAATGAAGAAAAATTTCTTGCACTGAATGACATCATTGCTTACGAAATGAACAATACAGATATCAAAGTAGGAATAGATGCTTTGCTATGGCTTAAAAGGGCCTTAGAGTATGTTCATGTCTTTCTCACCTGTCTAGTAAATGACAGTAAAGAAGAACAGTATTCTGACAATCTAGTCCCATTTTTTAATAAAGCTTATGAAGAAAAACTGAAACCATATCATGGTTGGTTTGTTCAGAAAATTTTTGGATTAATTGTGCATGCTGCTCCTTCAAGGAAATCACTTCTTCATCTTCTTGCTGGTGAAAACTCTACAGCTACTGAGAGTGATGTGATAAAAGAGACAGAAGATTTCCTTCAGGGTCTTGGCAATAACATTGATGTTATCAATAACTTGTATAGAACAAATAATTTAGATAATACAGATAAA
>mimosarumisotig01604
TTGTATAAAATATACCACAGTAATGAAGAAAAATTTCTTGCACTGAATGACATCGTTGCTTATGAAATGAACAATACAGATCCCAAAGTAGGGATAGATGCTTTGCTATGGCTTAAAAGGGCTTTAGAGTATGTCCATGTCTTTCTCACCTGTCTAGTAAATGACAGTAAAGAAGAACAGTATTCTGACAATCTAGTCCCATTCTTTAATAAAGCTTATGAAGAGAAACTAAAACCATATCATGGTTGGTTTGTTCAGAAAATTTTTGGGTTAATTGTACATGCTGCTCCTTCAAGGAAATCTCTCCTACATCTTCTTGCTGGGGAAAACTCTACAGCTACTGAGAGTGATGTGATAAAAGAGACCGAAGATTTCCTTCAGAGTCTAGGCAATAACATTGATGTTATCAATGACTTGTATAGAGCAAATAATTTAGATAATACAGATAAA
>tentoriicolaisotig02673
TTATACAAAATATACCACAGTAATGAAGAAAAATTTCTAGCACTGAGTGACATCATTTCTTACGAAATGAACAATACAGATCCCAAAGTAGGGATAGATGCTTTGCTATGGCTTAAAAGGGCCTTAGAGTATGTTCATGTCTTTCTCACCTGTCTAGTCAATGACAGTAAAGAAGAACAGTATTCTGACAATCTAGTCCCATTCTTTAATAAAGCTTATGAAGAAAAACTAAAACCATATCACGGTTGGTTTGTTCAGAAAATTTTTGGGTTAATTGTGCATGCTGCTCCTTCAAGAAAATCCCTCCTTCATCTTCTTGCTGGGGAAAACTCTACAGCTACTGAGAGTGATGTGATAAAAGAGACTGAAGATTTCCTTCAGGGTCTTGGCAATAACATTGATGCTATCAATGACTTGTATAGAGCAAATAACTTAGATAATACAGATAAA

>lineatusisotig01635
ATGTTTTTAAAAGTTGTAATTTTACTTTTATGCGTTACTTACGCTATTTCTGAATACGTAAACTCTGCAGATTGTCAAAATGCGACCGTTTTTAGTAAAAATGTGCAAATGGAAGTATCCGAGTGCAACTCTGAACATGAACATTGCCCATTATATCAAGGCACGGTTCATAAAGTGACATTCCATTTCGAACCAACGAAAGATTTCCCATCCAATACTGATTTTCGGGTTCATGGAGTATTTCCGAAATTCACTGTCCCCTACGGCAGAAGAGCTCAAGCATGTGCTGGAATCGCCGATGAGCAACAAACATGCAATGATGTGGGATTCGTTTCTTCCCAACACTACAAGCATGAGTCAACTTTTGCTGTGTCCACTAGTTATCCAAAGATCAAGCTGCGTGTAAGATTCACGATGGCTGACAGAAAGACCAAAGAATATCTTCTATGCAGAGAAGTCCCTGTTGAGATCTTGAGCCCTCTGCCTACACCTTCCCCACAGGAAAATGAAGCA
>mimosarumisotig01966
ATGTTTTTGAAAGTTGTAATTTTACTTGTATGCGTTACTTACGCAGTTTCTGAATACATAAATTCTGCAGATTGTCAAAATGCGACCGTTTTTAGCAAAAATGTGCAAATGGAAGTATCTGACTGCAATTCCGAGCATGAACGTTGCCCATTATATCAAGGCACGGTTCATAAAGTGACATTCCATTTTGAACCAACGAAAGATTTCCCATCCAATACTGATTTTCGGGTTCATGGAGTATTTCCGAAATTCACAGTCCCCTACCGCGGAAGAGCTCCGGCATGTGCTGGAATCGTCGATGAGGAAGAAACATGCAATAATGGCGGATTCGTTACCTCCCAACAATACAAGCATGAGTCAACTTTTGCTGTATCCAACACTTATCCAAAGATCAAGCTGACAGTAAGATTCTCGATAACTGACAGAAAGACCAAAGAATATCTTCTGTGCAGAGAAGTTCCTGTTGAGATTATGGCCCCTCTGACTACACCGTCCCCACAGGAAAATGAAGCA
>tentoriicolaisotig00118
ATGCTTTTAAAAGTTGTAATTTTACTTTTATGCGTTACTTACGCAGTTTCTGAATACGTAAACTCTGCAGATTGTCAAAATACGACCGTTTTTAGCAAAAATGTGCAAATGGAAGTATCTGAATGCAACTCCGAACATGAACATTGCCCATTATATCAAGGCACGGTTCATAAAGTGACATTCCATTTTGAACCAACGAAAGATTTCGCATCCAATACTGATTTTCGAGTTCATGGAGTATTTCCGAAATTCACAGTCCCCTACGGCAGAAGAGGTCAAGCTTGTGATGGAATCGTCGATGAGCAAGAAGCATGCAAAAATAGTGGATTCGTTACCTCCCAACAATACAAACATGAATCAACTTTTGCTGTGTCCAACACTTATCCAAAGATCAAGCTGCGTGTAAGATTCTCGATGTCTGATAGAAAGACCAAAGAATATCTTCTGTGCAGAGAAGTTCCTGTTGAGATCAAGGACCCTCTGCCCACACCTTCCCCACAGGAAAATGAAGCA

>lineatusisotig01640
ATGGATGTGTTGAGTAAGAAACCATACATTTACAATGCAACAGCAGGATCATTTCTAGAGCTTCTTTTTCTACAGAAGTTTTGGATGTGGCTGGTGAAATTTGTCCCAATGCATATAGCACCTTGTGTTCTAACATGTCTTGGTTTAGCAGTTAATCTTGGTAGCTGTCTGACTCTTTTATACTTTAGTCCTGATGCTAGAACAGAAGCTCCTGCCTGGGCATTTCTTCTGTGTGCGTTGGGAGTGTTTCTTTATCAAACATTGGATGCTTTAGATGGAAAACAGGCTATTAAAGTACAAGATACACAGATAGAAGAAGTATATGACCATGGATGTGATGCAATTTCTACAGTATTTGTTGGATTAACTACAGCCGCTGCATGCCAGCTGGGCAACTTGCCTCTCTTGATGTTTTCCTTCTTTCTGTTATCAATGTTAGCATTTTACACCACACACTGGCAAGACCATGTCACTCATATAATGATTTTTGGGAAGGTGGATGTATCTGAGGCACAGTTCACTGTGATATTAATTCACTTGATGACAGCTGTATTTGGACAACAGATATGGAAAACAGAGGTCCTCTTTGGACTAGAACTACGCATGATCGTTGGAATGTGTACTGTACTATCACTCTGTGGAACAATTATTGCAAATATGGGATACATCTTGGGAAATAAAACTCCACTTGATGGCTTTATTCAAATTCCAAGAAAAATGACTCCACAGATATGGAATCCACTTATTCCAGTATCTATGCTAACTCTTTTTGCTGTACAAGCATACAATGCTGGGTTATTTGATCCAAGTCCATCTCTTTTTGTTATAGCATTTGGTTTTGCATATGCAAAACTAACCGTGAAACTTGTGATTACAAATGTAACTTATGCTGACATGGATCTGTGGGATAGTAGTCTAGTAGCTCCTTTGTTGTTGTGTCTAAACACTTATTTACCATCTGTTTACATGTTACCACCTTCTTCTGCACTTTTATGTGGTTTAGTTTATAACTTAATGGATGTTGCTCGTTATTTCACCTACATTAGCTGGGATTTACGAGATGCCTTGGATGTTTGGATCTTCAGCCTTAAATACCCACCCGGCCATCCCAAGTTCCGCAGAAGTAACCAGGGTGTCTATGTCAATGGACTAAATAACAATGAAGTTCTTTCATCATCTGTAAAGTATTCACATTCTCAACAAAATGGTGGAAATAAAATT
>mimosarumisotig05747
ATGGATGTATTGAGTAAGAAACCATACATTTACAATGCAACAGCAGGATCATTTCTAGAGCTTCTTTTCCTACAGAAGTTCTGGATGTGGCTGGTGAAATTTGTCCCAATGCATATAGCTCCTTGTGTTCTAACATGTCTTGGTTTAGCAGTTAATCTTGGTAGCCGTCTGACTCTTTTATACTTTAGTCCTGATGCTAGAACAGAAGCTCCTGCCTGGGCATTTCTTCTGTGTGCAGTAGGAGTGTTTCTCTATCAAACATTGGATGCTCTAGATGGAAAACAGGCAATTAAAGTACAGGATACACAGATAGAAGAAGTATATGACCATGGGTGTGATGCAATATCTACAGTGTTTGTTGGATTAACTACAGCTGCTGCATGCCAGCTCGGCAACTTGCCTCTCTTGATGTTTTCCTTCTTTCTGTTATCCATGTTAGCATTTTATACCACACACTGGCAAGACCATATCACTCACATAATGATTTTTGGAAAGGTGGATGTATCTGAGGCACAATTCACTGTGATATTAATTCACTTGTTGACAGCTGTGTTTGGACAACATATATGGAGAACAGAGGTTCTCTTTGGACTAGAACTACGCATGATCGTTGGAATGTGTACTGTGCTATCACTGTGTGGAACAATTGTTGCAAATATGGGATATATCTTGGGAAATAAAACTCCACTTGACGACTTTATCCAAATTCCAAGGAAAATGACTCCACAGATATGGAATCCACTCATTCCAGTATCTATGTTAACTCTTTTTGCTGTACAAGCATACAATGCTGGTTTATTTGATCCAAATCCATCTCTTTTTGTTATTGCATTTGGTTTTGCATATGCAAAACTAACTGTGAAACTTGTGATAACCAATGTAACTTATGCAGATATGGATTTGTGGGACAGTAGTCTAGTAGCTCCTCTATTGCTGTGTCTAAATACTTATTTACCATCTGTTTACATGTTGCCACCATCTTCTGCACTTTTATGTGGTTTAGTTTGTAACTTAATGGATGTCGCTCGTTATTTCACCTATATTAGCTGGGATTTACGAGAGGCCTTGGATGTATGGATCTTCAGCCTTAAATACCCACCTGGCCATCCCAAATTCCGCAGAAGTAACCAGGGTGTCTATGTCAATGGACTAAATAACAATGAAGTTCTTTCATCATCTGTAAAGTATTCACATTCTCAACGAAATGGTGGACATAAAATT
>tentoriicolaisotig05286
ATGGATGTATTGAGCAAGAAACCATACATTTACAATGCAACAGCGGGATCATTTCTAGAGCTTCTTTTTCTACAGAAGTTCTGGATGTGGCTGGTGAAATTTGTCCCAATGCGTATAGCTCCTTGTGTTCTAACATGTCTTGGTTTAGCAGTTAACCTTGGTAGCTGTCTGACTCTTTTATACTTTAGTCCTGATGCTAGAACAGAAGCTCCTGCCTGGGCATTTCTTCTGTGTGCAGCAGGAGTGTTTCTTTATCAAACATTGGATGCTTTAGATGGAAAACAGGCTATGAAAGTACAGGATACACAGATAGAAGAAGTATATGACCATGGATGTGATGCAATATCTACAGTGTTTGTTGGATTAACTACAGCTGCTGCATGCCAGCTTGGCAACTTGCCTCTCTTGATGTTTTCTTTCTTTCTGTTATCAATGTTAGCATTTTACACCACACACTGGCAAGACCATGTCACTCACATAATGATTTTTGGGAAGGTGGATGTATCTGAGGCACAATTCACTGTGATATTAATTCACCTGTTGACAGCTGTGTTTGGACAACACATATGGAGAACAGAGGTCCTCTTTGGACTCGAACTACGCATGATCGTTGGAATGTGTACTGTGCTATCGCTGTGTGGAACAATTATAGCAAATATGGGATATATCTTGGGAAATAAAACTCCACTTGACGACTTTATCCAAATTCCAAGGAAAAAGACTCCACAGATATGGAATCCACTCATTCCGGTATCTATGCTAACTTTTTTTGCTGCACAAGCATACAATGCTGGATTATTTGATCCAAATCCGTCTCTTTTTGTTATTGCATTTGGTTTTGCATATGCAAAGCTAACTGTGAAGCTTGTGATAACAAATGTAACTTATGCAGATATGGATCTCTGGGATAGTAGTCTAGTAGCTCCTTTACTGTTGTGTCTAAATACTTATTTACCATCTGTTTACATGTTGCCACCATCTACTGCACTATTATGTGGTTTAGTTTATAACTTAATGGATGTTGCTCGTTATTTCACCTACATTAGCTGGGATTTACGAGAGGCTTTGGATGTATGGATCTTCAGCCTTAAATACCCACCTGGCCATCCCAAATTCCGCAGAAGTAACCAAGGTGTCTATGTCAACGGACTAAATAATAATGAAGTTCTTTCATCATCTGTAAAGAATTTACATTCTCAACAAAATGGTGGACATAAAATT

>lineatusisotig01655
CTGTACTCTCACCCGGTTGTCAGAGACAGTGAGCACCAAACTTCTGCCAAAGCTTCGAACAACGAGATGTCCTCGATCAAGACCTCGAAATATGTGTACAGGTCCACCGCCGGTGGAGCAGGGGACCTTAACATCGAGTATGGGACCGACTTGGGGGCCCTCACTAGACTGGAGGATAAAATCAGACTCCTTCAAGAAGATCTCGAATCTGAAAGAGAACTCAGACAAAGGATTGAAAGGGAACGTTCAGACCTGACGGTACACCTTATGCAGATCTCAGAACGTTTGGAAGAAGCAGAAGGGAGTAGCGAGAGCCAACTGGAAATGAATAAGAAGAGAGACCTGGAATTGCAAAAGTTGAGAAAACTTCTAGAAGATGTCCACCTAGAAAGTGAAGAAACAGCTCACCATCTCCGCAAGAAACACCAGGAAGCTATGATCGACTTGCAGGATCAGCTCGAACAAGCGAACAAAGCTAAAGTCAAGATCGAAAGAGAAAAGCAAAAATTCCAAGCAGAAGTTTACGACTTACTCTCACAAGTAGAAATTGCCAACAAAGATAAGGTGGCCGCCCAGAAAACGGTTGAGAAGTTGGAAATCACCATTCATGACCTGAACATTCACATCGAGGAGCTCAACCGCCAGGTGACGGAGGTCAGCTCTCAGAGAAGTCGTCTCAGCTCCGAAAATGTGGAACTCATGAAGGAGGTTCAAGAATATAAGGTGCAGCTGGACAACGCTAATCACCTGAAGGGTCAGTTAGCTACTCAGCTGGAAGAGACCAGAAGGAGGTTGGAGGACGAGGAAAGGAGACGTCAAGCTCTGGAGCAGCACTCCCACACGCTGGAGGTCGAAGTGGAGAGCCTGAAGACCCAGCTGGACGAGGAATCCGAGGCTAGGTTGGACTTGGAACGTCAACTCTCCAAGGCTAATGGAGAAGCCGCTACCTGGAAGTCCAAGTATGAAGCTGAATGCCAATCACATGCTGACGAAGTAGACGAACTCAGGCGTCGCCTGGCTCAGAAGACAGCTGAATATGAGGAGCAACTTCAGTCACTCCTGAACAAATGCAGTGCACTGGAAAAACATAAATCCAGACTACAAAGCGAAGTCGAAGTCCTTATCATGGACTTGGAGAAAGCAACAACTCATGCTCAGAATCTGGAAAAACGCTGCTCGCAGTTAGAGAAGGTGAACCACGATCTCAAGTCGAAGGTAGATGAGTTGATTGCTCTCTTGGAACAAGCCCAAAGGGACTTCAGGGCTAAAGTAGCCGAACTGCAGAAACTGCAACACGATTTCGATAAGCTCAAGGACCAGAAGGATGCTTTGGCCAGAGAGAACAAGAAATTGGCTGATGAGTTGGGCGACTGCAAGGCTCAGCTGGGCGATGCCACCCGCAGAATACACGAGATGGACTTGGAGATCAAACGTCTGGAGACTGAAAGAGAAGAACTGACCGCCGCCTACAGGGAGGCCGAATCTCTGAGAAAGCAAGAAGAGGCCAAGGCTCAGCGTCTAGCTCAAGAGCTTGCTCAATTGAGGCACGATTACGAGAAGAGGCTGGCAGCTAAGGAAGAAGAACTGGAGTCACTTAGAAAGCAATACCAAATCGAGGTTGATCAACTGAATCAACGACTAGCTGAGGCCGAAGCCAAGCTGAAGACGGAAGTGGCCCGCATCAAGAAGAAGATGCAAGTACAAATCACCGAGTTGGAGATGTCCCTCGATGTGGCCAACAAGCAGAACCTCGATCTCCAGAAGACCATCAAGAGCCAGGCTCTCCGATTGCAGGAGCTGCAATCTCATTACGATGAAGTGACTCGCCAGTTACAACAAGCCATTGATCAATTGGGAGTGGCTCAGAGAAGATGCCAGACACTCCAAATGGAACTGGATGAAATGAGATCGGCTCTTGAACAGGCTCAACGTGCCAAGCGACATGCCGAGCAACAGTACGAGGAAGCCCACAGCAAGGTGAACGAACTGACTACCATCAACGTCAACCTCTCTGCGGCCAAGAACAAGCTGGAGAGCGATTTGTCCACATTGCAGTCAGACTATGAAGAAATCCATAAGGAACTGAGAGTTGTTGATGAGAAGTACAACCGCACGGTCATCGAGCTGAAGACGGTAAAAGACCAATTTACCGAAGAGCAGGAGAGGTGCGTGAAGATCGAGTCTATCAAGAAGTCCCTGGAGATGGAAGTGCACAACCTCCAGGTCAGAATTGAGGAGGTTGAAGCTAACGCTTTGGCCGGAGGACGACGTGTAATCAGCAAGCTCGAAGCCAGGATCAAGGATGTGGAGATCGAACTCGAAGAGGAGAAGAGACGTCACTCTGAGACGCAGAAGAGCCTAAGGAAGAAGGAACATCGTTTGAGGGAACTCCTGTTGCAGACTGAGGACGACCACAAGACCATCACTATGCTCAATGATGCCACTGAGAAGTTAAGTGAGAAGGTTAAAATGTACAAGAGACAACTGGAAGAACAGGAGGGTATTTCTCAACAGAATCTGAGCCGAGTCCGTAGGTTCCAACGTGAACTGGAAGCCGCAGAAGACAGGGCCGAAGCTGCTGAAGGTAATCTTTCCATGATCCGCGCTAAGCATAGGTCATGGGTGACCACCAACCAGATCCCCGGAGGAGGAGTCCGTCAAGTTTTCGTGACAGAAGAAACCACAACCAAC
>mimosarumisotig04954
CTGTACTCTCACCCGGTTGTCAGAGACAGTGAGCACCACACTTCTGCCAAAGCTTCGAACAACGAGATGTCCTCGATCAAGACCTCGAAATACGTGTACAGGTCCACCGCCGGTGGTGCAGGGGACCTCAACATCGAGTATGGGACCGATTTAGGGGCCCTCACCAGACTGGAGGATAAAATTAGACTCCTTCAAGAAGATCTCGAATCTGAAAGAGAACTCAGACAAAGGATTGAAAGGGAACGTTCAGACCTGACGGTACACCTTATGCAGATCTCAGAACGTTTGGAAGAAGCAGAAGGGAGCAGCGAGAACCAACTGGAAATGAATAAAAAGCGAGACCTGGAACTGCAGAAGTTGAGGAAACTTCTGGAAGATGTCCATCTAGAAAGTGAAGAAACAGCTCACCATCTCCGCAAGAAACACCAAGAGGCTATGATCGACTTGCAGGATCAGCTCGAACAAGCGAACAAAGCCAAAGTCAAGATCGAGAGAGAAAAGCAAAAGTTTCAAGCTGAAGTTTACGACTTACTCTCACAAGTAGAAATTGCCAACAAAGATAAGGTGGCTGCCCAGAAAACAGTCGAGAAGTTGGAAATCACCATCCATGATTTGAACATTCACATCGAAGAGCTCAACCGCCAGGTAACAGAGGTCAGCTCTCAGAGGAGTCGTCTCAGCTCCGAAAATGTTGAACTCATGAAGGAGGTTCAAGAATATAAGGTGCAGCTGGACAACGCTAATCACTTGAAAGGCCAATTAGCTACTCAGCTGGAAGAGACCAGAAGGAGGCTGGAAGACGAAGAAAGGAGGCGTCAGGCTCTAGAGCAGCACTCCCACACACTGGAGGTCGAAGTAGAGAGCCTGAAGACCCAACTGGACGAGGAATCTGAGGCTAGGTTGGACTTGGAACGTCAACTCTCCAAGGCCAATGGAGAAGCCGCTACCTGGAAGTCCAAATATGAAGCTGAATGCCAATCACATGCCGATGAAGTAGACGAACTCAGGCGTCGCCTGGCTCAGAAGACAGCTGAATATGAGGAACAACTTCAAGCACTCCTCAACAAATGTAGCGCACTGGAGAAACATAAATCCAGACTACAGAGCGAAGTCGAAGTTCTTATCATGGACTTGGAAAAGGCTACCACGCATGCTCAGAACCTTGAAAAACGTTGCTCGCAGTTAGAGAAGGTGAACCACGATCTCAAGTCGAAAGTAGATGAGTTAATTGCTCTTTTGGAACAAGCCCAGAGGGACTTCAGGGCTAAAGTAGCAGAATTACAAAAACTGCAACACGATTTCGATAAGCTCAAGGACCAGAAGGATGCTTTGGCCAGAGAGAACAAGAAATTGTCTGATGAGTTGGGCGACTGCAAGGCTCAGCTGGGCGATGCCACCCGCAGAATACACGAGATGGACTTGGAGATCAAACGATTGGAGACTGAAAGAGAAGAACTGACCGCCGCCTACAGGGAGGCCGAATCCCTGAGAAAGCAAGAAGAGGCCAAGGCTCAGCGGTTAGCTCAAGAGCTTGCTCAGTTGAGGCACGATTACGAAAAGAGACTGGCAGCTAAAGAAGAAGAACTGGAGTCACTTAGAAAGCAATACCAAATCGAGGTCGATCAATTGAATCAACGACTGGCTGAGGCCGAAGCCAAGCTGAAGACGGAAGTGGCCCGCATCAAGAAGAAGATGCAAGTACAAATCACTGAGCTGGAGATGTCCCTTGATGTAGCCAACAAGCAGAACCTCGATCTTCAGAAGACCATCAAGAGCCAGGCTCTCCGATTGCAGGAGCTGCAATCTCACTACGATGAAGTGACTCGTCAGTTGCAACAGGCCATCGATCAACTGGGAGTAGCTCAGAGAAGATGCCAGACACTCCAGATGGAACTGGATGAAATGAGATCGGCTCTCGAACAGGCTCAACGTGCCAAGAGACATGCCGAGCAACAGTACGAGGAAGCCCATAGCAAGGTGAATGAACTGACCACCATCAACGTCAACCTCTCTGCAGCCAAAAACAAGCTGGAGAGTGATTTGTCCACCTTGCAGTCGGACTATGAAGAAATCCATAAGGAACTGAGAGTTGTTGACGAGAAGTACAACCGCACGGTCATCGAGCTGAAGACGGTAAAGGACCAATTGACAGAAGAACAGGAGAGGTGCGTGAAGATCGAGTCCATCAAGAAGTCTCTGGAGATGGAAGTACACAACCTCCAAGTCAGAATCGAGGAGGTTGAAGCTAACGCTTTGGCTGGAGGACGACGTGTCATCAGCAAGCTCGAAGCCAGGATCAAGGATGTAGAGATCGAACTCGAGGAGGAGAAGAGACGTCACTCTGAGACTCAGAAGAGCTTAAGGAAGAAGGAACATCGTTTAAGGGAACTCCTGTTGCAGACCGAGGACGATCACAAGACTATCACTATGCTCAATGATGCAACTGAGAAATTAAGTGAGAAGGTCAAAATGTACAAGAGACAACTGGAAGAACAGGAGGGTATTTCTCAACAAAATCTGAGCCGAGTCCGTAGGTTCCAACGTGAACTGGAAGCCGCTGAAGACAGAGCCGAAGCTGCTGAAGGTAATCTTTCCATGATTCGCGCCAAGCACAGGTCATGGGTCACCACCAACCAGATCCCCGGAGGTGGAGTCCGTCAAGTTTTTGTAACAGAAGAAACCACAACCAAC
>tentoriicolaisotig01210
CTGTACTCTCACCCGGTTGTCAGAGACAGTGAGCATCACACTTCTGCCAAAGCTTCGAACAACGAGATGTCCTCGATCAAGACCTCGAAATACGTGTACAGGTCCACCGCCGGTGGTGCAGGGGACCTCAGCATCGAGTATGGGACCGACTTGGGGGCCCTCACAAGACTGGAGGATAAAATTAGGCTCCTTCAAGAAGATCTCGAATCTGAAAGAGAACTCAGACAAAGGATTGAAAGGGAACGTTCAGACCTGACGGTACACCTTATGCAGATCTCAGAACGTTTGGAAGAAGCAGAAGGGAGCAGCGAAAGCCAACTGGAAATGAATAAGAAGCGAGACCTGGAACTGCAGAAATTGAGGAAACTTCTGGAAGATGTACATCTAGAAAGTGAAGAAACAGCTCACCATCTCCGCAAGAAACACCAAGAGGCTATGGTCGACTTGCAGGACCAGCTCGAACAAGCGAACAAAGCCAAAGTCAAGATCGAGAGAGAAAAGCAAAAGTTTCAAGCTGAAGTTTACGACTTACTCTCACAAGTAGAAATTGCCAACAAAGATAAGGTGGCTGCCCAGAAAACGGTCGAGAAGTTGGAAATCACCATCCATGATTTGAATATTCACATCGAGGAGCTCAACCGTCAGGTAACAGAGGTTAGCTCTCAGAGGAGTCGTCTCAGCTCCGAAAATGTGGAACTCATGAAGGAGGTTCAAGAATATAAGGTGCAGCTGGACAACTCTAATCACTTGAAAGGCCAGTTAGCTACTCAGCTAGAAGAGACCAGAAGGAGGCTAGAAGATGAGGAAAGGAGGCGTCAGGCTCTGGAGCAGCACTCCCACACACTGGAGGTCGAAGTGGAGAGCCTGAAGACCCAACTGGACGAGGAGTCCGAGGCTAGGTTGGACTTGGAACGTCAACTCTCCAAGGCCAATGGAGAAGCCGCTACCTGGAAGTCCAAATATGAAGCTGAATGCCAATCACATGCCGATGAAGTGGACGAACTCAGGCGTCGCCTGGCTCAGAAGACAGCTGAATATGAGGAACAACTTCAGGCACTCCTCAACAAATGTAGCGCACTGGAGAAACATAAATCCAGACTACAGAGCGAAGTCGAAGTCCTTATCATGGATTTGGAGAAGGCTACCACGCATGCTCAGAACCTGGAAAAACGTTGCTCGCAGTTAGAAAAGGTGAACCACGATCTCAAGTCGAAAGTAGATGAGTTAATTGCTCTTTTGGAACAAGCCCAGAGGGACTTCAGGGCTAAAGTAGCAGAATTACAAAAACTGCAACACGATTTCGATAAGCTCAAGGACCAGAAGGATGCTTTGGCCAGAGAGAATAAGAAACTGTCTGATGAGTTGGGAGACTGCAAGGCTCAGTTGGGCGATGCCACGCGCAGAATACACGAGATGGACTTGGAGATCAAACGATTGGAGACTGAAAGAGAAGAACTGACCGCCGCCTACAGGGAGGCCGAATCCCTGAGAAAACAAGAAGAAGCCAAGGCTCAACGGCTAGCTCAAGAGCTTGCTCAATTGAGGCATGATTACGAGAAGAGACTGGCAGCTAAGGAAGAAGAACTGGAGTCACTTAGAAAGCAATACCAAATCGAGGTCGATCAATTGAATCAGCGACTGGCTGAGGCTGAAGCCAAGCTGAAGACGGAAGTAGCCCGCATCAAGAAGAAGATGCAAGTACAAATCACCGAGTTGGAGATGTCCCTCGATGTAGCCAACAAGCAGAACCTCGATCTCCAGAAGACCATCAAGAGCCAGGCTCTCCGATTGCAGGAGCTGCAATCTCACTACGACGAAGTGACTCGTCAATTGCAACAGGCCATCGATCAACTGGGAGTGGCTCAGAGAAGATGCCAGACACTCCAGATGGAACTGGATGAAATGAGATCAGCTCTTGAACAGGCTCAACGTGCCAAGCGACACGCCGAGCAACAGTACGAGGAAGCTCACAGCAAGGTGAACGAACTGACCACCATCAACGTCAACCTCTCCGCAGCCAAGAACAAGCTGGAGAGCGATTTGTCCACCTTGCAGTCGGACTATGAAGAAATCCACAAGGAACTGAGAGTTGTCGATGAGAAGTACAACCGCACGGTCATCGAGCTGAAGACAGTAAAGGACCAACTGACAGAAGAACAGGAGAGGTGCGTAAAGATCGAATCCATCAAGAAGTCTTTGGAGATGGAAGTACACAACCTCCAAGTCAGAATCGAGGAGGTTGAAGCTAACGCTTTGGCCGGAGGAAGACGTGTCATCAGCAAGCTTGAAGCCAGGATCAAGGATGTGGAGATCGAACTCGAGGAGGAGAAGAGACGTCACTCTGAGACGCAGAAGAGCCTAAGGAAAAAGGAACATCGTTTGAGGGAGCTGCTGTTGCAGACCGAGGACGACCACAAGACCATCACTATGCTCAATGATGCCACTGAGAAATTGAGTGAGAAGGTCAAAATGTACAAGAGACAACTAGATGAACAGGAGGGTATTTCTCAACAAAATCTGAGCCGAGTCCGTAGGTTCCAACGCGAACTGGAAGCCGCAGAAGACAGAGCCGAAGCTGCTGAAGGTAATCTTTCCATGATCCGTGCCAAGCACAGGTCATGGGTAACCACCAACCAGATCCCCGGAGGTGGAGTCCGTCAAGTTTTCGTGACAGAAGAAACCACAACCAAC

>lineatusisotig01672
ATGACTGATCTTAGAGGAAGGGTTGTGCTTATTACCGGTGCTTCCTCCGGTATTGGTGCTAGGACGGCTGTGCATTTCGCTACTTTGGGATGCAAACTTAGTCTAGTTGGTAGAAATGAGATAAATTTAGAAAAGACTATTGAAGCTTGCACAAACGCTGGAGCAGAAAGTTCTGATATATTAAAGATAGTTGCTGATATATCTAAAGAAGAAGCAGTTCATAAGATAATTAAGTCCACTATTGATTATTTTGGGAGACTAAATGTTTTGGTGAATAATGCTGGCATAATGAAAACAGGTACTGTAGAAAATACTGCTATGGAAATTTATGATGATACAATGAATGTTAATGTTCGTTCTCTTTTTCTCATAACACAGTTGGCAATTCCACATTTAAAGAAAACCAAAGGGAATATAGTTAATGTTTCAAGTGTAGCTGGCCTTAGATCTTTCCCAGGAGTAGCAGCTTACTGTGTAAGCAAAGCAGCTGTTGACCAGTTAACAAGGTGTACAGCTTTAGAATTGGCAAGTGATGGTGTAAGAGTGAATTCTGTTAACCCTGGTGTAATAATAACTGAA
>mimosarumisotig04939
ATGACTGATCTGAAAGGAAGAGTTGTGCTTATTACAGGGGCTTCCTCTGGTATTGGTGCTAGTACGGCTGTGCATTTCGCTACTTTGGGATGCAAACTGAGTGTAGTTGGTAGAAATGAGATAAATTTAGAGAAGACTATCCAAGCTTGCACGAATGCTGGTGCAGAAAGTACTGATATATTGAAGATAATTGCTGATATATCTAAAGAAGAAGAAATTCATAAGATAATTAAGTCCACTATTGATTATTTTGGGAGACTAAATGTTTTGGTGAATAATGCTGGCATAATGAAAACAGGTTATGTAGAAAATACTACTATGGAAATTTATGATGAAACAATGAATGTTAATCTTCGATCGCTTTTCCTCATAACACAGCTAGCAATTCCACATTTAAAGAAAACCAAAGGGAATATAGTTAATGTTTCAAGTGTAGCTGGCCTTAGATCTTTCCCAGGAGTAGCAGCTTATTGTGTAAGCAAAGCTGCTGTTGATCAGTTAACAAGATGTACAGCTTTAGAATTGGCAAGTGATGGTGTGAGAGTGAATTCTGTGAACCCTGGTGTAATAATAACTGAA
>tentoriicolaisotig02192
ATGACTGCTCTGAAAGGAAAAGTTGTGCTTATTACAGGTGCTTCCTCCGGTATTGGTGCTAGTACGGCTCTGCATTTCGCTACTTTGGGATGCAAACTTAGTGTAGTTGGTAGAAATGAGATAAATTTAGAGAAGACTATCGAAGCTTGCACGAATGCTGGAACAGAAAGTTCTGATATATTAAAGATTGTTGCTGATATATCTAAGGAAGAAGAAATTAATAAGATAATTAAGTCCACTATTGATTATTTTGGGAGACTAAATGTTTTGGTGAATAATGCTGGGATAATGAAAACAGGTACTGCAGAAAACACTGCTATGGAAATTTATGATGAAACAATGAATGTTAATGTTCGTTCTCTTTTTCTCATAACACAGATGGCAATTCCACATTTAAAGAAAACCAAAGGGAATATAGTTAATGTGTCAAGTGTGGCTGGCCTTAGATCTTTCTCAGGAGTAGCAGCTTACTGTGTAAGCAAAGCTGCTGTTGATCAGTTAACAAGGTGTACAGCTTTAGAATTGGCAAGTGATGGTGTAAGAGTGAATTCTGTGAACCCTGGTGTAATAATAACTGAA

>lineatusisotig01675
ATGGCAAATCGTAATTCTGTAGTGAATGTCAGTGATGGAACATCTATTTCTCGAAGAGGTCGAACAAGCTCTTCATCTTCTCATTCCTCAAGAAGTGAAAAAAGTGAGAGAAAATCTGTATATAAATCTTCTGAATCTAGTTACAAAGAGGATACTAAAATAAGTACTAGTTCTGTTAAAAAAGAAGAAACAAAGAAAACAGAGCTTCACTCTAAAAAAGGAACAGTACTGCAAAATGAAATAAACGGTTATTCTTCACATAATGGAATTGATAATTTAATATCTGTAAAGAATAATACAAATTTGGACCATGAGCGGAGAACTTCTGAAAAAGAAAAGCTTTCAGATCACCAAACATCAGTGACTGATCTGAAATCAAGTTTTACTAAAACCTCTGATGAAACACAGCAGAGTGTATTACTAGAAGAAGTTAAACCATCTGTTGACAGAGTAAAAGTTCAAAGAACATTTAGTCAGAGTGGTCAAGACGAGCTCTGCTTATGCAAGATATGTGGAAAACATGTCTACCAGATGGAAAAAATGAAAGCAGAGAAGAGTATATTTCATAAGAATTGTTTCCGATGTAAAGAATGCAATAAACTGTTGAATGTTGATTCTTATTTGTCAAATGAAGGAGACATTTATTGTAAACCTCATTTCCGTCAACTTTTTCAACCAAAAGCAAGGTTCGACGGAGAAGATGCTGCCCCAAGGAAGCAGCGGCGTAATGAGATGATTATACGGGAAAATACTCCTGCTGAGCTACCTCCAGATGTTGTGCGATCTGATTCTAAACCGGATCATGGCCTTGAAAATATTCCTGTGAATCTTAGCAGTATCAAATCCAAATTTGAAGCCTATCGTGAAGAGCATCACCTCCCCTCAACTACTGATGTGTGTACCTTACAGAGGTCTGCTAGTGTGATGGCTAGACTGGCCAAGTATCAGTCTGCTGTCTCTGGAGGAGATAACGAAAATGGAGAAATA
>mimosarumisotig03588
ATGGCAAATCGTAATTCTGTAGTGAATGTCAATGATGGAACATCTATTTCTCGGAGAGGTCGAACAAGCTCTTCGTCTTCACATTCGTCAAGGAGTGAAAAAAGTGAGAAAAAATCTGTATATAAATCTTCAGAATCTAGTTATAAAGAGGATACTAAAATAAGTTCCAGTTCTGTTAAAAAAGAAGAAACAAAGAAAACTGAGCTTCACTCTAAAAAAGGAACAGTAGTGCAAAATGAAATAAATGGTTATTCTTCACATAATGGAATTGATAATTTAATATCTGTAAAGAATAATATGAATTTGGACCATGAGCGGAGAACTTCTGAAAAAGAAAAGCTTTCAGATCACCAAACATCAGTGACAGATCTGAAGTCAAGTTTTACCAAAACCTCTGATGAAACACAGCAGAGTGTATTACTAGAAGAAGTTAAACCATCTGTTGACAGAGTTAAAGTTCAAAGAACATTTAGTCAGAGTGGTCAAGATGAGCTCTGCTTATGCAAGATATGTGGGAAACATGTCTACCAAATGGAAAAAATGAAGGCAGAGAAGAGTATATTTCATAAGAATTGTTTCCGATGTAAAGAATGCAATAAACTTTTGAATGTCGATTCTTATTTGTCAAATGAGGGAGACATTTATTGTAAACCTCATTTCCGTCAACTTTTTCAACCAAAAGCAAGATTCGATGGAGAAGATGCTGCACCAAGGAAGCAGCGGCGTAATGAGATGATTATACGGGAAAATACTCCTGCTGAGCTACCTCCAGATGTTGTGCGATCTGATTCTAAACCGGATCATGGCCTTGAAAATATTCCTGTGAATCTAAGCAGTATCAAATCCAAATTTGAGGCCTACCGTGAAGAGCATCACCTCCCCTCAACTACTGATGTGTGTACCTTACAGAGGTCCGCTAGTGTGATGGCTAGACTGGCCAAGTATCAGTCTGCTGTCTCTGGAGGAGATAATGAAAATGGAGAAATA
>tentoriicolaisotig00630
ATGGCAAATCGTAATTCTGTAGTGAATGTCAGTGATGGAACATCTATTTCTCGGAGAGGTCGAACAAGCTCTTCATCTTCACATTCATCAAGGAGTGAGAAAAGTGAGAAAAAATCTGTATATAAATCTTCGGAATCTAGTTATAAAGAGGATACTAAAATAAATACCAGTTCTGTTAAAAAAGAAGAAACAAAGAAAACAGAGCTGCACTCTAAAAAAGGAACAGTAGTGCAAAATGAAATAAATGGTTATTCTTCACATAATGGAATTGATAATTTAATATCCGTAAAGAATAATATGAATTTGGACCACGAGCGGAGAACTTCCGAAAAAGAAAAGTTTTCAGATCACCAAACATCAGTGACAGATTTGAAGTCAAGTTTTACTAAAACCTCTGATGAAACACAGCAGAGTGTATTACTAGAAGAAGTTAAACCATCTGTTGACAGAGTTAAAGTTCAACGGACATTTAGTCAGAGTGGTCAAGACGAGCTCTGTTTATGTAAGATATGTGGGAAACATGTTTACCAAATGGAAAAAATGAAGGCAGAGAAGAGTATATTTCATAAGAATTGTTTCCGATGTAAAGAATGCAATAAACTGTTGAATGTTGATTCTTATTCATCAAATGAGGGAGACATTTACTGTAAACCTCATTTCCGTCAACTTTTTCAACCAAAAGCAAGATTCGATGGAGAGGATGCTGCCCCAAGGAAGCAGCGGCGTAATGAGATGATTATACGGGAAAATACTCCTGCTGAACTACCTCCAGATGTTGTGCGATCTGATTCTAAACCGGATCATGGCCTTGAAAATATTCCTGTGAACCTTAGCAGTATCAAATCCAAATTTGAGGCCTACCGTGAAGAGCATCACCTCCCCTCAACTACTGATGTGTGTACCTTACAGAGATCTGCTAGTGTGATGGCTAGACTGGCAAAGTATCAGTCTGCTGTCTCTGGCGGAGATAATGAAAATGGAGAAATA

>lineatusisotig01680
TTGAGGACACATACAACTGGTGTGAGTGCTAGGATGTTGTATGCATTAGCAAATCAGGAAGAATTTACTCCAGTGAAGTATTTCAGTATTGACAAAGTGTATAGGAATGAAACTTTAGATGCCACCCATCTAGCAGAGTTTCATCAAATAGAAGGTGTTATTGCTGATTATGGTCTGACACTTGGTGATTTGATTGGTGTCTTGCACCAGTTCTTCAGCAAATTAGGTATCAAAAAGCTTCGTTTTAAACCTGCGTATAACCCATATACTGAACCAAGTATGGAGATATTCAGCTATCATGATGGCTTAAAAAAGTGGGTAGAAGTTGGAAACTCAGGAATGTTCCGACCTGAGATGTTGCTTCCAATGGGTTTGTCTGAAGACGTATCTGTTATTGCATGGGGA
>mimosarumisotig03464
TTGAGAACACATACAACTGGTGTGAGTGCTAGGATGCTGTATGCATTAGCAAATCAGGAAGAATTTACACCAGTGAAGTATTTCAGCATAGACAAAGTGTATAGGAATGAAACTTTAGATGCCACCCATCTAGCAGAGTTTCATCAAATAGAAGGTGTAGTTGCTGATTATGGTCTGACACTTGGTGATTTGATTGGTGTCTTGCACCAGTTCTTCAGCAAATTAGGTATCAAAAAACTTCGTTTTAAACCTGCATATAACCCATATACTGAGCCAAGCATGGAGATATTCAGCTATCATGATGGCTTAAAAAAATGGGTGGAGGTTGGAAACTCAGGAATGTTCCGACCAGAGATGCTACTTCCAATGGGTTTGTCTGAAGATGTTTCTGTTATTGCTTGGGGA
>tentoriicolaisotig02885
TTGAGAACACATACAACTGGTGTGAGTGCTAGGATGCTCTATGCATTAGCAAATCAGGAAGAATTTTCACCGGTAAAGTATTTCAGCATAGATAAAGTGTATAGGAATGAAACTTTAGATGCTACCCATCTAGCAGAGTTTCATCAAATAGAAGGTGTAATTGCTGATTATGGTCTAACACTTGGGGATTTGATTGGTGTCTTGCACCAGTTCTTCAGCAAATTAGGTATCAGAAAGCTTCGTTTTAAACCTGCATATAACCCATATACTGAGCCAAGCATGGAGATATTCAGCTATCATGATGGCTTAAAAAAGTGGGTGGAGGTTGGAAACTCAGGAATGTTTCGACCAGAGATGTTACTTCCAATGGGTTTGTCTGAAGATGTTTCTGTTATTGCTTGGGGA

>lineatusisotig01759
ATGTTGAAAATGCTAGAAGGTGCCCTAGTTAATGTCCCTGAGAGAAATTCAAGGAAATTACGTGGTGAGACAGTTGTTGTTGACACCACAAATATATTATTTGTTGCCTCAGGAGCTTTTAATGGTCTGGACAGAATAGTTAGTAGAAGAAAAAATGAAAAGTACCTAGGATTTGGAGCTCCAGTATCAGAATCTCCTGGAAGAAGAGCTGCTTCGGCAGCTGATATTGCTAATTTCACGACGACAACAAATGCAGCTGAAGACATGGCAGAGAAAGATGCTCTTTTACGCTATGTTGAATCTCGTGATTTGATTGAATTTGGAATGATACCTGAATTTGTGGGCCGTTTCCCTGTGGTTGTACCTTTACATAGCCTTGATGAAAAAATGCTTGTACAGATACTGACTGAGCCAAAGAATGCTTTGGTGCCTCAATTCCAGATGCTTTTTACAATGGATAAGGTTGAACTGGCATTTACTGAAGATGCTTTGAAGACAATAGCCCATTCTGCTATGGAAAGAAAAACTGGAGCCCGTGGCTTAAGAGCTATAATGGAAAACATT
>mimosarumisotig01961
ATGTTGAAAATGTTAGAAGGTGCCCTAGTTAATGTCCCTGAGAGAAATTCAAGGAAATTACGTGGCGAGACAGTTGTTGTTGACACCACAAATATATTATTTGTTGCCTCGGGAGCTTTTAATGGTCTTGATAGAATAGTTAGCAGAAGAAAAAATGAAAAGTACCTTGGGTTTGGAGCTCCAGTGTCAGAATCTCCTGGAAGAAGAGCTGCTTCAGCGGCTGATATAGCGAATTTCACGACAACAACAAATGCAGCTGAAGACATGGCAGAAAAAGATGCTCTTTTACGCTATGTTGAATCTCGTGATTTGATTGAATTTGGAATGATACCTGAATTTGTGGGTCGTTTTCCCGTAGTTGTACCTTTACATAGTCTTGATGAAAAAATGCTTGTACAGATACTGACTGAGCCAAAGAATGCTTTGGTGCCTCAATTCCAGATGCTTTTTACTATGGATAAGGTTGAATTGGCATTTACTGACGATGCTTTGAAGACAATAGCCCATTCTGCTATGGAAAGGAAAACTGGAGCCCGTGGCTTAAGAGCTATAATGGAAAACATT
>tentoriicolaisotig01974
ATGTTGAAAATGTTAGAAGGGGCTCTAGTTAATGTCCCTGAGAGAAATTCAAGGAAATTACGTGGTGAGACAGTTGTTGTTGACACCACAAATATATTATTTGTTGCCTCGGGAGCTTTTAATGGTCTTGATAGAATAGTTAGCAGAAGAAAAAATGAAAAGTACCTTGGGTTTGGAGCTCCAGTGTCAGAATCTCCTGGAAGAAGAGCAGCTTCAGCAGCTGATATTGCAAATTTCACGACGACAACAAATGCAGCTGAAGACATGGCAGAAAAAGATGCTCTTTTACGCTATGTTGAATCTCGTGACTTGATTGAATTTGGAATGATACCTGAATTTGTGGGTCGTTTTCCCGTAGTTGTACCTTTACATAGTCTTGATGAAAAAATGCTTGTACAGATACTGACTGAGCCAAAGAATGCTTTGGTGCCTCAATTCCAGATGCTTTTTACAATGGATAAGGTTGAACTAGCATTTACTGAAGATGCTTTGAAGACAATAGCCCATTCTGCTATGGAGAGGAAAACTGGAGCCCGTGGCTTAAGAGCTATAATGGAAACCATT

>lineatusisotig01764
TTGTATGGTGATAAAGGCATTCTTTTTAGTAGTGGGGAAGCATGGAAAACTCTTCGCAAATTTTTCCTTGGTACTTTCAAAGATATTGGGTTGAAATCCATGAAAGATAACCTGGCAGGACCTGTGTACGATACCATCGATTCCACCATCAAAGACCTGCGTAGCTTAAATGGTGAACCTGTCGATATTGTTGAGATGGTGAATACCAAATTCATGGACACAGCGCGTTGCACATTCTTCGGAGAAGATGGTATTTCGATGGAGCAGTTTCGTAAATTTCTTGAAAATTACATAGCTGGGGTTGACGGATTGCTTACGCCTAATGTTTTTCTTTTTGGATCTATAGCAAAATATTTCATCGTCCCTTTCAATTCTGGTTGTCGCTTCTCCATGACCGGCCAGAAACAAGCAGAATCCATCTTGTTGGAAGTAATAGACCAGCACGAGAAAACTCTGGATGAAAATCAGCCCCGAAACATAATCGATGCTTATCTGAAAGAACGAAACGAGCGACAGCGGAAGGGAGATCCCACTGCTGAGTATTTTACAAAAAAGGCTTTGGCTAGCTCACTTGCTCAGTTTGCTGGAGACGGTCATCAAGCTATTGTAATTTTCGTTGGAAGACTATTTCTTGCATTGGTACAACATCCAGAAGTACAGGAAAAAATATACGATGAACTGTTGGACGTCGTTGGCCCAGACAGGAACCCAGGTTTAGAAGATAAAAGCAATCTACCTTATGCGAACGCATTCATGAACGAACTTTCAAGAACAACTGAATTGTTTCCTTTCTTTCCTAGCCTTTTATGCACAAAGGAAGTAAATTTAAGGGGCTATAGAATTCCCAAAGGATCCATAACTTTGCTCAATTTCTGGTCAGCTCACCATGATCCAGAAACTTTTGAAGATCCATTTAAGTTTGATCCATCTAGATACTTAACCTCTTCGGGA
>mimosarumisotig05868
ACTTTATTTGGTGACGGTGTCCTTTTTACCAATGGTGAAGCATGGAAGACTCTTCGAAAATTCTTCCTTAATACCTTCAGAGACATTGGTTTGAAATCCATGAAAGGTAACGTGACAGGACCAGTATACGATACGATCGATTCCACCATCAAAGAACTACATAGCCTGAAGGGGGAACCTGTGGATATTGTTGAGTTGGTGAATGCCGAATTCATGAACACAGCGCGTTGCACATTTTTCGGGGAAGATGGTATCTCCATGGAGCTGTATCGTAAATATCTTGACTATTACACGATTGCGGCTGAAGACTTGATTAGAACAACCGCTTTTCTTTTTGGAACTATACCAAAGTATTTCATCTTTCCCTTCAATTCTGAATATCATGCATCCATTGCCAGCCAGAAAAAGATGGAAGCTATCTTATTCCAAATCGTAGACCAGCACGAGAAGACTTTGGATGAAAATCACAACCGGAACATAATCGATGCTTATCTGAAAGAACGAAACGCGCGACGGAGGAAGGGCGATCCCACTGCTGAATATTTTACAAAAAAAGCTTTGGCTGGCTCACTAGCTCAGTTTGCTGGAGATGGTCATCAAGCTGTCATCATATTTGTTGGAAGGTTGTTTCTTTCATTGGTACAACATCCGGAAGTACAAGAAAAGATATACGAGGAACTGTTGGATGTCGTTGGCCCTGACAGGAATCCAGGCGTAGAAGACAAAAGCAATCTGCCTTATACGAACGCATTCATGAACGAACTTTCAAGAACAGCTCAAGTATTCCCCTTCTTTCCAAGTCTTTTATGCACAAAGGAAACAACTTTAAAAGGCTATAGGATTCCCAAAGGATCCATAACTTTACTCAATTTCTGGGCCGCTCACCATGATCCTGAAATCTTTGAAGATCCATATAAGTTCGATCCATCGAGATATTTAACCTCTTCAGGG
>tentoriicolaisotig00692
ATTCTCTTTCATGAGGGCATTCTTTTCAGCAATGGGGAAGTTTGGAAAACTCTTCGCAAATTTTTCCTTAGTGCCTTCAAAGATATTGGGTTGAAATCCATGCAAGATAACGTGACAGGACCTGTGTACGATACCATCGATTCCACCATGAAAGACCTACGTAGCCTAAATGGTGAACCTGTGGATATTGTTGAGATGGTGAATACCAAATTGATGGACACAGCGCGTTGCACATTCTTCGGAGAGGATGGCATCTCCGTGGAGCAGTTCCGTAAATTTCTTGAAGGTTACATAGCTGCGGTCGAAGGCTTGCTTACACCTAATGTGTTTCTTTTTGGAACTATAGCAAGATATTTCATCATCCCTTTCAAATCCGCTTGCCAGGGATACATTGCTGGGAAAAATCAAGTGGAAGCCATCTTGTTGGAAGTAATAGACCAGCACGAGAAGACCCTGGAGGAAAATCACAACCGAAACATAATCGATGCCTATCTGAAAGAACGAAACGAGCGACGGCGAAAGGGCGATCCCACTGCTGAATATTTTACAAAAAAGGCTTTGGCTGCCTCAGTTGCCCAGTTTGCTGGAGATGGTCATCAAGCTATTGTAGTTTTCGTTGGAAGATTGTTTCTTGCATTGGTACAACATCCAGAAGTACAAGAAAAGATATACGAGGAACTGCTGGAAGTCGTTGGCCCAGACAGGAATCCAGGCTTAGAAGATAAAAACAATCTACCTTATGCGAACGCATTCATGAACGAACTCTCAAGGACAACTGAATTATTCCCCTTCTTTCCCAGTCTTTTATGCACAAAGGAAGTAAATTTGAGGGGCTATCGAATTCCCAAGGGATCCATAACTGTGACAAATTTCTACTCAGCTCACCATGATCCAGAAATATTCGAAGACCCATTCAAGTTCGATCCATCAAGATACTTAACCTCTTCGGGA

>lineatusisotig01772
TGCCTGTTGAACAAACAGACGACGCTGAAGTACTTGAGTTTGCCTCAACCGGAAAATAAAGTACAGTGCATGTACGTCTGGATTGATGGTACAGGAGAGCAACTAAGGGCAAAAACCAGGACCATAGATTTCGTACCCAAAGCAGCTGAAGATCTACCGATATGGAATTTCGATGGCTCCAGCACTTACCAAGCAGAGGGTTCGAACTCGGACATCTATCTGCACCCTGTAGCACTCTACAAAGATCCATTCCGAGGTGGCAATAACAGACTTGTACTCTGCGAAACCTACAAGTACAACCACAAGCCGACAGAATCAAACAAGCGCAGAAGCTGTGTGGAAGTTATGGAGAAAGCTAAGGAAGAGAAACCGTGGTTCGGTATAGAACAAGAATACACACTTTTAGACTGTGATAAGCATCCTTTCGGATGGCCTAAGAACGGATTCCCTGGTCCTCAAGGTCCTTATTATTGCGGTGTTGGGGCGGACAAGGTGTACGGACGCGACGTCGTGGAGGCTCATTATCGAGCCTGCTTGTATGCTGGCATTCCTATTTGTGGCACCAATGCCGAAGTGATGCCTGCTCAATGGGAATTCCAAGTAGGGCCCAGCGAAGGAGTAGCTATCGGAGATGATTTATGGATGGCCCGGTTCATCTTGCAGCGCGTCGCCGAGGATTTTGGTGTTGTCGTAACTTTTGATCCAAAGCCCATTCCAGGAGATTGGAACGGAGCAGGAGCGCACACCAATTTTAGCACAAAACGGATGCGAGAAGACAATGGACTCAAGGAAATCGAAAAGGCAATTGAGCGACTTTCTAAACATCACGAACGCCACATTCAAGCTTATGATCCCAAACAGGGTAAAGATAATGAGCGACGCCTTACGGGCTTCCATGAAACTTCCAGCATCCACGACTTCAGTGCCGGGGTGGCCAATCGGGGTGCTAGTATCCGTATTCCACGACAAGTCGCCGAAGAGGGAAAGGGTTATCTTGAGGACCGACGTCCCTCCTCCAACTGCGATCCTTACTGTGTTGCAGAAGTCCTCGTCCGGACTGTGTGTCTGGAG
>mimosarumisotig05085
TGCCTGTTGAACAAACAGACGACGCTGAAGTACTTGAGTTTGCCTCAACCGGAAAACAAAGTGCAGTGCATGTACGTTTGGATTGATGGTACTGGAGAACAGCTAAGGGCCAAAACCAGGACCATAGATTTCGTACCCAAAGCAGCTGAAGATCTACCGATATGGAATTTTGATGGTTCCAGCACTTACCAAGCAGAGGGTTCGAACTCGGACATCTATCTACACCCTGTTGCACTCTACAAAGATCCATTCCGAGGCGGCAATAACAGACTTGTACTCTGCGAAACCTACAAGTACAACCACAAGCCGACAGAATCAAACAAGCGCAGAAGTTGCATGGAAGTTATGGAGAAAGCTAAGGAAGAGAAACCATGGTTCGGTATTGAACAAGAATACACACTTTTAGACTGTGATAAGCATCCTTTCGGATGGCCTAAGAACGGATTCCCTGGTCCTCAAGGTCCTTATTATTGTGGTGTTGGGGCAGACAAGGTGTACGGCCGAGACGTCGTGGAGGCTCATTATCGAGCCTGCTTGTATGCTGGCATTCCTATTTGTGGTACCAATGCTGAAGTGATGCCTGCCCAATGGGAATTCCAAGTAGGCCCCAGCGAAGGAGTAGCTATCGGAGATGATTTGTGGATGGCCCGTTTCATCCTGCAGCGCGTCGCCGAGGATTTCGGTGTCGTCGTAACTTTTGATCCGAAGCCTATTCCGGGAGATTGGAACGGAGCGGGAGCGCACACCAATTTTAGCACAAAACGGATGCGAGAAGACAATGGACTCAAGGAGATTGAAAAAGCAATTGAGCGACTTTCTAAACATCACGAACGCCACATTCAAGCCTATGATCCCAAACAGGGTAAAGATAACGAGCGGCGCCTGACGGGCTTCCATGAAACTTCCAGCATCCACGATTTCAGTGCCGGGGTGGCTAATCGGGGTGCTAGTATCCGTATTCCACGACAAGTCGCCGAAGAAGGAAAGGGCTATCTTGAGGACCGACGTCCCTCGTCCAACTGCGATCCTTACTCTGTTGCAGAAGTCCTCGTCCGGACTGTATGTCTGGAG
>tentoriicolaisotig05167
TGCCTGTTGAACAAACAGACGACGCTGAAGTACTTGAGTTTGCCTCAACCGGAAaACAAAGTGCAGTGCATGTACGTTTGGATTGATGGTACAGGAGAGCAGCTAAGGGCCAAAACCAGGACCATAGATTTCGTACCCAAAGCGGCTGAAGATCTACCGATATGGAATTTTGACGGTTCCAGCACTTACCAAGCAGAGGGTTCGAACTCGGACATCTATCTGCACCCTGTTGCACTCTATAAAGATCCATTCCGCGGCGGCAATAACAGACTTGTACTCTGCGAAACCTACAAGTACAACCACAAGCCGACAGAATCAAACAAGCGCAGAAGTTGCGTGGAAGTTATGGAGAAAGCTAAGGAAGAGAAACCATGGTTCGGTATAGAACAAGAATACACACTTTTAGACTGTGATAAGCATCCTTTTGGATGGCCCAAGAATGGATTCCCTGGTCCTCAAGGTCCTTATTATTGTGGTGTTGGGGCGGACAAGGTGTACGGACGTGACGTTGTGGAGGCTCATTATCGAGCCTGCTTGTATGCTGGCATTCCTATTTGTGGTACCAATGCTGAAGTGATGCCTGCCCAATGGGAATTCCAAGTAGGGCCCAGCGAAGGAGTAGCTATCGGAGATGATTTATGGATGGCCCGGTTCATCCTGCAGCGAGTCGCTGAGGATTTTGGTGTCGTCGTAACTTTTGATCCGAAGCCTATTCCAGGAGATTGGAACGGAGCAGGAGCGCACACCAATTTTAGCACAAAACGGATGCGAGAAGACAACGGACTCAAGGAGATTGAAAAGGCGATTGAGCGACTTTCTAAACATCACGAACGGCACATTCAAGCTTATGATCCCAAACAGGGTAAAGATAACGAGCGACGCCTGACGGGCTTCCATGAAACTTCCAGCATCCATGACTTTAGTGCCGGGGTGGCTAATCGGGGTGCCAGTATCCGTATTCCACGACAAGTCGCCGAAGAGGGAAAGGGCTATCTTGAGGACCGACGTCCCTCGTCCAACTGCGATCCTTACTGTGTTGCAGAAGTCCTCGTCCGGACTGTATGTCTGGAG

>lineatusisotig01776
CTTGTCTGCTGGACCTTTCATTATTCAAAGAGACTGTTGGAAACGCTCTTCGTTCACCGTTTTTCGCATTCTACCATGCCACTTCGCAATTTGTTTAAGAATTGCTCCTATTATTGGTTATTTGGCTTGTACATTGGCTACTATGTTAATCATCCTCTTTACACCCCTCCTAGTTATGGTGATATTCAAATGTATCTTGGTCTTGCGGGTTTTGTCTTTGCGGAGTTGGGAAATTTGAGCATTCATCTTGCGCTGCGCAATCTGCGACCTGCAGGAAGTACTGAGAGAAAAATTCCTCTTGCAACTGGCAATCCATTCACATATCTTTTCAACTTGGTTTCCTGTCCCAACTACACATATGAAGTTCTATCCTGGATATCATTTTCTGTAATGACACAATGCTTACCAGCTGGTCTTTTTACTTTGGCGGGGATGTACCAGATGACCGTGTGGGCTCTCGGAAAACACCGTAACTATAAAAAGGAATTCCCC
>mimosarumisotig04821
TTGGCCTGCTGGACTGTTCATTATTCAAAAAGATTACTGGAAACACTCTTCGTTCACCGTTTCTCGCATTCTACCATGCCACTTCGCAATTTGTTTAAGAATTGCTCCTACTATTGGTTATTTGGCTTGTACATTGGTTACTATGTTAATCATCCTTTGTACACTCCTCCTGGTTATGGTAATGTTCAAATGTATCTTGGTCTTGCTGGTTTTATTTTTGCTGAGTTGGGAAATTTAAGTATTCACCTTGCTCTGCGCAATTTACGACCTGCAGGGAGTACAGAGAGAAAAATTCCTCTTGCAACTGGCAATCCGTTTACATATCTTTTCAACTTGGTTTCCTGTCCCAACTACACGTATGAAGTTCTGTCCTGGGTATCATTTTCTGTAATGACACAGTGCTTACCAGCTGGTCTTTTTACTTTGGCGGGTCTGTACCAGATGACTGTATGGGCTCTTGGAAAACACCGCAACTATAAAAAGGAATTCCCC
>tentoriicolaisotig01694
TTGGCCTGCTGGACTGTCCATTATTCAAAGAGATTGCTGGAAACACTCTTTGTTCACCGTTTCTCACATTCTACCATGCCACTTCGCAATTTGTTTAAGAATTGCTCCTACTATTGGTTATTTGGCTTGTACATTGGCTACTATGTTAATCATCCTCTGTACACACCTCCTAGTTATGGTAATGTTCAAATGTATCTTGGTCTTGCTGGTTTTGTCTTTGCCGAGTTGGGAAATTTGAGTATTCACCTTGCTCTGCGCAATCTGCGACCTGCAGGAAGTACAGAGAGAAAAATTCCTCTTGCAACTGGCAATCCATTTACATATCTTTTCAACTTGGTTTCCTGTCCCAACTACACGTATGAAGTTCTGTCCTGGATATCATTTTCTGTAATGACACAGTGCTTACCAGCTGGTCTTTTTACTTTGGCGGGGCTGTACCAGATGACCGTATGGGCTCTCGGAAAACACCGCAATTATAAAAAGGAATTCCCC

>lineatusisotig01782
TTGGACATAACAGTAGACAGTGTCAAGGATCACTTAGCCAATCTTTGTACAGAAGGTGTGACAACTGTCATTGAAAAAGCTGAATCATCAAAAGTAGTTCAAGAATCAGTTACCAAAATATCTTCTACAGTAGTCTCTACAAAAGAAACTATTGTGAATGCTAAAGAGTCTGTTATTAGTACTTCAGAAAATGCTGTGGAGACTGTTGTGAATTCCACAGAAAATGCTAGAGAGGCTTTCTTGAATGCCACAGAGAATGTGAAGGGAATAGTCTCTAGCACAAAGAGCAGTGCTAAAGAAACAATTGTAACAACAAAGGAAACAGTTTTAAATGCTACATCAAAT
>mimosarumisotig06258
TTGGACATCACTGTTGACAGTGTCAAAGATCACTTAGCCAATCTTTCTACAGAAGGTGTGACAACTGTCATTGAAAAAGCTGAGTCATCAAAAGTAGTTCAAGAATCAGTTACTAAAATATCTTCTACAGTAGTCTCGACAAAAGAAACTATTGTGAATGCTAAAGAGTCTGTTATTAGTACTTCAGAAAATGCTGTGGAGACTGTTGTGAATGCCACAGAAAATGCTAGAGAGGCTTTCTTGAATGCCACAGAGAATATGAAGGGAATAGTCTCTAGCACAAAGAGCAGTGCTAAAGAAACAATTGTAACGACAAAGGAGACAGTTTTAAGTGCTACATCAAAT
>tentoriicolaisotig01242
TTGGACATCACAGTTGACAGTGTCAAGGATCACTTAGCCAATCTTTGTACAGAAGGTGTGACAACTGTCATTGAAAAAGCTGAGTCATCAAAAGTAGTTCAAGAATCAGTGACCAAAATATCTTCTACAGTAGTCTCTACAAAAGAAACTATTGTGAATGCTAAAGAGTCTGTTATTAGTACTTCAGAAAATGCTGTGGAGACTGTTATGAATGCCACAGAAAATGCTAGAGAGGCTTTCTTGAATGCCACAGAGAATATGAAGGGAATGGTCTCTAGCACAAAGAGCAGTGCTAAAGAAACAATTGTAACAACAAAGGAGACAGTTTTAAATGCTACATCAAAT

>lineatusisotig01789
TGTCCTGCTTTAACTGTATCTGGTGTTTATTTTACTTGTCCCATGATAGGACCAGAAATACTTCCCAAAAAAGATATTGAAAATAAAATTAAGGAATTTTTATATGCACAGTTAGAACAAGAAAGGGGACTCACATCCTGTCTAATAATTCACACTTTAAACAAAAATAAAGAAAAGGTTCATCTTGGCATTGAAACTCTTGCAAGGTATCTTACCAATATTTTGGATAATCCTGAAGAAGAAAAATATCGTAGAATTCGTTTCAAGAATAAAATCTTTCAAGAACGAATTTTGCCTTTAGAAGGAGCATTTGATTTTTTGATGTCTGCAGGTTTTATCCAAGAAACAGTGAAATCTGGAGAAGAAGAAGAA
>mimosarumisotig02036
TGTCCTGCATTAACTGTATCTGGTGTTTATTTTACTTGTCCAATGATAGGACCAGAAATACTTCCAAAAAAAGAGATTGAAAACAAAATTAAGGAATTTTTATATGCACAGTTAGAGCAAGAAAGGGGCCTCACATCTTGTCTAATAATTCACACTTTAAACAGAAATAAAGAAAAGGTTCATCTTGGCATTGAAACTCTTGCAAGGTATCTTACCAATATTTTAGATAATCCTGAAGAAGAAAAATATCGTAGAATTCGTTTCAAGAATAAAATCTTTCAAGAACGAATTTTACCTTTGGAGGGGGCATTTGATTTTTTGGTGTCTGCAGGTTTTATTCAAGAAACAGTAACATCTGGAGGAGAAGAAGAA
>tentoriicolaisotig06114
TGTCCTGCATTAACTGTATCTGGTGTTTATTTTACTTGTCCGATGATAGGACCACAAATACTACCAAAAAAAGAGATTGAAAATAAAATTAAGGAATTTTTATATGCACAGTTAGAGCAAGAAAGGGGCCTCACATCTTGTCTAATAATTCACACGTTAAACAAAAATAAAGAAAAGGTTCATCTTGGCATTGAAACTCTTGCAAGGTATCTTACCAATATTTTAGATAATCCTGAAGAAGAAAAATATCGTAGAATTCGTTTCAAGAATAAAATCTTTCAGGAAAGAGTTTTACCTTTAGAGGGAGCATTTGATTTTTTGTTGTCTGCAGGTTTTATCCAAGAAACAGTGAAGTCTGGAGAAGAAGAAGAA

>lineatusisotig01794
TTGGTGCGGGACCTTTGCGGTTGCTGCTATGTGTGTGGCCGGCGAGAGGGGGAGCTCTGCGATGGAGATCTTCTGCCTATTCCGTACCGAAACAGAGGCCACGGCCCGTGCGGAGAACACCTCGAATGCAGACCTCGAACAGACCTAGCTCCTGGAGATTTACCTGAAGCGCTCTGCGTCTGTACCAAAACCGAAGCACTTTGTGGCAACGATGGTGTAACATACGAAAACGAGTGCCAGTTAACAGAGGCGCGGTACAGATACAGAAACGGGCTTCAAGCTGCTCACAGAGGACCCTGCAAGAGTGCTCCAAAGATTGTCAGCCCACCGGAAGACGTCGCCAACTACACTGGAGGTCATGTGGCTTTATCCTGTGAAGCTATG
>mimosarumisotig05120
TTGGTACGTGATCTCTGCGGTTGTTGCTATGTGTGTGGCCGGCAGGAGGGTGAGCTCTGCGATGGAGATCTCTTACCCATCCCGTACCGGAACAGAGGCCACGGCCCGTGTGGGGAGCACCTGGAATGCAGGCCCCGAACGGATTTAGCTCCTGGAGATCTACCTGAAGCTCTCTGCGTCTGCATCAAAACCGAAGCACTTTGTGGCAACGATGGCGTAACATATGAAAACGAGTGCCAATTGACTGAGGCACGGTACAGATACAGAAATGGGCTGCAGGCTGCGCACAGAGGACCGTGCAAGAGCGCTCCAAAGATTGTCAGCCCACCGGAAGATGTCGCCAACTACACTGGAGGTCATGTGGCTTTATCCTGCGAAGCTATG
>tentoriicolaisotig05018
TTGGTACGTGATCTCTGCGGTTGCTGCTATGTGTGTGGCCGGCGGGAAGGTGAGCTCTGCGATGGAGATCTCTTACCTATCCCGTATCGGAACAGAGGCCACGGCCCGTGTGGAGAGCACCTGGAATGCAGGCCCCGAACGGATTTAGCTCCTGGAGATTTACCTGAAGCTCTGTGCGTCTGCATCAAAACCGAAGCACTTTGTGGCAACGATGGCGTAACATACGAGAACGAGTGCCAATTGACTGAGGCACGGTACAGATACAGAAATGGGCTGCAAGCTGCACACAGAGGACCCTGCAAGAGCGCTCCAAAGATTGTCAGCCCACCGGAAGACGTTGCCAACTACACTGGAGGTCATGTAGCTTTATCCTGTGAAGCTATG

>lineatusisotig01804
ATGCCTAGGGACAAGGCTGCTGAACAGTTGAGCGATTTCAAAGAATCGCAGAAGGGAAAGAGCGAAGTTTTGACAACAGCTTCAGGATGCCCCATTGGTGACAAGTTAAATTCTATGACCATAGGTGAAAGAGGACCTGTGCTTCTTCAAGATGTGGTCTATTTGGAAGAAATGGCACACTTTGATAGGGAAAGAATACCAGAGAGAGTTGTTCATGCTAAAGGAGCTGGTGCTTTTGGATATTTTGAAGTAACTCATGACATCACAAAATATTGCAAAGCTAAGATCTTTAGTGAAGTAGGAAAAAGAACTCCACTTGCAGTTAGATTCTCTACAGTTGGTGGAGAATCTGGTTCTGCTGACACAGTTCGTGATCCCAGAGGTTTTGCTGTCAAATTCTACACTGAAGAAGGAAACTGGGATTTGGTTGGAAACAACACCCCCATATTTTTCATCAGAGATGCTTTGCTGTTTCCAAGTTTTATCCACACTCAGAAACGAAATCCTGTGACCCATTTAAAAGATGTGGACATGTTCTGGGACTTCTTGACTCTGCGGCCTGAATCGACTCATCAGGTGTCATTCTTGTTTTCAGACAGAGGTATTCCAGATGGTTACAGGCACATGAATGGTTATGGTTCTCACACATTCAAGCTTGTTAATGCTCAGGGTGAAGCTGTTTACTGTAAATTCCATTATAAGACTGATCAAGGAATTAAGAATCTGCCTGTAGAGAAAGCAAATGAACTTGCCGGCTCTGATCCAGACTATGCTATTCGGGATTTGTACAATGCCATTGAAGCTGGAGATTATCCTTCCTATACAATGTATATTCAAGTTATGACATTCAAACAAGCAGAAACGTGGAAATTCAACCCATTTGATTTAACCAAGATTTGGCCCCACAAAGAATTTCCTTTAATCAAAGTTGGAAAAATTGTATTGAACAGAAATCCCAAAAATTACTTTGCAGATGTTGAGCAACTTGCATTTTCTCCTGCACATATGGTACCTGGAATTGAACCAAGCCCAGATAAAATGCTTCAGGGAAGATTATTTGCTTACACAGATACACACAGACATCGATTAGGTACAAACTTCTTACAAATTCCTGTCAATTGCCCTTACCGTGCACGCCCAAAGAATTATCAGAGGGATGGCCCTCAATGTGTTGATGACAATCAAAATGGTGCACCAAATTACTATCCTAACAGTTTCAGTGGACCTGTTGATGATCCTAAACATAAAGAAACATCTTTTAAATGTTCTGGTGATGTTGGCAGGTGGAACAGTGCTGATGAAGATAATTTCACTCAACCTGGAATATTTTATCGAGATGTATTAAATGAGGAAGAAAAGAGTCGCTTAGTGAGCAACATTGTGAATCACATTGTTGATGCTAAAGATTTCATTCAAGAAAGGGCAGTGAAGAACTTCAGCCAGGCTGATCCAGAATATGGACAACGAATTAAAGATGGCCTTGAAAAATTAAAGACGGAGCGAGCAAAA
>mimosarumisotig01351
ATGCCTAGGGACAAGGCTGCTGAGCAGTTGAACGATTTCAAAGAATCACAGAAGGGAAAGAGCGAGGTTTTAACAACAGCTTCAGGATGCCCCATAGGTGACAAGTTAAATTTAATGACCGTAGGCGAAAGAGGACCTGTGCTTCTTCAAGATGTGGTCTATTTGGAAGAAATGGCACACTTTGATAGGGAAAGAATACCAGAGAGAGTTGTTCATGCTAAAGGAGCTGGTGCTTTTGGATATTTTGAAGTAACTCATGACATTACAAAATATTGCAAAGCTAAAATCTTTAGTGAAGTAGGAAAAAGAACTCCACTTGCAGTTAGATTCTCTACAGTTGGTGGAGAATCTGGTTCTGCTGACACAGTTCGTGATCCCAGAGGTTTTGCTGTCAAATTCTACACTGAAGAAGGAAATTGGGATCTGGTTGGAAATAACACTCCCATATTTTTCATCAGAGATGCTTTGCTGTTTCCAAGTTTCATCCATACCCAGAAACGAAATCCTGTCACTCATTTAAAAGATGTGGACATGTTCTGGGACTTCTTGACTCTACGACCTGAATCAACTCACCAGGTGTCTTTCTTGTTTTCGGACAGAGGTATTCCAGATGGTTACAGGCACATGAATGGTTATGGTTCTCACACATTCAAGCTTGTTAATGCTCAGGGTGAAGCTGTTTACTGTAAATTCCATTATAAGACTGATCAAGGAATTAAGAATGTGCCTGTAGAGAAAGCAAATGAACTTGCCGGCTCTGATCCAGACTATGCTATTCGTGATTTGTACAATGCAATTGAAGCTGGAGATTATCCTTCCTACACTATGTATATCCAAGTTATGACATTCAAACAAGCCGAAACATGGAAATTCAACCCATTTGATTTAACTAAGATTTGGCCCCATAAAGAATTTCCTTTAATCAAAGTTGGAAAAATTGTACTAAACAGAAATCCCAAAAATTACTTCACAGATGTTGAGCAACTTGCATTTTCTCCTGCGCATATGGTACCTGGAATTGAACCGAGCCCAGATAAAATGCTTCAGGGAAGATTATTTGCTTACACAGATACACACAGGCATCGATTAGGTACAAATTTCTTACAAATTCCCGTCAACTGCCCTTATCGTGCACGTCCAAAGAATTACCAGAGGGATGGTCCTCAATGTGTTGATGACAATCAAAATGGTGCACCAAATTACTATCCTAACAGTTTCAGTGGACCTGTTGATGATCCTAAACATAAAGAAACATCTTTCAAATGCAGTGGTGATGCTGATAGGTGGAACAGTGCTGATGAAGATAATTTTACTCAACCTGGAATATTTTATCGAGATGTATTGAGTAAAGAAGAAAAGAGTCGCTTGGTGAGCAACATTGTGAACCACATTGTTGATGCTAAAGATTTCATCCAAGAAAGGGCAGTGAAGAACTTCAGCCAGGCTGATCCAGAATATGGACAACGAATTAAAGAAGGCCTTGAAAAATTAAAGAAGGAGCGAGCAAAA
>tentoriicolaisotig01800
ATGCCTAGGGACAAGGCTGCTGAACAGTTGAACGATTTCAAAGAATCACTGAAGGGAAAGAGTGACGTTTTGACAACAGCTTCAGGATGCCCCATAGGTGACAAGTTAAATTCTATGACCATAGGTGAAAGAGGACCTGTGCTTCTTCAAGATGTGGTCTATTTGGAAGAAATGGCACACTTTGATAGGGAAAGAATACCAGAGAGAGTTGTTCATGCTAAAGGAGCTGGTGCTTTTGGATATTTTGAAGTAACGCATGACATTACAAAATATTGCAAAGCTAAAATCTTTAGTGAAGTAGGAAAAAGAACTCCACTTGCAGTTAGATTCTCCACAGTTGGTGGAGAATCTGGTTCTGCTGACACAGTTCGTGATCCCAGAGGTTTTGCTGTCAAATTCTATACTGAAGAAGGAAACTGGGATCTGGTTGGAAACAACACTCCCATATTTTTCATCAGAGATGCCTTGTTGTTTCCAAGTTTCATCCATACCCAGAAACGAAATCCTGTTACTCATTTAAAAGATGTGGACATGTTCTGGGACTTCTTGACTCTGCGGCCTGAATCGACTCACCAGGTGTCTTTCTTGTTTTCGGACAGAGGTATTCCAGATGGTTACAGGCACATGAATGGTTATGGTTCTCACACATTCAAGCTTGTTAATGCTCAGGGTGAAGCTGTTTACTGTAAATTCCATTATAAGACTGATCAAGGAATTAAGAATGTGCCTGTTGAGAAAGCAAATGAACTTGCCGGCTCTGATCCAGACTATGCTATTCGGGATTTGTACAATGCAATTGAAGCTGGAGATTATCCTTCCTACACCATGTATATTCAAGTTATGACATTCAAACAAGCAGAAACATGGAAATTCAACCCATTTGATTTAACCAAGATTTGGTCCCATAAAGAATTTCCTTTAATCAAAGTTGGAAAAATCGTTCTGAACAGAAATCCCAAAAATTACTTTGCAGATGTTGAGCAACTTGCATTTTCTCCTGCACATATGGTACCTGGAATTGAACCAAGCCCAGATAAAATGCTTCAGGGAAGATTATTTGCTTACACAGATACACACAGGCATCGATTAGGTACAAACTTTTTACAAATTCCTGTCAACTGCCCTTACCGTGCACGCCCAAAGAATTACCAGAGGGATGGCCCTCAGTGTGTTGATGACAATCAAAATGGTGCACCAAATTATTATCCTAACAGTTTCAGTGGACCTGTTGATGATCCTAAACACAAAGAAACATCTTTCAAATGCAGTGGTGATGTTGATAGGTGGAACAGTGCTGATGAAGATAATTTTACTCAACCTGGAATATTTTATCGAGATGTATTGAATGCTGAGGAAAAGAGTCGTTTGGTGAGCAACATTGTGAACCACATTGTTGATGCTAAGGATTTCATTCAAGAAAGGGCAGTGAAGAACTTCAGTCAGGCTGATCCAGAATATGGACAACGAATTAAAGAAGGCCTTGAAAAATTAAAGACGGAGCGAGCAAAA

>lineatusisotig01808
ATGTCTTACGCGTATCTTTTCAAATATATAATTATTGGTGACACGGGAGTTGGAAAATCCTGCTTGTTGTTGCAGTTTACTGATAAAAGGTTTCAACCTGTGCATGATCTCACTATTGGTGTGGAATTTGGAGCCCGAATGATCACAATTGATGGCAAACAAATAAAGCTTCAAATATGGGACACTGCTGGGCAAGAAGCTTTCCGATCCATCACTAGATCATATTACAGAGGAGCAGCTGGTGCTCTGCTGGTTTATGACATTACAAGAAGAGACACTTTTAATCATCTAACAACATGGCTGGAAGATGCTCGACAACATTCCAACTCAAATATGGTGATAATGCTTATTGGAAATAAAAGTGATTTAGAATCCCGCCGAGAAGTGAAAAAGGAAGAAGGTGATGCATTTGCTCGTGAGCATGGTTTAATTTTTATGGAAACTTCTGCAAAAACTGCTGCAAATGTTGAAGAGGCTTTCATCAACACAGCAAAAGAAATTTATGAAAAGATTCAGGAAGGAGTATTTGATATTAACAATGAGGCAAATGGTATTAAAATTGGACCACAGCATTCACCAACCAATCCTAATATGCCTATGAGTGGACAAGGTGCCAACCAAGGTGGAGGTTGC
>mimosarumisotig02528
ATGTCTTACGCGTATCTTTTCAAGTATATAATTATTGGCGACACGGGAGTTGGAAAATCATGCTTGTTGTTGCAGTTTACTGATAAAAGGTTTCAACCTGTGCATGATCTCACTATTGGTGTGGAATTTGGAGCCAGAATGATCACAATTGATGGCAAACAAATAAAGCTTCAAATATGGGACACTGCTGGACAAGAAGCTTTCCGATCCATCACCAGATCATATTACAGAGGAGCAGCTGGTGCTCTGTTGGTTTATGACATTACAAGAAGAGATACGTTTAATCATCTAACAACATGGCTGGAAGATGCTCGACAACATTCCAATTCAAATATGGTGATAATGCTTATTGGAAATAAAAGTGATTTAGAATCCCGCAGAGAAGTGAAAAAGGAAGAAGGTGATGCATTTGCTCGTGAGCATGGTTTAATTTTTATGGAAACTTCTGCAAAAACTGCTGCAAATGTTGAAGAGGCTTTCATCAACACAGCAAAAGAAATTTATGAAAAGATTCAAGAAGGAGTATTTGATATTAACAATGAGGCGAATGGTATTAAAATTGGACCTCAGCATTCACCAACCAATCCTAATATGCCTATGAGTGGACAGGGTGCCAACCAAGGTGGAGGTTGC
>tentoriicolaisotig05254
ATGTCTTACGCGTATCTGTTCAAGTATATAATTATTGGTGACACAGGAGTTGGAAAATCATGCTTGTTGTTGCAATTTACTGATAAAAGGTTCCAACCTGTGCATGATCTCACTATTGGTGTGGAATTTGGAGCCAGAATGATCACAATTGATGGCAAACAAATAAAGCTTCAAATATGGGACACTGCTGGACAAGAAGCTTTCCGATCCATCACCAGATCATATTACAGAGGAGCAGCTGGTGCTCTGTTGGTTTATGACATTACAAGAAGAGATACTTTTAATCATCTAACAACATGGCTGGAAGATGCTCGACAACATTCCAATTCAAATATGGTGATAATGCTTATTGGAAATAAAAGTGATTTAGAATCCCGCAGAGAAGTGAAAAAAGAAGAAGGTGATGCATTTGCTCGTGAACATGGTTTAATTTTTATGGAAACTTCTGCAAAAACCGCTGCAAATGTTGAAGAGGCTTTCATCAACACAGCAAAAGAAATTTATGAAAAGATTCAAGAAGGAGTATTTGATATTAACAATGAGGCGAATGGTATTAAAATTGGACCTCAGCATTCACCAACTAATCCTAATATGCCTATGAGTGGACAAGGTGCCAACCAAGGTGGAGGTTGC

>lineatusisotig01811
ATGGCGGTTGCCGTGGCTGTCATTAGTAAAGAAAATTACCCTCTGTATGTAAAAACAACTTCCCCTGGAAATGATTTAAAGTTTCTCTATACAATTCACACATCTCTTGATGTAATAGAAGAAAAGGTTCTAACTGTAAATAAGACAGCTTCTGATTTAAGAGAACTATATCTTGGATTACTTTATCCCACTGAAGATTATAAAGTGTATGGGTATGTAACCAACACTAAAATTAAATTTGTTGTGATTGTGGAATCTTCCCACACTACCTTAAGAGATAATGAAATTCGTCAGATGTTTCGGAGGATACATGCAGGCTATGCAGATATGGTGTGCAATCCATTTTACGTACCAGGAGAGACCATTACTTCAAAAGCATTTGAAAGTATTATAAAGAACATTATGGTGTCT
>mimosarumisotig05898
ATGGCGGTAGCCGTCGCTGTCATAAGTAAAGAGAATTATCCTCTGTATGTGAAAACAACTTCCCCTGGAAATGATTTGAAGTTTCTCTACACAATTCACACATCTCTTGATGTAATAGAAGAAAAGGTTCTGACAGTAAATAAGACAGCTTCTGATTTAAGAGAACTGTATCTTGGATTACTTTATCCTACTGAAGATTATAAAGTGTATGGGTACGTAACCAACACTAAAATTAAATTTGTTGTAATTGTGGAATCTTCCCACACTACCTTAAGAGATAATGAAATTCGTCAGATGTTTCGGAGGATACATGCAGGCTATGCAGATATGGTGTGTAATCCATTTTATGTACCAGGAGAGACCATTACATCAAAAGCATTTGAAAGTATTATAAAGAATATTATGGTATCG
>tentoriicolaisotig07041
ATGGCGGTTGCCGTGGCTGTCATTAGTAAAGAGAACTATCCTCTGTATGTAAAAACAACTTCCCCTGGAAATGATTTGAAGTTTCTCTACACAATTCACACATCTCTTGATGTAATAGAAGAAAAGGTTCTGACAGTGAATAAGACAGCTTCTGATTTAAGAGAACTGTATCTTGGATTACTTTATCCTACTGAAGATTATAAAGTGTATGGATACGTAACCAACACTAAAATTAAATTTGTTGTAATTGTGGAATCTTCCCACACTACCTTAAGAGATAATGAAATTCGTCAGATGTTTCGGAGGATACATGCAGGCTATGCAGATATGGTATGCAATCCATTTTATGTACCAGGAGAGACCATTACCTCAAAAGCATTTGAAAGTATTATAAAGAACATTATGGTATCT

>lineatusisotig01816
CTGCCTTGGCAGCATTGCAATAGTTATTGGAACACCGAAGGATGCCAGGACATTCGTCTCATCGGGGGCAATGCCTCATTGGTCGTCAAAAATGTTACTGGACTTAACAGGGACACATCCGCAGTCGTTGAATTTTGGGAACGACGCGTACTGGGAATAACTGGTGGAATCGAATCACTTGGGATAATTCGCTGGGAGCTTGCTCTTTATCTTATTGTAGCCTGGATTTTTGTTTATTTCATCATATGGAAAGGATTACATCAGAGTGGAAAGATAATATACGTGACAGCTCTCTTCCCATACGTAATTCTGACAGTGCTGTTAATTAGAGGGCTGACTTTGGATGGAGCCTTGGATGGATTACTTTTCTTCATCACTCCTGATTTTTCTAAATTAACTGAGCCTAAGGTATGGGTTGCTGCTGGAACTCAAGTATTCTTTACATTTGGAATTGGATTTGGATCA
>mimosarumisotig00856
CTGCCTTGGCAGCATTGCAATAGTTATTGGAACACCGAAGGCTGCCAGGACATTCGTCTCATCGGGAGCAATGCCACCTTGGTCGTCAAAAATGTGACTGGACTTAACAGGGACACATCTGCAGTCGTTGAATTTTGGGAACGACGCGTACTTGGAATAACTAGTGGAATTGAATCACTTGGGATAATTCGTTGGGAGCTTGCCCTTTATCTTATTGTAGCCTGGATTTTTGTTTATTTCATCATATGGAAGGGACTTCATCAGAGTGGAAAGATTATATACGTGACAGCTCTCTTCCCATACGTAATTCTGACAGTGCTATTAATTAGAGGGCTGACTTTGGATGGAGCCTTGGATGGATTACTTTTCTTCATCACTCCAGATTTTACTAAATTATGTGAGCCTAAGGTATGGGTTGCTGCTGGAACTCAAGTATTCTTTACATTTGGAATTGGCTTTGGATCA
>tentoriicolaisotig06851
CTGCCTTGGCAGCATTGCAATAGTTATTGGAACACCGAAGGCTGCCAGGACATTCGTCTCATCGGGAGCAATGCCACCTTGGTCGTCAAAAATGTGACTGGACTTAACAGGGACACATCTGCAGTCGTTGAATTTTGGGAACGACGCGTACTTGGAATAACTAGTGGAATTGAAACACTTGGAATAATTCGTTGGGAGCTTGCCCTTTATCTTATTGTAGCCTGGATTTTTGTTTATTTCATCATATGGAAGGGACTTCATCAGAGTGGAAAGATTATATACGTGACAGCTCTCTTTCCATACGTAATTCTGACAGTGCTATTAATTAGAGGGCTGACTTTGGATGGAGCCTTGGATGGATTACTTTTCTTCATCACTCCAGATTTTACTAAATTATGCGAGCCTAAGGTATGGGTTGCTGCTGGAACTCAAGTATTCTTTACATTTGGAATTGGTTTTGGATCA

>lineatusisotig01818
ATGGCGTTCAGGCAACTGACATTTGCTCTCACAGTGATAGTTATACTTCAAATGGCTTCAGCCGTGCTGGAAGAGCTTCAAGAAAGAGCTTCAATCCCTGATGAAACAGAAAGAGTTGTTATGGGAAAAAGTGCGGAACAAGGAATGTTTCCATGGACAGTTGCACTATACTACAATAACCAGTTTATATGCACGGCCTCCATAATTTCCCCGACTACAGTCCTAACAGCTGCTCACTGCGTGGTTCTGGAGGAACAATTACAGAGTGCTGATCTCTTCTATGGAATTGCTGGAAATGTAAACAAAAGTTCTCCTGAAGTTCGCCTTAATTTCAGAAGCGTCATTCCACATCCCGATTACGGAAATTTGCAGAATGATGTCGCTATTTTCAAAACTGTAGACGAAATTCCATTGGGTGAGAATATTTCCCCGATCTGCATAGCAGGGCCAGACTCAGGTACTTTAGACTATAAAAGCGTAACAGCCATGGGATGGGGTACCACAAGTCGAAGCAGAATCGCTCAACCAATACCTGACATCCTGCAGTATGCTGAACAGAGAGTGATACCAAACAATCAATGTTCCCTCCTCTTCTACTTTGGTCAGTTAGCAGATACCGGGCTGTGTGCTGGGGGCCTTTTCAGGGGCATTTGCAACGGTGATTCAGGTGGACCTTTAGTTTATTTTAAAAACGGACAGGATCCAGTTGAATTTGGAATTGCCTCTTATATCAATGCAATGATTGGTTGTGGTTTCATTGGTCCAGCTGTATTTACCCGTGTCAGTTCCTATTATGATTTTATAATGCAGACAGCTGGTGATGGTCAAGTTTGCACAGTGTCAGTT
>mimosarumisotig04604
ATGGCGTTCAGACAACATTCATTTGCTCTTGCAATGATCGTGGTGCTCCAAACGGCTTCAGCGGTGCTGGAAGAGCTTCAGAAAAGAGATTCAAGTTCTGATGAATTAGAAAGAGTGATTGGGGGAACAAGTGCGGAGCAAGGAATGTTTCCATGGACAGTTGCACTGTACTACAACAACCAGTTTATATGTACGGCTTCCGTAATTTCCCCGACTACAGTCCTAACAGCTGCTCACTGCGTAGTTCTAGAGGGTCAATTACAGAGCGCAGATCTCTTCTATGGAATTGCTGGAAATGTAAACAAAAGTTCTCCTGTGGTTCGTCTTAATTTCAGAAGCGTCACTCCTCATCCGGATTACGAAAATCTACAGAATGACGTCGCTATTTTCAAAACTGTAGACAAAATTCCATTGGGCGAGAATATTTCCCCGATCTGCATTGCAGGGCCAGACTCACGTTCTTTAGATTATAAAAGAGTAACAGCCATGGGATGGGGTACCACAAGTCGAAGCAGAATCGCTCAACCAATACCTGATATTCTGCAATTTGTTGGTCAAAGAGTGGTACCAAACAATCAGTGTTCTCTCCTCTTCTATTTTGGCCAGTTAGCTGATACCGGTTTGTGTGCTGGAGGCCTTTTCAGGGGCATCTGTAACGGTGATTCGGGTGGACCTTTAGTTTATTTCAAG---GGACAGGATCCAGTTGAAGTTGGGATTGCCTCCTATATCAATGCATTGATTGGCTGCGGTTTTATTGGTCCAGCTGTATTTACACGTGTCAGTTCCTATTATGATTTTATAATGCAGACAGCTGGTGATGGTCAAGTTTGCATGGTGTCAGTT
>tentoriicolaisotig05215
ATGGCGTTCAGGCAACTGTCATTTGCTCTTGCAATGATCGTGATGCTGCAAACGGCTTCAGCTGTGCTGGAAGAGTTTCAAGAAAGAGATTCAAGCCCTAATGAAATAGAAAGAGTGATTGGAGGAACAAGTGCGGAGAAAGGAATGTTTCCATGGACAGTTGCACTGTACTACAACAACCAGTTTATATGTACAGCCTCCATAATTTCCCCGACTACAGTCCTAACAGCTGCTCATTGCGTAGTTTTAGAAGAACAATTACAGAGTGCAGATCTCTTCTATGGAATCGCTGGAAATGTAAACAAAAGTTCTCCTGTGGTTCGTCTTAATTTTAGAAGCGTCACTCCGCATCCTGATTACGGAAATCTGCAGAACGATGTCGCTATTTTCAAAACTGTAGACGAAATTCCGTTGGGCGAGAATATTTCCCCAATCTGCATTGCAGGGCCAGACGCAGGTTCTTTAGACTATAAAAGAGTAACAGCCATGGGATGGGGTACCACAAGCCGAAGCAGAATCGCTCAACCAATACCTGATATCCTGCAATTTGTTCATCAGAGAGTAGTACCAAACAATCAGTGTTCTCTCCTCTTCTATTTTGGCCAGTTAGCAGATACCGGTCTGTGTGCTGGAGGCCTTTTTAGGGGCATCTGTAACGGTGATTCAGGTGGACCTTTAGTTTATTTCCCAAGCGGACAGGATCCAGTTGAAGTTGGAATTGCCTCCTATATCAATGCATTGGTTGGCTGCGGTTTTATCGGTCCAGCTGTATTTACACGTGTCAGTTCCTATTATGATTTTATAATGCAGACAGCTGGTGATGGTCAAGTTTGCACAGTGTCAGTT

>lineatusisotig01820
ATGTTGACTCACGTAATGGAACCAGTAGTTAAA---ATGGGATTTGAAAATTCTGCCGATTGGATGAATGCAGAACTTTCCACAGGAACCTCAATCATGGCAGTCGAATTCAATGGTGGTGTTGTGATTGGTGCTGATTCTCGAACAACAATGGGGTCCTACATTTCCAATCGTGTATCGGATAAGTTGACAAAAGTGACAGATCATGTGTACTGTTGCCGTTCTGGAGCAGCTGCTGACACGCAAGCTATTGCAGATGCAGTTAGATATCGATTAAATATGCTTGGTATGGAGTTGGGTGAACCAGTGACAGTAAAAATAGCTGCTAACGACTTCAGACAAATTTGTTACAATTACAGAGAATCATTAAGTGCTGGTATAATTGTTGCAGGTTGGGATAGAAAGCTTGGAGGCCAAGTATATAGTGTGCCTTTGGGAGGTATGATATCTCGTGAAAGCGTTTGTATTGGTGGTTCAGGTAGTGGATATATTTATGGCTTTATTGATGAACATTATAAGCCTGGTATGGATCAAAAGGCTTGCTATGAATTTGTTGCTCGTGCCTTGGCCCATGCAATGTGGAGAGATGGATCTAGTGGAGGTGTCATTAGATTAGGTATTATTACTGAAAAAGGCATGGAGAGACATATGATTTCAGGAGAAAATGTACCTAAATTTTACATTGGA
>mimosarumisotig03157
ATGTTGACTCATGTAATGGATCCAGTAGTTAAT---ATGGGGTTTGAAAATTCAGCTGATTGGATGAATGCAGAACTTTCCACAGGAACATCAATCATGGCAGTAGAATTCAATGGTGGTGTTGTAATTGGCGCTGATTCTCGAACAACAATGGGGTCCTACATTTCCAATCGTGTGACAGATAAGTTGACAAAAGTGACAGATCATGTCTACTGTTGCCGTTCAGGATCAGCAGCTGACACGCAAGCTATTGCAGATGCAGTTAGATACCGATTAGATATGCTTGGTATGGAGTTGGGGGAACCAGTGACAGTAAAAACAGCTGCTAATGACTTCAGACAAATTTGTTACAATTACAGAGAATCCTTAAGTGCTGGTATAATTGTTGCAGGTTGGGATAGAAAGCTTGGAGGCCAAGTATATAGTGTGCCTTTGGGAGGTATGATATCCCGTGAAAGCGTTTGTATTGGTGGTTCAGGTAGTGGATATATTTATGGCTTTATTGATGAACATTATAAGCCTGGTATGGATCAGAAAGATTGCTATGAATTTGTTGCACGTGCCTTGGCCCATGCAATGTGGAGAGATGGATCTAGTGGAGGTGTCATTCGATTAGGTATTATTACCGAAAAGGGCATGGAGAGGCATATGATTTCAGGAGAAAATGTGCCTAAATTTTACATTGGA
>tentoriicolaisotig06652
ATGTTGACTCATGTAATGAATCCAGTAGTTAATAATATGGAGTTTGAAAATTCAGCTGATTGGATGAATGCAGAACTTTCCACAGGAACTTCAATCATGGCAGTAGAATTCAATGGTGGTGTTGTGATTGGCGCTGATTCTCGAACAACAATGGGGTCCTACATTTCCAATCGTGTGACAGATAAATTGACAAAAGTGACAGATCATGTCTACTGTTGCCGTTCAGGATCAGCAGCTGACACGCAAGCTATTGCAGATGCAGTTAGATATCGATTAGATATGCTTGGTATGGAGTTGGGTGAACCAGTGACAGTAAAAACAGCAGCTAATGACTTCAGACAAATTTGTTACAATTACAGAGAATCCTTAAGTGCTGGTATAATTGTTGCAGGCTGGGATAGAAAGCTTGGAGGCCAAGTATATAGTGTGCCTTTGGGAGGTATGATATCCCGTGAAAGCGTTTGTATTGGCGGTTCAGGTAGTGGATATATTTATGGCTTTATTGATGAACATTATAAGCCTGGTATGGATCAGAAGGCTTGCCATGACTTTGTTGCACGTGCCTTGGCCCATGCAATGTGGAGAGATGGATCTAGTGGAGGTGTCATTCGAATAGGTATTATTACTGAAAAAGGCATGGAGAGGCATATGATTTCAGGAGAAAATGTGCCTAAATTTTACATTGGA

>lineatusisotig01826
ATGTGCGTTTCCGGATGTTTCTGTGATGAAGGCTACGTCAAAACTGACGATGACCGATGCGTAAAGCCCAACGAATGCCCAGATATGCAAAAGGTTTGTCTGCAAAAGCCTGATGGAGGTCCTTGCAGAGCAAACTTCGTTCAATGGTATTACAATGCAAAGACCGGAACATGCTCTACATTCGTTTACGGAGGATGCCAAGGAAATGGAAACAGGTTTGACAGTGAAGAGGAATGTTTGGAAAACTGCAATGATGTCATAGTGTGGGAGTCGCAGCCGGCTCACTGTGAATTGCCAGCAGAGCCTGGAGTTTGCCGTGGATTCTTCCGCAGATATTACTTTGATCAGACAACAGGCCAATGTCAACAATTTATTTACGGAGGATGTGGTGGAAACAAAAATAACTTCGAGACACAGGAACAGTGCGAGAAAACTTGTGGCAAACGTGCAGGTTTGCAAGAATGTGGTGAAAATCAGGAATATCAGGAATGCGGAACTGCTTGTCCTCTAACTTGCAGTAACTACGAAAATCCACCCAAAATTTGTCCTCTCATGTGCGTTTCAGGGTGTCATTGCGTTAAAGGATTCGTGAAAACAAAAGACGGACGTTGTGTGAAACCTGAAAATTGCCCAAATCAA
>mimosarumisotig04882
ATGTGCGTTTCCGGATGTTTCTGTGATAAAGGTTACCTCAAAACAGATGATGACCAATGTGTGAAACCCGATGAATGCCCAGATATGCAAAAGGTTTGCCTTCAACAGCCTGATGGAGGTCCTTGCAGAGCGAATTTCGTTCAGTGGTATTACAATGCAAAGACAGGAACATGCTCTGAATTCGTTTACGGCGGATGCCTAGGAAATGGAAACAGGTTTGACAGTGAAGAGGAATGTTTGGAAAACTGCAAAGATGTAATAGTGTGGGAATCGCAGCCGGCTCAATGTGAATTGCCAGCAGAGCCTGGAGTTTGCCGTGGATTTTTTTGCAGATATTACTTTGATCAGACAACAGGCCAGTGCCAAAAATTTATCTACGGAGGCTGCGGCGGAAACAAAAATAACTTCGAGACACAGGAACAGTGTGAGCAAACTTGTGGCAAACGTGCAGGTTTGCAAGCATGTGGTGAAAATCAGGAATATCAAGAATGTGGAACTGCTTGTCCTCTAACCTGCAATAATTACGAAAATCCACCCAAAATATGTCCTCTTATGTGCATTTCAGGATGTCATTGCGTCAAAGGGTTCGTGAAAACAAATGACGGACGTTGTGTAAAACCTGAACATTGCCCAAATCAA
>tentoriicolaisotig04798
ATGTGTGTTTCCGGGTGTTTCTGTGATAAAGGATACGTCAAAACAGATGATGACCAATGCGTGAAACCCAATGAATGCCCAGATATGCAAAAGGCTTGCCTTCAGGAGCCTGATGGAGGTCCTTGTAGAGCAAATTTCGTTCAGTGGTATTACAATCCGAAGACAGGAACATGCTCTGAATTCGTTTACGGCGGATGCTTAGGAAATGGAAACAGGTTTAACAGTGAAGAAGAATGTTTGGAAAACTGCAAAGATGTAATAGTGTGGAAATCGCAGCCGGCTCAATGTGAATTGCCAGCAGAGCCTGGAGTTTGCCGTGGATTTTTTCGCAGGTATTACTTTGATCAGACAACAGGCCATTGCCAAGAATTTATCTACGGAGGCTGTGGCGGAAACAAAAATAACTTCGAGACACAGGAGCAGTGCGAGCAAACTTGTGGCAAACGTGCAGGTTTGCAAGTATGCGATGAAAATCAGGAATATCGGGAGTGTGGAACTGCTTGTCCTCTAACCTGCAATAATTACAAAAATCCACCCAAAATGTGTCCTCTCATGTGCGTTTCAGGATGTCATTGCGTTAAAGGATTCGTGAAAACAAATAACGGACGTTGTGTAAAATCTGAAAACTGCCCAAATCAA

>lineatusisotig01837
GAAGGAAAGGTACAAGAAGTTGATGCAGAATTGCATAAAGCAAAGTCGGATGCTGAGAAAGCTACCAAAGATACTGCCTCTGAAATTCAAAATAAAGCAGAACAAGCAGTAAACGATGCACGATCTAAAGCTGAAGACCTAGCAAATAAGACGAGCGCTGAGCTGCAATCCAAGGCAGATGAAATTAAAGCAGGAGTGGACGAAGCACAACTAAAAGCTCAGAAGTCTGTAACATCTGCTCAGTCGGTGTTACAAAATAAGGTACAAGAAGCCGAATCGAAGGCAAAAGAAGCACAGTCTCAAGCACAGAAAGTGGTGTCTGATACTAGTACTTTATTAGAATCCAAAGCCCGTGAAGCCGAAAGTAAAATACAAGATATACAAACAAAAACTCAGGACAGTGTTACATCAGCTCGCACTCAAATTCAGTCTAAACTTCATGAAGCCGAGTCTGCTGCTGAAGATCTTAAATCAAAAGCTGAACAGGGTGTTTCAGATATTAGCTCACGTCTTCAATCAGAAGCTGAGAAGGCTCAGTCGAAAGCTGAAAAGACTGTATCGAAAGTATCCAATCAGCTGGATCAGAAAGCCCGTGAAACTGAAGCAGCAGTTCAGAGTGTACAATCTAAAGCTGAGGCAGCAGTTCAAAACGCCCAGTCCAAAGCTGAAGCAGCGGTATCAAGCGCAACAGCCCAGCTGGAAAGCAAAGCTCGAGAAGCTGAAAGTGCAGTTCAGAATGTCCAAGCTAAAGCACAGGAAAATGTGTCTAAAGTGACAGGTCAACTTGAAACGAAAGCAAAAGAAGCTGAGGTGGCAATTAAGAACGTGCAATCTGAAGCGCAGAAGACCGCTACAAATGTTACTGCACAGTTGCAAACAAAAGCACGCGAATTGGAAAGCAAAGCACAAGATGTCCAGTCTAGAGCAGAAAGTGCTGTTTCTACTGCAAGTATTCAACTGCAGATGAAAGCTGAAGAAGCTGAATCTAAAGCCCGTGAATTACAATCTAAAACTGAACAAGCGGCATTCCAAGTGCAAAAGAAAGCTGAAGATAAGATCTCTGGTATTCAGAGTGCAGCGGTAGGACTTGCTTCGTCAGCAGAAGCTCAGTTAAAATCCGGTGTACAGGAAGCTGAGACAAAAATCAAAGATGTAAAAGGCAAGACTGAAGATTGTATATCTACCGCAAATTTGACACTGCAAGCAAAATCTCAAGAAGCCGAAGAAAGCCTAAATAAGTTAAAAAAAGATGCTAACGAAGCATATTCTCAGGTTCAGAATGCAGCTAAGGAAAAAGAAAATGAAGTTAAAGTCAAATCCACAGAAGCTTTTGAAAACGTAATGCCTAAATTAGCCGTGGGTGCCTTAGCGAGTGGTGCACAAAGTAATGTACTAGCTGGGGTACAAGAAAAATCTCAGGAAGTTCTTTCAGCTTTGCAAGATGTACCTAAACAAGCTCAGGATACTATAGAGCAAGTAAAGACGAAAGCACAAGATATTGTCTCTGATCTAAAGCAAATTCACACTGTTGCTAAAGAGGCTGTTTCTCAAGTACAGACTTCAGTACTTCAGACAGGAAAAGATTCTGCTGGGTCCATTGTTGAAGGTATCCAATCAAAGGCTCAGGAATCAATTTTACAGGTGGTTGATGATGGTGCTGCAAATGTCAATGAAGCGGTGGTTAAAATTCAAGCTGGTGTCCGTGGTTATTTAACGAGGAAATCTTTGAAAGAGAAGAAAGAAAAAACGGAGCCTGCGGCAGGAGACGAAGGACCAAAAAGCGGCGATCTGCTCGTGGACATTGAAAACCGGGTGGAAGAAAGTATTTTGGACGAGAACCTCCTGACATCCGATAAAGACCTTATGGAATTCCTTCAGGAGGGTAATATTGATAATCCTCAGCTAAATGAACAGGAGCTTTCTTGGTTGGAAGAGGATGCGTGCGATGGCCAGGAGCAGGCCGCTACCAAAATCCAAGCTGCATTTCGTGGTTATATGGTGCGGAAAGATATAAGC
>mimosarumisotig06758
GAAGGAAAGGTGCAAGAAGCTGATGCAGAATTGCGTAAAGCAAAGTCGGATGCTGAGAAAGCTGCTAAAAATACCGCCACTGAAATTGAAAATAAAGCAGAACAAGCAGTAAACGATGCACGATCTAAAGCTCAAGACTTTGCAAATAAGACGAGCGCTGAGCTGCAATCCAAGGCAGATGAAATTAAAGCAGGAGTGGACGAAGCGCAGCTGAAAGCTCAGAAGTCTGTAACATCTGCGCAGTCTTTATTACAGAACAAGGTACAGGAAGCCGAATCGAAAGCAAAAGAAGCACAGTCTCAAGCACAGAAAGTGGTGTCTGATACTAGTACTTTATTAGAATCCAAAGCCCGAGAAGCTGAAAGTAAAATACAAGATATTCAAAAAAAAGCTGAGGACAATGTTGCATCGGCTCGCACTCAAATTCAGTCTAAAGTTCATGAAGTCGAGTCTGCTGCTGAAGATCTTAAATCAAAAGCTGAACAAGGTGTTTCAGATATTAGCGCACGTCTTCAATCAGAGGCTGAGAAGGCTCAATCCAAAGCTGGAAAGACTGTATCGAAAGTATCCAACCAGCTTGATCAGAAAGCCCATGAAGCTGAAGCAGCAGTTCAGAGTGCACAATCTAAAGCTGAGACAGCAGTTCAAAACGCCCAATCCAAAGCTGAAGCAGCGGTATCAAGCGCAGCAGCCCAGTTAGAAAGCAAAGCTCGAGAAGCTGAAAGTGCAGTTCAGAACGTCCAAGCAAAAGCACAGGAAAATGTGTGTAAAGTGACAAATCAACTTGAAACAAAAGCAAAAGAAGCTGAGGTGGGAATTAAGAACGTTCAGTCTGAAGCTCAGAAGACCGCTGCAAATGTTACTACACAACTACAAACAAAAGCACGCGATTTGGAGAGCAAAGCACAAGATGCCCAATCTAGAGCAGAAAGTGCTGTTTCTACTGCGAGCATTCAGCTACAAATGAAAGCTGAGGAAGCTGAATCTAAAGCCCGTGAATTGCAATTTAAAACTGAACAAGCTGCATTCCAAGCGCAAAAGAAAGCTGAAGATAAAATCTCTGGTATTCAAATTGCAGCGGTAGGCCTTGCTTCTTCTGCAGAATCTCAGTTAAAATCCAGTGTACAAGAAGCCGAGGCAAAAATCAAAGATGTAAAAGGCAAGACTGGAGATTGTATATCTAGCGCAAATTTGACACTGCAAGCAAAAACTCAAGAAGCCGAGGAAAGCCTAGACAAATTAAAAAAAGATGCCAGTGAAACGTATTCTCAGGTTCAGAATGCAGCTAAGGAAAAGGAAAATGAAGTGCAAGTCAAGTCCACAGAAGCTTTCGAAAATATAATGCCTAAATTAACCTTGGGTGCCTTAGCGAGTGGTGCACAAACTAATGTACTATCTGGGGTACAAGAAAAGTCTCAGGAAGTTCTTTCAGCTTTGCAAGATGTACCAAAGCAAGCTCAGGATACAGTTGAGCAAGTAAAGACGAAAGCACAAGATATTGTCTCTGATCTAAAACAAATCCCCACTGTTGCTAAAGAAGCTGTGTCTCAAGTGCAGACTTCAGTACTTCAGACAGGAAAAGACTCTGCTGGCTCCATTGTTGAGGGAATCCAAGCAAAGGCTCAGGAATCAATTTTACAGGTGGTTGATGATGGTGCTGCAAATGTCAATGAAGCAGTGGTTAAAATTCAAGCGGGTGTCCGTGGTTATTTAACAAGGAAATCTCTGAAAGAGAAGAAAGAAAAAACGGAGCCTGCGGCTGGAGACGATGGACCAAAAAGCGGCGATCTGCTCGTGGACATTGAAAACCGGGTGGAAGAAAGCATTATGGATGAGAACCTTCTGACATCCGATAAAGACCTTATGGAATTCCTTCAGGAGGGTAATATTGATAATCCCCAGCTAAATGAACAGGAGCTTTCTTGGTTGGAAGAAGATGCGTGCGATGGCCAGGAGCAGGCCGCTACTAAAATCCAAGCTGCATTTCGTGGTTATAAGGTGCGGAAAGATATAAGC
>tentoriicolaisotig04417
GAAGGAAAGGTACAAGAAGCTGATGCAGAACTGCATAAAGCAAAGTCAGATGCTGAGAAAGCTGCCAAAGATACTGCCACTGAAATTCAAAATAAAGCAGAACAAGCAGTGAACGATGCACGATGTAAAGCTCAAGACTTAGCAAATAAAACGAGCGCTGAGCTGCAATCCAAGGCAGATGAAATTAAAGCAGGAGTGGGCGAAGCGCAGTTAAAAGCTCAGAAGTCTGTAACATCTGCGCAGTCGCTATTACAGAACAAGGTACAGGAAGCCGAATCGAAAGCAAAAGAAGCGCAGTCTCAAGCACAGAAAGTGGTGTCTGATACTAGTACTTTATTAGAATCCAAAGCCCGAGAAGCTGAAAGTAAAATACAAGATATACAAAAAAAAGCTGAGGACAATGTTGCATCAGCTCGCACCCAAATTCAGTCTAAAGTTCATGAAGCCGAGTCTGCTGCTGAAGATCTTAAATCAAAAGCTGAACAAGGTATTTCAGATATTAGCGCACGTGTCCAATCAGAAGCTGAGAATGCTCAGTCCAAAGCTGAAAAGACTGTATCGAAAGTATCCAACCAGCTTGATCAGAAAGCCCGTGAAGCTGAAGCAGCAGTTCAGAGTGCACAATCTAAAGCTGAGACAGCAGTTCAAAACGCCCAATCCAAAGCTGAAGCAGCGGTATCAAGCGCAACAGCCCAGTTGGAAAGCAAAGCTCGTGAAGCTGAAAGTGCAGTTCAGAACGTCCAAGCCAAAGCACAGGAAAATGTGTCTAAAGTGACAAGTCAACTTGAAACGAAAGCAAAAGAAGCTGAGTCGGCAATTAAGAACGTACAATCTGAAGCTCAGAAGAGCGCTACAAATGTTACTACACAGCTTCAAACAAAAGCACGCGATTTGGAGAGCAAAGCACAAGATGTCCAGTTTAGAGCAGAAAGCGCTGTTTCTACTGCGAGTATTCAGCTACAAATGAAAGCTGAAGAAGCTGAATCTAAAGCTCGTGAATTGCAATCTGAAACTGAACAAGCTGCATTCCAAGTGCAAAAGAAAGCTGAAGATAAGATCTCAGGTATTCAAAGTGCAGCGATAGGCTTTGCTTCTTCGGCAGAATCTCAATTAAAATCCAGTGTACAGGAAGCTGAGACAAAAATCAAAGATGTAAAAGGCAAGACTGAAGCTTGTATAACTAGCGCAAATTTGACGCTGCAAGCAAAAACTCAAGAAGCCGAGGAAAGCCTAAACAAATTAAAAAGCGATGCCAGCGAAGCGTTTTCTCAGGTTCAGAATGCAGCTAAGGAAAAGGAAAACGAAGTGCAAGTCAAGTCCACAGAAGCTTTCGAAAATGTAATGCCTAAATTAGCCTTGGGTGCCTTAGCAAGTGGTGCACAGACTAATGTATTAACTGGGGTCCAAGAAAAGTCTCAGGAAGTTCTTTCAGCTTTGCAAGATGTACCAAAACAAGCTCAGAATACTATTGAGCAAGTAAAGACGAAAGCACAAGATATTGTCTCTGATCTAAAGCAAATTCCCACTGTTGCTAAAGAGGCTGTTTCTCAAGTACAGACTTCAGTACTTCAGACAGGAAAAGGCTCTGCTGGGTCCATTGTGGAGGGTATCCAATCAAAGGCTCAGGAATCAATTTTACAGGTGGTTGATGATGGTGCTGCAAATGTCAATGAAGCAGTGGTTAAAATTCAAGCGGGTGTCCGTGGTTATTTAACGAGGAAATCTTTGAAAGAGAAAAAAGAAAAAACGGAGCCTGCGGCAGGAGACGATGGACCAAAAAGCGGCGATCTGCTCGTGGACATTGAAAATCGAGTGGAAGAAAGCATTATGGACGAGAACCTCCTGACATCCGATAAAGACCTTATGGAATTCCTTCAGGAGGGGAATATTGATAATCCCCAGCTTAATGAACAGGAGCTTTCTTGGTTGGAAGAGGATGCGTGCGATGGCCAGGAGCAGGCCGCTACTAAAATCCAAGCTGCATTTCGTGGTTATAAGGTGCGGAAAGATATAAGC

>lineatusisotig01839
ATGGAGGTTGTCCAAGGTCGGAGTATTAATTTAGCTCTCTCGGTGAGAGGGCGATCAGCTCTTCGTTTGGCGGGATTGGAAGAAGAGATTATAGACAAACATGGCATTCCGATGAGAGGTCGAATGATACATTCCTTAGATGGTAAACGGACGCCTGTTCCATATGATAGAAGAGGGCAGTGTATATATTCTGTGGGCAGAAGATTTTTGAACGAAACTCTTTTGACAGCTGCTGAGAAGAATTCAAATGTGGAAATCTTTTTCAAGCATAAATTTTTGGACTGTAATTTTAAAGAAGGAAAATACAAAGTCTTAGAGCCTGATGGGTTAGTTCAAGAAGAAAAAGCTGACTTATTAATTGGTTGT
>mimosarumisotig06124
ATGGAGGTTGTCCAAGGTCGGAGTATTAATTTAGCTCTGTCGGTGAGAGGGCGATCAGCTCTTCGTTTGGCGGGATTGGAAGAAGAGATTATAGATAAGCATGGCATTCCGATGAAAGGTCGAATGATACATTCCTTAGATGGTAAACGGACGCCTGTCCCATACGACAGAAAAGGCCAGTGTATATATTCAGTGGGCAGAAGATTTTTGAACGAAACTCTTTTGACAGCTGCCGAGAAGAACTCAAACGTGGAAATCTTTTTCAAGCATAAATTTTTGGACTGTGATTTTAAAGAAGGAAAATACAAAGTATTAGAGCCTGATGGGTTAGTTCAAGAAGACAAAGCTGATTTATTAATCGGTTGC
>tentoriicolaisotig02852
ATGGAGGTTGTCCAAGGTCGGAGTATTAATTTAGCTCTCTCAGTGAGAGGGCGATCAGCTCTTCGTTTGGCGGGATTGGAAGAAGAGATTATAGATAAGCATGGCATTCCGATGAGAGGTCGAATGATACATTCCTTAGATGGTAAACGGACGCCTGTTCCATACGATAGAAAAGGCCAGTGTATATATTCAGTGGGTAGAAGATTTTTGAATGAAACTCTTTTGACAGCCGCCGAGAAGAACTCGAACGTGGAAATCTTTTTCAAGCACAAATTTTTGGACTGTGATTTTAAAGAGGGAAAATACAAAGTCTTAGAGCCTGATAGTTTAGTTCAAGAAGATAAAGCTGATTTATTAATTGGTTGC

>lineatusisotig01861
ATGATGCCTTTTTCTATGGCATCCCCATGGAATTTCGCATCTACTAGTGATACCTTTAAAAGAACAACGAGACCACTTGTAACTGGAACTTCTGTGTTAGGCATTGCATTTGATGGTGGTGTAATGATTTGTGCTGATACTCTAGGCTCTTATGGATCATTAGCACGTTTCACTAATTGTCAAAGGGTTTTAAAAGTTAATGACCAAATAATTCTTGGAGCTGGTGGTGACGTTGCTGATTTTCAGTTTGTATCTTCAATGATCGAACGACAAGTAATAGAAGAGGAATGTTTGAATGATGGTTTCAATTTAAAGCCCAAGTCATTGCATTGTTGGTTAACACGAACTTTATATAATAGAAGGTCAAAATTTGATCCTTTGTGGAATGACTTTGTTGTTGGTGGCATGCAAGATGGAAAACCTTTCTTAGGATTTGTAGATAAAATTGGAACATCTTTTGAAAGCCCAACAATTGCAACTGGATATGGAGCTTACTTGGCTCAGCCTATTCTCAGAGATGCAATTGAAAAAAAACCTGATATGTGTGAAAATGAAGCTCGGGACTTACTGAAACATTGTGTGCGTATCTTGTATTACAGAGATGCAAGATCCTTTCCCAAGTACACTTTGGGCTTAGTGACTAAAGAAGGTGTAAGAATTGACACTCCACTAGAAATTGATTCTGATTGGACTGTAGGAAAACATATTATCTGC
>mimosarumisotig04287
ATGATGCCTTTTTCTACGACATCCGCATGGAATTTTGCATCTACTAACGATACCTTTAAAAGGACGACGAAACCACTTGTAACTGGGACTTCTGTGTTAGGCATTGCATTTGATGGTGGTGTAATGATTTGTGCTGATACTTTAGGCTCTTATGGATCGTTAGCACGTTTCACCAATTGCCAGAGGGTTTTAAAAGTTAACGATCAAATAATTCTTGGAGCTGGTGGTGACTTTGCCGATTTCCAGTTTGTATCTTCAATGATCGAACGACAAGTAATAGAAGAAGAATGTTTGAATGATGGTTTCAACTTAAAGCCCAAGTCATTGCATTGCTGGTTAACACGAACTTTATATAATAGAAGGTCGAAATTTGATCCCCTGTGGAATGATTTTGTTGTTGGTGGTATGCAGGATGGAAAACCTTTCTTAGGATTTGTAGATAAAATTGGAACATCTTTTGAAAGCCCAACAATTGCAACTGGGTATGGAGCTTACCTGGCTCAGCCTATTCTTAGAGAGGCAAGTGAAAAGAAACCTGACATGTGTGAAAGTGAAGCCCGGGACTTATTGAAACATTGTGTGCGTATCTTGTATTACAGAGATGCAAGATCCTTTCCTAAGTACACTTTGGGCCTAGTGACTAATGAAGGTGTAAGAATCGACACTCCACTGGAAATTGATTCTGATTGGACTGTAGGAAAACATATTGTCTGC
>tentoriicolaisotig06572
ATGATGCCTTTTTCTACGACATCCCCATGGAATTTCGCATCTACTAATGATACCTTTAAAAGAACAACGAGACCACTTGTAACTGGGACTTCTGTGTTAGGCATTGCATTTGATGGTGGTGTAATGATTTGTGCTGATACTTTAGGCTCTTATGGATCGTTAGCACGTTTCACTAATTGCCAGAGGGTTTTAAAAGTTAATGATCAAATAATTCTTGGAGCTGGTGGTGACTTTGCCGATTTCCAGTTTGTAGCTTCAACGATCGAACGACAAGTAATAGAAGAAGAATGTTTGAATGATGGTTTCAACCTAAAGCCTAAGTCATTGCATTGCTGGTTAACACGAACTTTATATAATAGAAGGTCGAAATTTGATCCTCTATGGAATGATTTTGTTGTTGGTGGTATGCAAGATGGAAAACCTTTCTTAGGATTTGTAGATAAAATTGGAACATCTTTTGAAAGCCCAACAATTGCAACTGGGTATGGAGCTTACCTGGCTCAGCCTATTCTTAGAGATGCAATTGAAAAGAAACCTGACATATGTGAAAGTGAAGCCCGGGATCTACTGAAACATTGTGTGCGTATCTTGTATTACAGGGATGCAAGATCCTTCCCTAAGTACACTTTGGGCCTAGTGACTAAAGAAGGTGTAAGAATCGATAGTCCACTGGAGATTGATTCTGACTGGACTGTAGGAAAACATATTGTCTGC

>lineatusisotig01863
ATGAGTTGGAATCCTTTGAGGAAACTTCAGAGATATGGATCAAAACCTTATCTCGTGCAAGGGGATGAGGTAGTGCTTGAGAAGCATGTTTCAAAACTTGAGCAGTTAGAAAACTCGACAAAAAAACTGTATAAAGACACAAAGAAATATGAAAATTGTATCCTTGAGGTTAGTCATAGTGAGAAGAAAATGACATCAGATTTGTCCAACAGTCTGCTGTGTCATGATGAAGAGAAGCTTCGATCATTGGTTGAAGAATGGCATTCCTTTATTTCTCAAGCTAATGCTTTTGATGAAGATTTAGTGCTAGTGACACGACGCACTGTTGTTGAACCATTAAAAAAATTTCAAGGTGTATTTGCAGACACAAGAGGTGCCTTAAAAAAGCGAGAGCAAGCTATGCAGGACTGTGTCAAAGCTAATCAAAGAGTTCAAAAGCTTGAAGAAAAAGAAAAGACGGGTGCAAATATAGTTAAACTTGAAGCAGCTCGACAGAATTTAGCAAATCTGGAGGAGGATTTTCGAGGCCAGGATAGAGTTCTGAAGTCAGAATTGCCTCTGTTATATGAAGGACGGATAGAATATTTTCAGCCATGTTTAGAAGCCCTCATAAAAGCTCAGGTAGAGCACAGTGGAAACTCTGCTAATTTGTTCAAAGACACAGTTCCTAGTTTGAATAGTTTTACTTTCTCTGACATGGAACTGATGGAATTGCAAAATCAAAGACTTTCCGAGATCCACTCTTTGTCAATTGTTGGCGAT
>mimosarumisotig04594
ATGAGTTGGAATCCTTTGAGAAAACTTCAGAGGTATGGATCAAAACCTTATCTCGTGCAAGGGGATGAGGTAGTGCTTGAGAAGCATGTTTCAAAACTTGAGCAGTTAGAAAACTCTACCAAAAAACTGTATAAAGACACAAAGAAATATGAAAATTGTATCCTTGAGGCTAGTCATAGTGAGAAGAAAATGACATCAGATTTGTCCAACAGTCTGCTGTGTCATGATGAAGAGAAGCTTCGATCATTGGTCGAAGAATGGCATTCTTTTATATCCCAAGCTAATGCTTTTGATGAAGATTTAGTGCTAGTGACACGACGTACTGTTGTTGAACCGTTAAAAAAATTTCAAGGTGTATTTGCAGATACAAGAGGTGCCTTAAAAAAGCGAGAGCAAGCTATGCAGGACTGTGTCAAAGCTAATCAAAAAGTTCAAAAGCTCGAGGAAAAAGAAAAGACTGGTGCCAATATAGTTAAACTTGAAGCAGCTCGACAGAATTTAGCAAATTTGGAGGAGGACTTTCGAGGCCAGGATAGGGTTTTGAAGTCAGAATTGCCTCTGTTATATGAAGGTCGGATAGAATATTTTCAGCCATGCTTAGAAGCACTCATAAAAGCTCAGGTGGAACACAGTGGAAACTCTGCCAATTTGTTCAAAGATACAATTCCTAGTTTGAACAGTTTTACTTTCTCTGACATGGAACTGATGGAATTACAAAATCAAAGACTTTCTGAGATCCATTCTTTGTCAATTGTTGGTGAT
>tentoriicolaisotig04563
ATGAGTTGGAATCCTTTGAGGAAACTTCAGAGATATGGATCAAAACCTTATCTCGTGCAAGGGGATGAGGTAGTGCTTGAGAAGCATGTTTCAAAACTTGAGCAGTTAGAAAACTCTACCAAAAAACTGTATAAAGACACAAAGAAATATGAAAATTGTATACTTGAGGTTAGTCATAGTGAGAAGAAAATGACATCAGATTTGTCCAACAGTCTGCTGTGTCATGATGAAGAGAAGCTTCGATCATTGGTCGAAGAATGGCATTCTTTTATATCTCAAGCTAATGCTTTTGATGAAGATTTAGTGCTAGTGACACGACGCACTGTTGTTGAACCATTAAAAAAATTTCAAGGTGTATTTGCAGATACAAGAGGTGCCTTAAAAAAGCGGGAGCAAGCTATGCAGGACTGTGTCAAAGCTAATCAAAAAGTTCAAAAGCTCGAGGAAAAAGAAAAGACTGGTGCCAATATAGTTAAACTTGAAGCAGCTCGACAGAATTTAGCAAATTTGGAGGAGGACTTTCGAGGCCAGGATAGGGTTTTGAAGTCAGAATTGCCTCTGTTATATGAAGGTCGGATAGAATATTTTCAGCCATGCTTAGAAGCCCTCATAAAAGCTCAGGTGGAACATAGTGGAAACTCTGCTAATTTGTTCAAAGATACAATTCCTAGTTTGAACAGTTTTACTTTTTCTGACATGGAACTGATGGAATTACAAAATCAAAGACTTTCTGAGATCCATTCTTTGTCAATTGTTGGTGAT

>lineatusisotig01876
ATGGCGATTGCTGAAACGGAGAACGTCATATGCAATGGAGCCCCTCCCGTGGAGGAATCTCGCGTACACTCAGCAAAGGTGCGCGTCACATTTATCGAGAGTCAGCACGTAGCACAGGTAGCTTGTGCTCCTCCTTCACCTGACGTCACATTGGACTTCGGATCCGACACGATGACGTCACCTGCTTTGGAACATTCTCCCGACTACAACAGGCAAATAAGTCACGAAAGTGGAGTGGACAACCCCTTTCGACCAGATGGCGAATTAAGCCGGGAAGCAGACACCATTGTAAGCCTTATCAAGGAAGGTAAACCAATTACTCCTGTGAAGGGAGAAGAATTGGACATCGATGGTGTGGTGGCCAATGGTATTTCTCATGACCAGACAGACTCTATGATCACTGGACCTGCTTCTCCAAATGGGAAAGAGGTTAAAGAGGTGGTGATAACTCCAAACAGCACCTCTCCACTGGAATCCAAACCGAAAGCTGGTGCAAACGGCAGCACTCCCAAGGATCAGAATTCAGCTCCGGGAATAGTAGAAGTGCAGCATGGCGTCATAGTTCCACCGACTGATGCCCCAGCTGTGGAGCAGGTGGTTATCAAGAAAAAGCCAAAATGCAAGTGCTGTGTTATC
>mimosarumisotig01120
ATGGCGATTGCTGAAACTGAGAACGTCATATGCAATGAAGCTCCTCCCGTGGAGGAATCTCGCGTACACTCGGCAAAGGTGCGCGTCACATTTATCGAGAGTCAACACGTAGCACAGGTAGCTTGTGCTCCGCCTTCACCTGACGTCACATTGGACTTCGGATCCGACACGATGACGTCACCTGCTTTGGAACATTCTCCTGACTACAACAGGCAAATAAGTCACGAAAGTGGAGTGGACAACCCCTTTCGACCAGATGGCGAATTAAGCCGGGAAGCAGACACCATTGTCAGCCTTATCAAGGAAGGCAAGCCTATTACTCCTGTGAAGGGAGAAGAATTGGACATCGATGGTGTGGTGGCCAATGGTATTTCTCATGACCAGACAGACTCTATGATCACTGGACCTGCTTCTCCAAATGGGAAGGAGGTTAAAGAGGTGGTGATAACTCCAAACAGCACCTCTCCACTGGAATCCAAACCGAAAGCTGGTGCAAACGGCAGTACTCCCAAGGATCAGAATTCAGCTCCAGGAATCGTAGAAGTGCAGCATGGTGTCATAGTGCCCCCAACTGATGCCCCAGCTGTGGAGCAGGTGGTCATCAAGAAAAAGCCAAAATGCAAGTGCTGTGTTATC
>tentoriicolaisotig01169
ATGGCGATTGCTGAAACGGAGAACGTCATATGCAATGGAGCCCCTCCCGTGGAGGAATCTCGCGTGCACTCGGCAAAGGTGCGCGTCACATTTATCGAGAGTCAACACGTAGCACAGGTAGCGTGTGCTCCGCCTTCACCTGACGTCACATTGGACTTCGGATCCGACACGATGACGTCACCTGCTTTGGAACATTCTCCTGACTACAACAGGCAAATAAGTCACGAAAGTGGAGTGGACAACCCCTTTCGACCAGATGGCGAATTAAGCCGGGAAGCAGACACCATTGTCAGCCTTATCAAGGAAGGCAAGCCTATTACTCCTGTGAAGGGAGAAGAACTGGACATCGATGGTGTGGTGGCCAATGGTATTTCGCACGACCAGACAGACTCTATGATCACTGGACCTGCTTCTCCAAATGGGAAGGAGGTCAAAGAGGTGGCGATAACTCCAAACAGCACCTCTCCACTGGAATCCAAACCGAAAGCTGGTGCAAACGGCAGTACTCCCAAGGATCAGAATTCAGCTCCAGGAATCGTAGAGGTGCAGCATGGTGTCATAGTGCCCCCGACTGATGCCCCAGCTGTGGAACAGGTGGTCATCAAGAAGAAGCCAAAATGCAAGTGCTGTGTTATC

>lineatusisotig01891
ATGTATTTATTCACACAGTTATGTAAAATGCTAATATTAGCTACATTTTTTCCTGCAACTGATATCAGTGGCTTGGGACGAATGGAAACATTGACGGAATTTTTGAAAAATACGGTAGATGTTGCAGATTTGATAGGCCTTCATGTAGTTATGACAAAATTTGCTGGGAAAGGTGAAACAAAATTTTTGGTTGCTGGATTGGGATGGGCATCAGCAGAACTGCTAATGACTCGTCTGGTACCTCTGTGGGTTGGAGCTCGAAGTGTGGAATTTGATTGGAAATATTTGCAGATGAGTTTTGACTCTAACATTTGTTTGGTCCATCACATTACAACAGCAACTTTAGTTTGGCTGTGGAGTCGGCATGATCTTAGAAAGACTCATTTACCCATAGTAATGGTCCTGTTGGCTGTTGGATGCTATCGACCATTAATAATAGAG
>mimosarumisotig03434
ATGTATTTATTCACACAGTTATGCAAAATGCTAATATTAGCTACATTTTTTCCTGCAACTGATATCAGTGGCTTGGGACGAATGGAAACATTAACGGAGTTTTTGAAAAATACAGTAGATGTTGCAGATTTGATAGGCCTTCATGTAGTTATGACAAAATTTGCTGGAAAAGGTGAAACTAAATTTTTGGTTGCTGGATTAGGATGGGCATCAGCAGAACTGCTAATGACTCGTCTGGTACCTCTGTGGGTTGGAGCTCGAAGTGTGGAATTTGATTGGAAATATTTACAGATGAGTTTTGACTCTAACATTTGTTTGGTCCATCACATTACAACAGCAACTTTAGTTTGGCTTTGGAGTCGGCATGATCTTAGAAAGACTCATTTACCCATAGTAATGGTCCTGTTGGCTGTTGGATGCTATAGACCGTTAATAATAGAG
>tentoriicolaisotig06378
ATGTATTTATTCACACAGTTATGCAAAATGCTAATATTAGCTACATTTTTTCCTGCAACTGATATCAGTGGTTTGGGACGAATGGAAACATTAACGGAGTTCTTGAAAAATACAGTAGATGTTGCAGATTTGATAGGCCTTCATGTAGTTATGACAAAATTTGCTGGGAAAGGCGAAACAAAATTTTTGGTCGCTGGATTAGGATGGGCATCAGCAGAACTGTTAATGACTCGTCTGGTACCTCTGTGGGTTGGAGCTCGAAGTGTGGAATTTGATTGGAAATATTTACAGATGAGTTTTGACTCTAACATTTGTTTGGTCCATCATATTACAACAGCAACTTTAGTTTGGCTTTGGAGTCGGCATGATCTTAGAAAGACTCATTTACCCATAGTAATGGTCCTGTTGGCTGTTGGATGCTATAGACCTTTAATAATAGAG

>lineatusisotig01897
ATCTTCTCAAAGATGAATAAAACTTTGGCTTCCCTTTTCCTGGTCATGCTTTGTACTGCCATGGCCATGGCAACATATCACAAATCATATCGCGGAGGTCACAAAATCCATTTAGGAGGAGCTGGTTATGCCTATCGTCCAAGCTACGCACACAGCAAGCCTGTTCTACATCATGCACCCGTGCCTGTTGTTTACGCCAGAAAATCTTATAGCAAACCACATGTGACACACTACGTCAAACCTTCGTATCACCATGCAGCTCCTCATGCAGCATACAGCAAACCTATCTATTACTTGGGTGGGCATGCTGGTCATGGAATTGCTCACAAGCCCGCAGTCTACGCGTCCCATGGATATGCATACAAACCAGCAGTTCATGCATATGCTCCACACGCCGCAGCGTACGCCCACAAAAGTTATCCCCAT
>mimosarumisotig04043
ATCATTTCAAAGATGAATAAAACTTTGGCTTCCCTTTTCCTGGTCATGTTTTGTACTGCCATGGCCATGGCAACATATCAAAGATCATATCACGGAGGTCACAAAATCCACTTAGGAGGAGCTGGTTATGCCTATCGTCCAAGTTATGCTCACAGCAAGCCTGTTCTACATCATGCACCCGTGCCAGTGGTTTACGCCAGAAAATCTCATAGCAAACCACATGTGACACACTACGTCAAACCTTCGTATCACCATGCAGTACCTCATGCAGGATACAGAAAGCCTGTCTATTATTTGGGTGGGCATGCTAGTCATGGAGTTGCTCACAAGCCTGCAGTCTACGCTTCTCATGGATATGCATACAAACCAGCAGTTCATGCATATGCTCCACACGCCGTAGCGTATGCCCACAAAAGTTATCCCCAC
>tentoriicolaisotig01416
ATCTTCTCAAAGATGAATAAAACTTTGGCTTGCCTTTTCCTGGTCATGCTTTGCACTGCCATGGCCATGGCAACATATCGCAAATCATATCACGGAGGTCACAAAATTCACTTAGGGGGAGCTGGTTATGCATATCGTCCAAGCTACGCTCACAGCAAGCCTGTTTTGCATCATGCACCCGTGCCAGTGGTTTACGCCAGAAAATCTCACAGCAAACCACACGTGACACACTACGTCAAACCTTCGTATCATCACTCAGTACCTCATGCAGGATACAGCAAGCCTGTCTATTATTTGGGTGGCCATGCTAGTCATGGAGTTGCTCACAAGCCTGCAGTCTACGCTTCTCATGGCTATGCATACAAACCAGCAGTTCATGCATATGCTCCACATGCCGTAGCGTATGCCCACAAAAGTTATCCCCAT

>lineatusisotig01904
ATGTCCGAGGTTGAAGAGGTCAAGAAAACGGTCAAGAAGACCACCAAAAAGAAGACTAGAGTCCAAGTGGAAGTTGAGACCGAGGAAAGCAAGAATAATCCGGATCCTTCTCAAGGAGAGAAGAATGAGCTGATTTTCTCTGGTGAATATACGAAAGCAATGTCCAAGGATTGGCATTCAGCTCACTTCTGCTGCTGGCAATGCGACGAGTCTCTGACTGGACAACGCTATGTGCTGAGGGACGAGCATCCATACTGCGTCCGATGTTACGAACAAGTGTTTGCCAATAGCTGCGAAGAATGCGGGAAACTCATCGGCATCGATTCAAAGGATCTATCTTACAAGGAAAAGCACTGGCATGAAGCATGTTTTCTGTGCAACAAATGTCGAGTATCTCTTGTGGATAAGCCCTTTGGTTCTAAAGCCGAGAAAGTTTACTGTGCCAATTGTTATGACGCATCATTTGCCACTCGATGTGATGGCTGTGGAGAAGTATTCAAAGCGGGTACAAAAAAGATGGAATACAAAGGCCATCAATGGCACGATCAATGTTTCTGCTGCTGCATGTGCAAAACTCCTATTGGAACAAAAAGCTTCATCCCACGTGATAATGATATATATTGCACAGGTTGCTATGAAGAGAAATATGCTACCAGATGTATTAAATGCAACCAGATTATTACAAGCGGTGGTGTAACATATCGCAACGAACCGTGGCACAGAGAGTGCTTTTGTTGTACTAATTGCAATACATGTCTTGCTGGTCAGCGTTTCACATCACGAGATGACAAACCCTACTGCGCAGAGTGCTTTGGGGAACTCTTCGCCAAGAGATGCATAGCCTGCTCAAGGCCTATAACTGGTATCGGCGGCACTCGTTTCATCTCTTTCGAAGACCGTACTTGGCATAATGATTGCTTTATCTGTGCTATGTGTAAAGCCTCTCTGGTGGGCAAAGGCTTCATCACTGACGGTCCTGATATATTGTGCCCTGAATGTGCTAAGCAGAAGCTC
>mimosarumisotig03658
ATGTCCGAGGTTGAAGAGGTCAAGAAAACGGTCAAGAAGACCACCAAAAAGAAGACCAGAGTCCAAGTAGAAGTTGAGACCGAGGAAAGCAAGAATAATCCGGATCCTTCTCAAGGAGAGAAGAATGAGCTGATTTTCTCTGGTGAATATACGAAAGCAATGTCCAAGGACTGGCATTCAGCTCACTTCTGCTGCTGGCAATGCGACGAGTCTCTGACTGGACAACGCTATGTGCTGAGGGACGAGCATCCATACTGCGTCCGATGTTACGAACAAGTGTTTGCCAATAGCTGCGAAGAATGCGGGAAACTTATCGGCATCGATTCAAAGGATCTATCTTACAAGGAAAAGCACTGGCATGAAGCATGTTTCCTGTGCAACAAATGTCGAGTATCTCTTGTGGATAAGCCCTTTGGTTCTAAAGCCGAGAAAGTTTACTGTGCCAATTGTTATGACGCATCTTTTGCCACTCGATGTGATGGCTGTGGAGAAGTATTTAAAGCGGGTACAAAAAAGATGGAATACAAAGGCCATCAATGGCACGATCAGTGTTTCTGCTGCTGCATGTGCAAAACTCCTATTGGAACAAAAAGCTTCATCCCCCGTGATAATGATATATATTGCACAGGTTGCTATGAAGAGAAATATGCTACTAGATGTATTAAATGCAACCAGATCATTACAAGTGGTGGCGTAACATATCGCAACGAACCCTGGCACAGAGAGTGCTTTTGTTGTACTAATTGCAATACATGCCTTGCTGGTCAGCGTTTCACATCAAGAGATGACAAACCCTATTGCGCAGAGTGCTTTGGGGAACTCTTCGCCAAGAGATGCATAGCCTGCTCAAGGCCTATAACTGGTATCGGCGGCACTCGTTTCATCTCTTTCGAAGATCGTACTTGGCACAATGATTGCTTTATCTGTGCTATGTGTAAAGCCTCTCTGGTGGGCAAAGGCTTCATCACTGACGGTCCTGATATATTGTGCCCTGAATGTGCTAAGCAGAAGCTC
>tentoriicolaisotig02149
ATGTCCGAGGTTGAAGAGGTCAAGAAAACGGTCAAGAAGACCACCAAAAAGAAGACCAGAGTTCAAGTAGAAGTTGAGACCGAGGAAAGCAAGAATAATCCGGATCCTTCTCAAGGAGACAAGAATGAGCTGATTTTCTCTGGCGAATATACGAAAGCAATGTCCAAGGACTGGCATTCAGCTCACTTCTGCTGCTGGCAATGCGACGAGTCTCTGACTGGACAACGCTATGTGCTGAGGGACGAGCATCCATACTGCGTCCGATGTTACGAACAAGTGTTTGCCAATAGCTGCGAAGAATGCGGGAAACTTATCGGCATCGATTCAAAGGATCTATCTTACAAGGAAAAGCACTGGCATGAAGCATGTTTCCTGTGCAACAAATGTCGAGTATCTCTTGTGGATAAGCCCTTTGGTTCTAAAGCCGAGAAAGTTTACTGTGCCAATTGTTATGACGCATCTTTTGCCACTCGATGTGATGGCTGTGGAGAAGTATTTAAAGCGGGTACAAAAAAGATGGAATACAAAGGCCATCAATGGCACGATCAGTGTTTCTGCTGCTGCATGTGCAAAGCTCCTATTGGAACAAAAAGCTTCATCCCACGTGATAATGATATATATTGCACAGGTTGCTATGAAGAGAAATATGCCACTAGATGTATTAAATGCAACCAGATTATTACAAGCGGGGGCGTAACGTATCGCAACGAACCCTGGCACAGAGAGTGCTTTTGTTGTACCAATTGCAATACATGCCTTGCTGGTCAGCGTTTCACATCAAGAGATGACAAACCCTACTGCGCAGAGTGCTTTGGGGAACTCTTCGCCAAGAGATGCATAGCTTGCTCGAGGCCTATAACTGGTATCGGCGGCACTCGTTTCATCTCTTTCGAAGATCGTACTTGGCATAATGATTGCTTTATCTGTGCTATGTGTAAAGCCTCTCTGGTGGGCAAAGGCTTCATCACTGACGGTCCTGATATATTGTGCCCTGAATGTGCTAAGCAGAAGCTC

>lineatusisotig01925
CTGAAAAATCTGAACTTTTTtGCTTTTAATTTGGATTGGAAAGTAGTAGACTCGGTGCTTATGGAAAAAAGAATTAGACCATGGATTAATAAAAAAATTGTAGAATATATAGGTGAAGAAGAACCTACGTTAGTAGAATTTATTTGTTCAAAAATAATGGCTGGTAGTGCTGCACAAAGTATATTGGATGATGTTTCTATGGTCTTAGATGAAGAAGCTGAAGTTTTTGTTGTTAAAATGTGGCGACTACTCATTTATGAAATAGAAGCAAAAAAATTGGGATTAGTGTGTAAA---GATTCTGCATCTCAGGAAAATACTACTCAAAGCAAA
>mimosarumisotig02047
CTGAAAAATCTGAACTTTTTTGCTTATAATTTAGATTGGAAAGTAGTAGACTCGGTGCTTATGGAAAAAAGAATTAGACCATGGATTAATAAAAAAATTGTAGAATATATAGGTGAAGAAGAACCTACTTTAGTAGAATTTATTTGTTCAAAAATAATGGCTGGGAGTGCTGCACAAAGTATATTGGATGATGTTTCTATGGTCTTAGATGAAGAAGCTGAAGTTTTTGTTGTAAAAATGTGGCGACTACTCATTTACGAGATAGAAGCAAAGAAATTGGGATTAGTTTGTAAACCTGACTCAGCATCTCAGGAAAATACGACTCAAAGCAAG
>tentoriicolaisotig03826
CTGAAAAATCTGAACTTTTTtGCTTATAATTTAGATTGGAAAGTAGTAGACTCGGTGCTTATGGAAAAAAGAATTAGACCATGGATTAATAAAAAAATTGTAGAATATATAGGTGAAGAAGAACCTACCTTAGTAGAATTTATTTGTTCAAAAATAATGGCTGGTAGTGCTGCACAAAGTATATTGGACGATGTATCTATGGTCTTAGATGAAGAAGCTGAAGTTTTTGTTGTAAAAATGTGGCGACTACTCATTTATGAGATAGAAGCAAAGAAATTGGGCTTAGTGTGTAAACCCGACTCTGCATCTCAGGAAAATACGACTCAAAGCAAG

>lineatusisotig01930
ATGGTAAAGGAGACGACATATTATGATATATTGGGTGTAAAACCAAATTGTACAGTTGAAGAATTAAAGAAGTCGTACAGGAAATTGGCTTTAAAATATCATCCTGATAAAAATCCTTCTGAAGGAGAAAAATTTAAACAAATATCTCAAGCATATGAAGTTCTTTCTAATCCAGAGAAACGTCGAATTTATGATCAGGGAGGAGAACAAGCTATTAAAGAAGGTGGCGTTGGTGGTGCCAATGGAATGTCTTCTCCAATGGACATTTTTGATATGTTTTTTGGAGGTGGTACTAGGAAACGTGATAACAAAAGTGCAAATGTTGTTCACCAGTTAGGTGTTACACTTGAAGAACTGTACAATGGTGCAGTGAGAAAATTAGCTGTACAGAAAAATGTAATCTGTGATAAATGTGAAGGACGTGGTGGAAAAAAGGGGGCATTAGAAAAATGTGCAAAATGTAATGGTAGTGGTATGCAAACACATGTCCAACAGTTGGGTCCTGGTATGGTGCAGCGTATTCAAACTGTTTGTTCATCATGCTCTGGTCAAGGAGAATACATAAATCCTAAAGACAGATGTAAGAACTGTCATGGCAAGAAAGTGGTTCGTGAAAGGAAACTTATTGAAGTACATATTGATAAAGGTATGGAAGATGGACACAAGGTAACCTTTGCTGGTGAAGGTGATCAAGAGCCTGGTCTGGAACCTGGTGATATTGTCATTGTTCTTGAT
>mimosarumisotig04245
ATGGTAAAGGAGACAACATATTACGATATATTGGGTGTAAAACCAAATTGTACAGTTGAAGAATTAAAGAAATCATACAGGAAATTGGCTTTAAAATACCATCCTGATAAAAATCCTTCTGAAGGAGAAAAGTTTAAACAAATATCTCAGGCATATGAAGTTCTGTCTAATCCAGAAAAACGTCGAATTTATGATCAGGGAGGAGAACAAGCTATCAAAGAAGGTGGTGTTGGTGGTGCCAATGGAATGTCTTCCCCAATGGACATTTTCGATATGTTTTTTGGAGGTGGTACTAGGAAACGTGATAACAAAAGTGCAAATGTTGTTCACCAGTTAGGTGTTACGCTTGAAGAACTGTACAATGGTGCAGTGAGAAAGTTAGCTGTACAGAAAAATGTTATCTGTGATAAATGTGAAGGGCGTGGTGGAAAAAAAGGGGCATTAGAAAAATGTGCAAAATGTAATGGTAGTGGTATGCAAACACATGTCCAGCAGTTGGGTCCTGGTATGGTACAACGTATCCAGACTGTTTGTTCATCATGCTCTGGTCAAGGAGAATACATAAATCCCAAAGACAGATGTAAAAACTGTCATGGCAAGAAAGTGGTTCGTGAAAGAAAACTTATTGAAGTACATATTGATAAAGGTATGGAAGATGGACATAAGATAACCTTTGCTGGTGAAGGTGATCAAGAGCCAGGTCTGGAACCTGGTGATATTGTTATTGTTCTTGAT
>tentoriicolaisotig02052
ATGGTAAAGGAAACTACATATTACGATATATTGGGTGTAAAACCAAATTGTACAGTTGAAGAATTAAAGAAATCTTACAGGAAATTGGCTTTAAAATACCATCCTGATAAAAATCCTTCTGAAGGAGAAAAGTTTAAACAAATATCTCAGGCATATGAAGTTCTGTCTAATCCAGAAAAGCGTCGAATATATGATCAGGGAGGAGAACAAGCTATCAAAGAAGGTGGCGTTGGCAGTGCCAATGGAATGTCTTCCCCAATGGACATTTTTGATATGTTTTTCGGAGGTGGTACTAGGAAACGTGATAACAAAAGTGCGAATGTTGTTCACCAATTGGGTGTTACACTTGAAGAACTGTACAATGGTGCAGTGAGAAAATTAGCTGTACAGAAAAATGTTATCTGTGATAAATGCGAAGGACGTGGTGGAAAAAAAGGAGCATTGGAAAAATGTGCAAAATGTAATGGTAGTGGTATGCAAACACATGTCCAGCAGTTGGGTCCTGGTATGGTACAACGTATTCAGACTGTTTGTTCATCATGCTCTGGTCAAGGAGAATACATAAATCCCAAAGACAGATGTAAGAACTGTCATGGCAAGAAAGTGGTTCGTGAAAGAAAACTTATTGAAGTACATATTGATAAAGGTATGGAAGATGGACATAAGATAACCTTTGCTGGTGAAGGTGATCAAGAGCCTGGTCTGGAACCTGGTGATATTGTCATTGTTCTTGAT

>lineatusisotig01932
ATGGCGATACCGAACGTAAGCCTGATCTCTGTAGCCGTGATATTGTCCGTTTGTTGCTTGATTGCCAGTTCAGCACCCTCACAAGCCGCAGAAGATAACTTGAAAAAGTTGGCTACAGCCAGTAATAATTTGGCTTTGAATTTGCATCAAAAATTATCATCAGGATCATCGAGTAATGTTTTCTTTTCTCCATTCAGTATCTCTACTGCTTTTGGAATGCTTTACTACGGTGCAAGGGGAGAAACGGAGCAGGAACTTAGAACTGTTTTAGGATACGAGAAAGTTAATCTATCAAACCAGTTTGTTCATTCCTCTTTTTACCGATTACTAACAGAATCAATAAAGAGTGGAGAATCCGACAGCTATGTTCTGAACGCAGCAAATGCTATTTTGGCTGACAAAAGCTTACAGCTGATACCAAGTTATAAGAAAGAAGTTCAGACCTTATACCAGGCGTCTGTTCAGGATGTCGATTTCGTGAAAGATGGGCCTAAGATTGTGGAAGAAATAAACGACTGGGTAAAAGCTAAAACAAATGGCAAGATCGACAGCTTGGTTGATGATCTGGATGCGTCAACTGTCCTAGTCCTTTTGAATGCTGTCTACTTTAAAGGTACTTGGAAAACTGAGTTTGATGTGAAGAAAACTAAACCTCAGAAATTTTACAACAATGGATTGGAATCAGAAGCCAAAGAAATTCCAATGATGCACATGACTGCCCGATTCCCTTATACTGCTGTTTTTGATCTACAAGCTTTGGAATTGCCTTACAAAGGAGAAAACATCAGTATGCTTATTCTGTTGCCTGAAAATCGAGATGGACTAAAAGCTCTCGAAGAAAGTCTTACTTCGGATAAACTAGCCACCGTCCGACAGCAATTGTCTTCCACCAAAGTGATTGTTTCGCTTCCCAAATTTAAGGTGCAATATTCTCAAGAATTGTCTGGTCACATGCAATCATTGGGAGCCCAAAAAATATTTCATCCAGCAGCCGACTTTTCTGGAATGACAGATAGCAAGAATGTCTACGTTAGTCAGATTCTGCATAAGGCAGTAGTGGAAGTAAACGAGAAAGGTAGTGAAGCTGCGGCAGTTACTGGAATTATAGGCACTCGAATACGACCTATAATGGATTTTACGCCATCTTTTACTGCTGATCATCCTTTCCTCTTTGCCATTGTAGATAAAAGAAGCGATATGATATTGTTTTTGGGTCATGTAAATGTC
>mimosarumisotig00910
ATGGCGCTATCGAAT------CTGATCTCCGTAGCTGTGGTACTGTCAGTTTGTTGCTTGATTGCTAATTCGGCGCCTCCACAAGCGGCAGAAGATCACTTGAAAAAGTTGGCTATAGCCAGTAATAATTTGGCTTTGAATTTGCATCGAAAATTATCATCAGGATCATCGAGTAATGTTTTCTTTTCTCCATTCAGTATTTCTACCGCTTTTGGAATGCTTTACTGCGGTGCACGGGGAGAAACGGCTCAGGAAATTAGATCTGTTTTAGGATATGAGAAAGCTAATCTATCAAACCAATTTGTTCACTCATCTTTTTATCGATTACTAACAGAATCAATAAAGAGTGGAGATTCTGATAGCTATGTTCTGAATGCAGCAAATGCCATTTTGGCCGACAAAAGCTTACAGTTGATAGCGAATTATAAGAGAGAAGTCCAAGAGTTATACCAGGCTTCTGTTCAGGATGTCGATTTTGCGAAAGATGGACCTAAGATTGTGGAAGAAATAAACGATTGGGTAAAAGCTAAAACAAACGGCAAGATCGACAGCTTGGTTGATGAGCTGGATGCGTCAACTGTTCTGGTCCTTTTGAATGCTGTCTACTTTAAAGGTACTTGGAAAACTGAGTTCGATGTGAAGAAAACTAAACCTCAGAAATTTTACAACAATGGATTGGAATCAGAAGCTAAAGAAATTCCAATGATGCACATAACTGCCCGATTCCCTTATACTGCTGTTTATGATCTACAAGCTTTGGAACTGCCTTATAAAGGAGAAAACATCAGTATGCTCGTCTTGTTGCCTGAAAATCGAGATGGACTAAAAGCTCTCGAAGAAAGCCTTACTTCGGAAAAACTGGCCACCATCCGACAGCAACTGTATCCCACCAAAGTGATTATCTCACTCCCCAAATTTAAGGTACAATATTCTCAAGAACTGTCTGGTCACATACAATCATTGGGAGCCAAAAAAATATTTCGTCCTGCAGCTGACTTTTCTGGAATGACAGATAGCAAGAATGTCTACGTTAGTCAAATTCTGCATAAGGCAGTAGTAGAAGTAAACGAAAAAGGTAGCGAAGCTGCGGCAGTTACTGGAATTATAGGCAATCGAATAAGACCAATAATGGATTTCACGCCATCTTTTACTGCTGATCATCCTTTCCTCTTTGCCATTGTAGATAAAAGAAGCGATATGATATTATTTTTGGGACGTGTAAATGTC
>tentoriicolaisotig00804
ATGGCGCTATCGAAT------CTGATCTCCGTAGCTGTGGTATTGTCCGTTTGTTGCTTGATTGCCAGTGCGGCGCCTCCACAAGCGGCAGAAGATCACCTGAAAAAGTTGGCTATAGCCAGTAATAATTTGGCTCTGAATTTGCATCAAAAATTATCATCAGGATCATCTAGTAATGTTTTCTTTTCTCCATTCAGTATTTCTACCGCTTTTGGAATGCTTTACTACGGTGCAAGGGGAGAAACAGCTCAGGAACTTAGAACTGTTTTAGGATATGAGAAAGCTAATCTATCAAACCAATTTGTCCATTCATCTTTTTATCGATTACTAACAGAATCGATAAAGAGTGGAGATTCCGATAGCTATGTCCTTAATGCAGCAAATGCCATTTTGGCTGACAAAAGCTTACAGTTGATAGCGAATTACAAGAGAGAAGTTCAAGCCTTATACCAGGCTTCTGTTCAGGATGTCGATTTTGCGAAAGATGGGCCTAAGACTGTGGAAGAAATAAACGATTGGGTAAAAGCCAAAACAAATGGCAAGATCGACAGTTTGGTTGATGAGCTGGATGCGTCAACTGTTCTGGTCCTTTTGAATGCTGTCTACTTTAAAGGTACTTGGAAAACTGAGTTCGATGTGAAGAAAACTAAACCTCAGAAATTTTATAACAATGGATTGGAATCAGAAGCTAAAGAAATTCCAATGATGCACATAACTGCCCGATTCCCTTATACTGCTGTTTACGATCTACAAGCTTTGGAACTGCCTTACAAAGGAGAAAACATCAGTATGCTCGTCTTGTTGCCTGAAAATCGAGATGGACTGAAAGCTCTCGAAGAAAGCCTTACTACGGAAAAACTGGCCACCATCCGACAGCAACTGTATCCCACAAAAGTCATTGTCTCACTCCCCAAATTTAAGGTGCAATATTCTCAAGAATTGTCTGGCCACATACAATCACTGGGAGCCAATAAAATATTTCATCCAGCAGCTGACTTTTCTGGAATGACAGATAGCAAGAATGTCTACGTTAGTCAAATTCTGCATAAGGCAGTAGTAGAAGTAAACGAAAAAGGTAGCGAAGCTGCGGCAGTAACTGGAATTATAGGTAATCGAATAAGACCAATAATGGATTTCACGCCATCTTTTACTGCTGATCATCCTTTCCTCTTTGCTATTGTAGATAAAAGAAGCGATATGATATTGTTTTTGGGTCGTGTAAATGTT

>lineatusisotig01933
ATGGCGATACCGAACGTAAGCCTGATCTCTGTAGCCGTGATATTGTCCGTTTGTTGCTTGATTGCCAGTTCAGCACCCTCACAAGCCGCAGAAGATAACTTGAAAAAGTTGGCTACAGCCAGTAATAATTTGGCTTTGAATTTGCATCAAAAATTATCATCAGGATCATCGAGTAATGTTTTCTTTTCTCCATTCAGTATCTCTACTGCTTTTGGAATGCTTTACTACGGTGCAAGGGGAGAAACGGAGCAGGAACTTAGAACTGTTTTAGGATACGAGAAAGTTAATCTATCAAACCAGTTTGTTCATTCCTCTTTTTACCGATTACTAACAGAATCAATAAAGAGTGGAGAATCCGACAGCTATGTTCTGAACGCAGCAAATGCTATTTTGGCTGACAAAAGCTTACAGCTGATACCAAGTTATAAGAAAGAAGTTCAGACCTTATACCAGGCGTCTGTTCAGGATGTCGATTTCGTGAAAGATGGGCCTAAGATTGTGGAAGAAATAAACGACTGGGTAAAAGCTAAAACAAATGGCAAGATCGACAGCTTGGTTGATGATCTGGATGCGTCAACTGTCCTAGTCCTTTTGAATGCTGTCTACTTTAAAGGTACTTGGAAAACTGAGTTTGATGTGAAGAAAACTAAACCTCAGAAATTTTACAACAATGGATTGGAATCAGAAGCCAAAGAAGTACCAATGATGCATGTAGTTGGCAGTTTCCCATACACTGTTGATGACGATGTAGAAGTTCTGGAATTACCATACAAAGGCGAAAACATCAGTATGATTATCTTGTTACCTAAAAGTAGAGATGGACTTCCTGCTCTTGAACAGAGCCTTACACTAGGCAGACTGGCCGACATTAGACAGCAGTTAGACGAGATGAAAGTCATAGTCTCGCTTCCTAAATTCAAAGTGGAGTATTCGAGGGAAATGTCTGGAGAATTTCAGTCTTTGGGAGCCAACAAAATATTCAGTCCGATTGCTGATTTTTCAGGGATGACAAGCGAGAACAATGTTTACGTCAGTCAAATTCTTCATAAAGCTGTAGTGGAAGTGAATGAACAAGGCAGCGAAGCTGCTGCTGTTACTGGAATCATTGAAAATAGAATGATGATTCCTACACCAGTTTTCTCCGCTAATCGCCCCTTTTTGTTTGCTATAGTGGATAACAGAAATGATATGATCCTATTTCTAGGTCGAGTGAATAAT
>mimosarumisotig00911
ATGGCGCTATCGAAT------CTGATCTCCGTAGCTGTGGTACTGTCAGTTTGTTGCTTGATTGCTAATTCGGCGCCTCCACAAGCGGCAGAAGATCACTTGAAAAAGTTGGCTATAGCCAGTAATAATTTGGCTTTGAATTTGCATCGAAAATTATCATCAGGATCATCGAGTAATGTTTTCTTTTCTCCATTCAGTATTTCTACCGCTTTTGGAATGCTTTACTGCGGTGCACGGGGAGAAACGGCTCAGGAAATTAGATCTGTTTTAGGATATGAGAAAGCTAATCTATCAAACCAATTTGTTCACTCATCTTTTTATCGATTACTAACAGAATCAATAAAGAGTGGAGATTCTGATAGCTATGTTCTGAATGCAGCAAATGCCATTTTGGCCGACAAAAGCTTACAGTTGATAGCGAATTATAAGAGAGAAGTCCAAGAGTTATACCAGGCTTCTGTTCAGGATGTCGATTTTGCGAAAGATGGACCTAAGATTGTGGAAGAAATAAACGATTGGGTAAAAGCTAAAACAAACGGCAAGATCGACAGCTTGGTTGATGAGCTGGATGCGTCAACTGTTCTGGTCCTTTTGAATGCTGTCTACTTTAAAGGTACTTGGAAAACTGAGTTCGATGTGAAGAAAACTAAACCTCAGAAATTTTACAACAATGGATTGGAATCAGAAGCTAAAGAAGTACCAATGATGCACATAGTTGGCGGTTTTCCGTACACTGTTGATGATGATGTAGAAGTTCTGGAATTACCATACAAAGGCGAAAACATCAGTATGATTATCTTGTTACCTAAAAGTAGAGATGGACTTTCTGCTCTTGAACAGAGCCTTACACTAGGCAGACTGGAGAACATTAGACAGCAGTTAGACGAGATGAAAGTCGTGGTCTCACTTCCCAAATTCAAAGTGGAATATTCGAGAGAAATGTCTGGAGAATTTCAGTCTTTGGGAGCCAACAAAATATTCAGTCCGATTGCTGATTTTTCAGGGATGACAAACGACAACAATGTTTACGTCAGTCAAATTCTTCATAAAGCTGTGGTGGAAGTGAATGAAAAAGGCAGCGAAGCTGCCGCTGTTACTGGAATCATTGAAAATAGAATGATGATTCCTACACCAATTTTCTCCGCTAACCACCCCTTTTTGTTTGCTATAGTGGATAACAGAAATGACATGATCCTGTTTCTAGGTCGTGTGAATAAT
>tentoriicolaisotig00805
ATGGCGCTATCGAAT------CTGATCTCCGTAGCTGTGGTATTGTCCGTTTGTTGCTTGATTGCCAGTGCGGCGCCTCCACAAGCGGCAGAAGATCACCTGAAAAAGTTGGCTATAGCCAGTAATAATTTGGCTCTGAATTTGCATCAAAAATTATCATCAGGATCATCTAGTAATGTTTTCTTTTCTCCATTCAGTATTTCTACCGCTTTTGGAATGCTTTACTACGGTGCAAGGGGAGAAACAGCTCAGGAACTTAGAACTGTTTTAGGATATGAGAAAGCTAATCTATCAAACCAATTTGTCCATTCATCTTTTTATCGATTACTAACAGAATCGATAAAGAGTGGAGATTCCGATAGCTATGTCCTTAATGCAGCAAATGCCATTTTGGCTGACAAAAGCTTACAGTTGATAGCGAATTACAAGAGAGAAGTTCAAGCCTTATACCAGGCTTCTGTTCAGGATGTCGATTTTGCGAAAGATGGGCCTAAGACTGTGGAAGAAATAAACGATTGGGTAAAAGCCAAAACAAATGGCAAGATCGACAGTTTGGTTGATGAGCTGGATGCGTCAACTGTTCTGGTCCTTTTGAATGCTGTCTACTTTAAAGGTACTTGGAAAACTGAGTTCGATGTGAAGAAAACTAAACCTCAGAAATTTTATAACAATGGATTGGAATCAGAAGCTAAAGAAGTACCAATGATGCACATAGTTGGCGGTTTTCCGTACACTGTTGAGGACGATGTAGAAGTTCTGGAATTACCATACAAAGGCGAAAACATCAGTATGATTATCTTGTTACCTAAAAGTAGAGATGGACTTTCTGCTCTTGAACAGAGCCTTACACTAGACAGACTGGAGAACATTAGACAGCAGTTAGACGAGATGAAAGTCATAGTCTCACTTCCTAAATTCAAAGTGGAATATTCGAGAGAAATATCTGGAGAATTTCAGTCTTTAGGAGCCAACAAAATATTCAGTCCGATTGCTGATTTTTCAGGCATGACAACCGAGAACAATGTTTACGTCAGTCAAATTCTTCATAAAGCTGTGGTGGAAGTGAATGAAAAAGGCAGCGAAGCTGCTGCTGTTACTGGAATCATTGAAAATAGAATGATGATTCCTACACCAGTTTTCACCGCTGACCACCCCTTTTTGTTTGCCATAGTGGATAACAGAAATGATATGATCCTGTTTCTAGGTCGTGTAAATAAT

>lineatusisotig01937
ATGGCTGGCTCCTACTCAAATGGATATCAGTATTCTTCTTATAGTGGCCCTGAATCTATGTCAGGTGGTCAAAATGAATTTTCCAGATTATCAGAAGTTATAAGTACCAATATTCAAAAAGTATCACAAAGTGTTGCTTCCATGCAAAAGATGGTGAATCAGCTGGGAACACCTCAAGATTGTGAAAGTTTGAGATCTCAATTGCATCAAGTTCAAAATTATACAAATCAGTTGGTAAAAGATACAAATAACCATCTGAAAGATCTTTCTCTCTTACCAAATCCTGCCAGTGTCTCTGAACAAAAACAAAGAAAGATTTTGAGAGAAAGGTTAACTAGTCAATTTTCTGATGCATTAAAGAATTTCCAAGGGGCTCAAAGAAATGCAGCACAGAAGGAAAGAGAAAGTGTTATGCGAGCTAGAGCTCATTCGGGTCTTAAAGGGAATCCTTTTGGTGATGATCCACCAGCAAGTGGGCAAAATCTGATAGATCTTGCAAGTCCATCTCAGAGCCAGATGATGACATCATTGCAAATGGAAGAAGAAGTAAATTTGGAACTACTTAGAGAGAGAGAAGCAGCAGTTCGCAAATTAGAGGCTGATATTGTCGATGTGAACCACATCTTTACGGATTTAGCTACATTGGTACATGAGCAAGGAGAAGTCGTGGATAGTATTGAAGCAAATGTGGAACAAGCTCAGATTCAGGTGTCAGAAGGTACTCAGCAGTTAGCAAAAGCCAGGCGCCATCAGGCTGCAGCAAGACGTAAAGCTTGTTTCTTAGTTATTGTATTAGTTTTAGTTGCAGTGGTCATTGGCTTGATAATATGGCTTTCC
>mimosarumisotig05880
ATGGCTGGCTCCTACTCAAATGGATATCAGTATTCTTCTTACAGTGGCCCTGAATCTATGCCAGGTGGACAAAATGAATTTTCCAGGTTATCAGAAGTTATAAGTACCAATATTCAAAAAGTGTCACAGAGTGTTGCTTCCATGCAAAAGATGGTGAATCAGCTGGGAACACCTCAAGATTGTGAAAGTTTGAGATCTCAGTTGCATCAAGTTCAAAATTATACAAATCAATTGGTAAAAGACACAAATAACCACTTGAAAGATCTTTCTCTCTTACCAAATCCTGCCAGTGTCTCTGAACAAAAACAAAGAAAGATTTTGAGAGAAAGGCTAACTAGTCAGTTTTCTGATGCATTAAAGAATTTTCAAGGGGCTCAAAGAAATGCGGCTCAAAAGGAAAGAGAAAGTGTTATGCGGGCTAGAGCCCATTCTGGTCTTAAAGGAAATCCTTTTGGTGATGATCCACCAGCAAGTGGGCAAAACCTGATAGATCTTGCAAGTCCTTCTCAAAGCCAGATGATGACATCATTGCAGATGGAAGAAGAAGTAAATTTGGAACTACTTAGAGAGAGAGAAGCAGCAGTCCGTAAATTAGAGGCTGATATTGTTGATGTGAACCACATCTTTACAGACTTGGCTACATTGGTACATGAGCAAGGAGAAGTCGTGGATAGTATTGAAGCAAATGTGGAACAAGCTCAGATTCAGGTGTCAGAAGGTACTCAGCAGTTAGCAAAAGCCAGACGCCATCAGGCTGCAGCAAGACGTAAAGCTTGCTTCTTAGTTATTGTCTTTGTTTTAGTTGCAGCGATCATTGGTTTGATAATATGGCTTTCC
>tentoriicolaisotig01829
ATGGCTGGCTCCTACTCAAATGGATATCAGTATTCTTCTTACAGTGGCCCTGAATCTATACCAGGTGGTCAAAATGAATTTTCCAGGTTGTCAGAAGTTATAAGTACCAATATTCAAAAAGTGTCACAAAATGTTGCTTCCATGCAAAAGATGGTGAATCAGCTGGGAACACCTCAAGATTGTGAAAGTTTGAGATCTCAGTTGCATCAAGTTCAAAATTATACAAATCAATTGGTAAAAGACACAAATAACCACCTGAAAGATCTTTCTCTCTTACCAAATCCTGCCAGTGTTTCTGACCAAAAACAAAGAAAGATTTTGAGAGAAAGGTTAACTAGTCAATTTTCTGATGCATTAAATAATTTTCAAGGGGCTCAAAGAAATGCAGCTCAGAAGGAAAGAGAAAGTGTTATGCGGGCTAGAGCCCATTCTGGTCTCAAAGGGAATCCTTTTGGTGATGATCCACCAGCAAGCGGGCAAAATTTGATAGATCTTGCAAGTCCTTCTCAGAGCCAGATGATGACATCATTACAAATGGAAGAAGAAGTAAATTTGGAACTACTTAGAGAGAGAGAAGCAGCAGTCCGTAAATTAGAGGCTGATATTGTTGATGTGAACCACATCTTCACAGACTTGGCTACATTGGTACATGAGCAAGGAGAAGTCGTGGATAGTATTGAAGCAAATGTGGAACAAGCTCAGATTCAGGTGTCAGAAGGTACTCAGCAGTTAGCAAAAGCCAGGCGCCATCAGGCTGCAGCAAGACGTAAAGCTTGCTTCTTAGTTATTGTATTCGTTTTAGTTGCAGCAGTCATTGGTTTGATAATATGGCTTTCC

>lineatusisotig01956
ATGCGTACTACAAAAATTTATGTTGGGAACTTACCCGAAAATGCTGATAATGCAGAATTGCAAGAGATGTTTGAGAAATACGGAGAAGTAAAAGAATGTGATATAGTAAAAAATTATGCATTTGTGCATATGGCTTCAGAAGAAGAAGCAAAAGCTGCTATTGAAGCATTGAATAATATTGATTTTATGGGCTCAAAGATATCTGTAGAAATTTCTCACAGTAAAGTCAGACAAAGGCCTGGAATGGGAGGAAAAGGTCAGTGTTACAGATGTGGACGTCAAGGCCATTGGTCCAAGGAATGCCCAAGAAATCCTGCTGTACGTATGAATAGTGCTGTCCCTCCTGTCGGTTATCCTACTGGTGGATATGGCGAAAGGTTCCCACGTTTTGGAATGGATAGACCATATGGAGCTGACAGGTCTTTTGGAGGAGAACGTAGTTTTGTCGATCGCATGCGACCATATCCTGATCCCTATGAAAGACGTCCGCCTCTGTCATCACCTCAGCAAGATAATTACATGTATTACAGGCGACCTTATGAAGGCTATGGATATACAAGACGATCTCCACCATCTGGACCTCAGATTCCAAGCAGATATGACTTCACTCAAGACCCGTATGGT
>mimosarumisotig01057
ATGCGTACCACAAAAATTTATGTTGGAAACTTACCTGAAAATGCTGATAATGGAGAGTTGCAAGAGATGTTTGAGAAATATGGAGAAGTAAAAGAATGCGATATAGTAAAAAATTACGCATTTGTGCATATGTCTTCAGAAGAAGAAGCTAAAGCTGCTATTGAGGCATTGAATAATATCGATTTCATGGGCTCTAAGATATCTGTAGAAATTTCTCACAGTAAAGTCCGGCAGAGGCCTGGAATGGGAGGGAAAGGTCAGTGTTATAGATGTGGACGTCAAGGCCATTGGTCCAAGGAATGCCCAAGAAATCCCGCTGTACGAATGAATAATGCTGGCCCTCCTGTCGGTTATCCTACTGGTGGATATGGCGAAAGGTTCCCACGTTTTGGAATGGATAGACCATATGGAGCTGACAGGTCTTTTGGAGGTGAACGTAGTTTTGTTGAACGCATGCGACCATATCCTGATCCCTATGAAAGACGTCCGCCTATGTCAGCACCTCAGCAAGATAATTACATGTATTACAGGCGACCGTATGAAGGTTATGGATACACAAGACGATCTCCCCCGTCTGTTCCCCAGGTTCCAAGCAGATATGACTTCACTCAAGACCCGTATGGT
>tentoriicolaisotig01325
ATGCGTACTACAAAAATTTATGTCGGGAACTTGCCTGAAAATGCTGATAATGCAGAGTTGCAAGAGATGTTTGAGAAATATGGAGATGTAAAAGAATGTGATATAGTAAAAAATTATGCATTTGTGCATATGGCTTCAGAAGAAGAAGCAAAAGCTGCTATTGAAGCATTGAATAATATTGATTTCATGGGCTCAAAGATATCTGTAGAAATATCTCACAGTAAAGTCCGACAGAGGCCTGGAATGGGAGGAAAAGGTCAGTGTTATAGATGTGGACGTCAAGGCCATTGGTCGAAAGAATGCCCAAGAAATCCTGCTGTACGTATGAATAATGCAGGCCCTCCTGTCGGTTATCCTACTGGTGGATATGGCGAAAGGTTCCCACGTTTTGGAATGGATAGATCGTATGGTGCCGACAGGTCTTTTGGAGGAGAACGTAGTTTTGTCGATCGCATGCGACCCTATCCTGATCCCTATGAAAGACGTCCGCCTATGTCAGCACCTCAGCAAGATAATTATATGTATTACAGGCGACCTTATGAAGGTTATGGATATACAAGACGATCTCCGCCGTCTGTTCCCCAGATTCCAAGCAGATACGACTTCACTCAAGATCCATATGGT

>lineatusisotig01966
GACTATCGTGATGCTGATGATGCAGTTTATGAGTTGAATGGTAAAGAGCTTTTGGGAGAAAGAGTAACTATCGAACATGCTAGAGGTTCACCAAGAGGAAATGATATATACAGAGACAGAAACAGGGGTTATCGTGCTCCGATGCAAAATCGTCGCCGTCAAGGGGGAGGACGGGATAAGTACGGCCCACCCACGAGAACGGAATACCGACTCATTGTAGAAAATTTGAGCAGCAGAGTGAGCTGGCAGGATCTCAAGGATTATATGCGGCAAGCCGGTGAGGTTACTTATGCAGATGCCCACAAGCAGAGGCGTAATGAAGGAGTTGTAGAATTTGCCAGTTTTTCGGATATGAAAAATGCCATTGATAAGTTAGATGACACCGATTTGAGTGGACGACGTATCAAGCTCGTTGAAGATAAATCAAGACGCCGACGATCCAGGTCGAGGTCTAGATCCAAGAGTCATTCTCGTTCTCACAGTAGAAGCAGGAGCAAGAGTCACAGCAGGAGTAAATCCCTTTCCATGTCAAAGTCAAGGTCCCGTTCCAAATCTCGCTCCAAATCACGATCCCATTCCAAATCTCCTGTGAAGTCTAGGTCCAGCCGTTCCCAGAGTCGAAAGCAGTCACGTAGCCGCAGCAGAAGTGTTAGTGAAGACCGAAACGAGAGAAAGAGCCGAAGTCGATCCAAATCCCGCAAAAGTAGGTCCAGATCCCGATCTCGTTCGAAATCTTCGGAAAAGCGTTCCGACTCTCCCATGCAGAAAGATGATGATGTCAGCAATTCTGCTGATGACAAA
>mimosarumisotig01821
GACTATCGTGATGCCGATGATGCAGTTTATGAGTTGAATGGTAAAGAGCTTTTGGGAGAAAGAGTAACTATCGAACATGCTAGAGGATCTCCAAGAGGAAATGACATATACAGAGATAGAAACCGTGGTTATCGAGCTCCGATGCAGAATCGTCGCCGCCAAGGTGGAGGACGGGATAAGTACGGCCCACCCACGAGAACGGAATACCGACTCATCGTAGAAAATTTGAGCAGCAGAGTGAGCTGGCAGGATCTCAAGGATTACATGCGGCAAGCCGGTGAGGTTACTTATGCAGATGCCCACAAGCAAAGGCGTAATGAAGGAGTTGTAGAATTTGCTAGTTTTTCGGATATGAAAAATGCTATTGATAAGTTAGATGACACCGATTTGAGTGGTCGACGTATCAAGCTTGTCGAAGACAAATCGAGACGCCGACGATCCAGGTCGAGGTCTAGATCCAAGAGCCATTCTCGTTCTCACAGTAGGAGCAGGAGCAAGAGTCACAGCAGGAGCAAATCCCGTTCCATGTCGAAGTCGAGGTCTCGTTCCAAATCTCGCTCCAAATCACGATCCCATTCCAAATCTCCTATGAAGTCCAGGTCTAGCCGCTCCCAGAGCCGGAAGCAGTCACGCAGCCGCAGCAGAAGTGCCAGTGAGGACAGGAATGACAGAAAGAGCCGAAGTCGATCTAAATCCCGTAAAAGTAGATCCAGGTCCCGATCTCGCTCTAAATCTTCGGAAAAACGTTCCGACTCTCCCATGCAGAAGGATGACGATGTGAGCAATTCTGCTGATGACAAA
>tentoriicolaisotig05141
GACTATCGCGATGCCGATGATGCAGTTTATGAGTTGAATGGTAAAGAGCTTTTGGGAGAAAGAGTAACTATTGAACATGCCAGAGGATCTCCGAGAGGAAATGACGTATACAGAGATAGAAACCGGGGTTATCGAGCTCCAATGCAAAATCGTCGCCGCCAAGGTGGAGGACGGGATAAGTACGGCCCACCCACGAGGACAGAATACCGACTAATCGTAGAAAATTTGAGCAGCAGAGTGAGCTGGCAGGATCTCAAAGATTATATGCGGCAAGCCGGTGAGGTAACTTATGCAGATGCCCACAAGCAGAGGCGTAATGAAGGAGTTGTAGAATTTGCTAGTTTTTCGGATATGAAAAACGCTATTGATAAGCTAGATGACACTGATTTGAGTGGTCGACGTATCAAGCTTGTCGAAGACAAATCGAGACGCCGACGATCCAGGTCGAGGTCTAGGTCCAAGAGTCATTCTCGTTCTCACAGCAGGAGCAGAAGCAAGAGTCAAAGCAGAAGCAAATCCCGTTCCATGTCGAAGTCAAGGTCCCGTTCCAAATCTCGCTCCAAATCACGATCCCATTCCAAATCTCCTGTGAAGTCAAGGTCTAGCCGCTCCCAGAGCCGGAAGCAGTCGCGCAGCCGCAGCAGAAGTGCCAGCGAAGACAGGAATGACAGAAAGAGCCGAAGTCGATCCAAATCCCGCAAAAGTAGGTCCAGATCCCGATCTCGCTCTAAATCTTCGGAAAAACGTTCCGACTCTCCCATGCAGAAGGACGATGATGTCAGCAATTCCGCCGATGACAAA

>lineatusisotig01972
ATGGTGGTGGTGGCAGAGGTGATTGGAAATCTGGTGGTAGTGGATATGGTGGCT------CAGGAGGTTACAAAGGAGGTTATGGTGGCAGCAGTGGTGGAGGAGGATATGGTG---GCAGTTACAATAATGGACCCAGTGCTTGGAGTGATGGTATGGGATATGCAAATGACTATTCAACTTCTGATTACATGTCTGGTTCTTCTGCCAGTGGAGGTTGGGGTACTGATTTTGGATCAAGTTATTCATCCGGTGGACCAATACGAAGCTCAGGTGGATATTCTAGCAGAAGTTCTGGACCGTATGGGGGTGGTTATGGAACTGGTGGTGGTAGTGGAGGCTATGGAAGCTATCGTC
>mimosarumisotig05217
ATGGTGGTGGTGGCAGAGGTGACTGGAAATCTGGTGGTAGTGGATATGGTGGTT------CAGGAGGTTACAAAGGAGGTTATGGTGGCAGCAGTGGTGGAGGAGGATATGGTGGTGGCAGTTATAATAATGGACCAAGTGCTTGGAGTGATGGTATGGGATATGCAAATGACTATTCAACTTCTGATTACATGTCTGGTTCTTCTGCCAGTGGAGGTTGGGGTACTGATTTTGGATCAAGTTATTCATCTGGTGGGCCAATACGAAGTTCAGGTGGATATTCGAGCAGAAGTTCTGGACCATATGGGGGTGGTTATGGAACTGGTGGTGGTAGCGGAGGCTATGGAGGCTATCGTC
>tentoriicolaisotig02845
ATGGTGGCGGTGGCAGAGGTGATTGGAAATCTGGTGGTAGTGGATATGGTGGTAGTTCATCAGGAGGTTACAAAGGAGGTTATGGTGGCAGTAGTGGTGGAGGAGGATATGGTGGTAGCAGCTACAACAATGGACCCAGTGCTTGGAGTGATGGTATGGGATATGCAAATGACTATTCAACTTCTGATTACATGTCTGGTTCTTCTGCCAGTGGAGGTTGGGGTACTGATTTTGGATCAAGTTATTCGTCCGGTGGGCCAATACGAAGTTCAAGCGGATATTCTAGCAGAAGTTCCGGACCGTATGGAGGTGGTTATGGAACTGGTGGTGGTAGTGGAGGATATGGAGGCTATCGTC

>lineatusisotig01980
ATGGAAACTCAACGCAGCGAACCTATCTGTATTCCCGGTGAACCATGCTCGCCTATCGAGGAATGGCAGGATCTGGAACAATTCTGGGGAGAAGCGAAACACCGTCTCCAGGATCTGGAGAGTCTGCCTCTCTCAAGTAGCCTGGAGGAGCATCTTCTACATGATGACTATATTCCGACGGTGAAAGAAGAAAGCCTAGAAAAGAATTCCTGCAGCAAATGGGCAGTTAGAGGCGAAGACATCGGAGATATCCCGACGTGCTACGATTTGAAAGGATTCAAAACAGAAGAACTGATCGTTAAAGGTACTTACGTGGATCCGAACATTATCCCAGGGTTCAAGTACAAAGTACGGAAGAATTTAACTGACGAATACCTCTTCGGCGGTAAAGCTCTGAAACTGGAAAGTATAGGCATGGGTTATGGCAAAAGAATGACGTTCGAAAGTTCCACTCTGAACGAGAATGACAACTTCTTCTGGTCAGATAGTTATAGCCCAGGTTTTGGTCTGCAGCTCCAAGCCGTCGACCCCGATGAGAACTTCCACATATTGGACACCAAGCTATGCAAGAAGATCGGCAGGGCCATCGTCTGCAAATCGGATAGCAACGAGATCAGCAGTGCTGTGAGCGAGGATGGTCAGATCCAAAAAGAATGCCGAGTGTATATCATTTGTGATGTTATTTTAAATGACTCTTCAAATAGTCAAAATATTTATATAGAAGATGTAGCAACGCAGGGCGTTGCCCAGATTCTGCGGAATACGAATTCCTCAAAAGCAGAGTTGAAGAAAATAAGCCTGGATAACTTTATTCTTGAAGATTGTCAACTATTGCCT
>mimosarumisotig01245
ATGGAAACTCAACGCAGCGAACCTATTTGCATTTCGGGTGAACCATGCTCGCCTATCGAGGAATGGCAGGATCTGGAGCAATTCTGGGGAGAAGCGAAACAACGTCTGCAAGATCCGGAGAGCCTGCCTCTGTCAAGTAGTCTGGAGGAGCATCTCCTACATGATGATTACATTCCGACGGTGAAAGATGAAAGCCTAGCAAAGAATTCCTGCAATAAATGGGCAGTCAGAGGCGGAGACATCGGAGATATCCCGACATGCTACGATTTGAAAGGATTTAAAGCGGGAGAATTGATCGTTAAAGGTACTTATGTGGATCCCAACATTATCCCAGGTTTCAAGTACAAAGTACGGAAGAATTTAACTGATGAATACCTCTTCGGCGGTAAAGCTCTGAGGCTAGAAAGTATTGGCCTGGGTTACGGCAAAAGAATGACGTTTGAGAGTTACACCCTGAACGAGAATGAGAACTTCTTCTGGTCAGACAGTTACGGCCCCGGATATGGCCTGCAGCTCCAAGCCGTTGACCCCGATGAGAACTTCCATATACTGGACACCAATCTATGCAAGAAGATCGGCAGAGCTATCGTCTGCAAGTCGGAGAGCAATGAGATCAGCAGTGCTGTGAGCGACGATGGTCACATCCAAAAAGAATGCCAAGTGTATATAATTTGCGATGTAATCTTAAATGACTCTTCAAATATGCAAAACATTTACATAGAAGATGTAGCAACGCAGGGCATTGCCCGGATCCTGCGAAATACAAATTCCTCAAAAGCAGAGTTGCAGAAAATAAGTCTCGATAACTTTATCCTTGAGGACTGTCAACTACTGCCT
>tentoriicolaisotig01187
ATGGAGACTCAACGCAGCGAACCTATTTGTATTCCGAGTGAACCATGCTCGCCTATCGAGGAATGGCAGGATCTGGAGCAATTCTGGGGAGAAGCGAAACAACGTCTCCAGGATCCTGAGAGCCTGCCCCTATCAAGTAGCCTGGAGGAGCATCTCCTACATGATGATTTCATTCCGACGGTGAAAGAAGAAAGCCTAGCAAAGAATTCTTGCAATAAATGGGCAGTCAGAGGCGAAGACATCGGAGACATCCCAACGTGCTACGATTCGAAAGGATTTAAACCAGGAGAACTGGTCGTTAAAGGTACTTATGTGGATCCGAAGATTATCCCAGGCTTCAGGTACAAAGTACGGAAGAATTTAACTAATGAATACCTCTTCGGCGGTAAATCTCTGAGGCTAGAAAGTATTGGCCTGGGTTACGGCAAAAGAATGACATTTGAAAGTTACACTCTGAACGAGAATGACAACTTCTTCTGGTCAGACAGTTACGGCCCCGGATATGGTCTGCAACTCCAAGCAGTTGACCCCGATGAAAACTTCCACATAATGGACACCAGTTTAGGCAAGAAGATCGGCAGAGCCATCGTCTGCAAGTCGGAGAGCAACGAGATCAGCAGTGCTGTGAGCGAAGATGGTCAGATTCAAAAAGAATGCCGAGTCTATATCATTTGCGATGTAATCTTAAATGACTCTTCAAATATGCAGAACATTTATATAGAAGATGTAGCAACGCAGGGCGTTGCCCAGATCCTGCGAAATACAAATTCCTCAAAAGCAGAGTTGCAGAAAATAAGTCTCGATAACTTTATCCTCGAAGGCTGTCAACTACTGCCT

>lineatusisotig01982
CTGAGCCATAATGGTATAACAGAAATTGATGGGCTTCAAAACAATGCAAAGTTGAAAACTCTTGACATGACCAGTAATAAAATAAAGAAAATTACGAATGTTGAACATCTAACTGATTTAGAAGAATTCTGGTTCAATGATAATGAAATTGATTCATGGGATTGTCTGGAAGTTCTGAAAACTTTTGAAAGGTTAGAAACTGTTTACCTCGAGCATAATCCTGTTGAAAAGGATCCAATGTAT
>mimosarumisotig04165
CTGAGCCATAATGGTATAACAGAAATTGATGGACTTCAAAACAATGCAAAATTGAAAACTCTTGACATGACCAGTAATAAAATAAAGAAAATTATGAATGTTGAACATCTAGTTGATCTAGAAGAATTCTGGTTCAATGATAATGAAATTGATACATGGGAATGTCTGGAAGTTCTGAAAACTTTTGAAAAGTTAGAAACTGTATACCTTGAACATAATCCAGTTGAAAAGGATCCAATGTAT
>tentoriicolaisotig02877
CTGAGCCATAATGGTATAACAGAAATTGATGGACTTCAAAACAATGCGAAATTGAAAACTCTTGACATGACCAGTAATAAAATAAAGAAAATTGCAAATGTTGAACATCTAATTGATCTAGAAGAATTCTGGTTCAATGATAATGAAATTGATTCGTGGGAATGTCTGGAAGTTCTGAAAACTTTTGAAAAGTTGGAAACTGTATACCTTGAGCATAATCCAGTCGAAAAGGATCCAATGTAT

>lineatusisotig01988
TTGCAGAGCGGTCGCAACATAGTGGCAGCAGGTTATGGCCTATATGGTAGTGCTACCATGCTTGTACTGTCTATTGGAGGTCAAGTAAATGGCTTTATGCTTGATCCCTCAATTGGCGAATTTGTGCTTACAGACCCAAATATTAGAATCAAACCTAGGGGTAAAATCTACAGCACAAATGAAGGTTATGCTGCTCTTTGGGACAAAGCAGTCACAGAGTACGTAAACAGCAAAAAG
>mimosarumisotig02614
TTGCAGAGCGGTCGTAACATAGTGGCGGCAGGTTATGGTCTATATGGTAGTGCTACCATGCTTGTACTGTCTCTTGGAGGGCAAGTAAATGGCTTTATGCTTGATCCTTCAATTGGCGAATTTGTGCTTACTGATCCAAATATCAGAATCAAACCTAGGGGTAAAATCTACAGCACAAATGAAGGTTATGCTGCCCTCTGGGATCAAGCGGTCACGGAGTATGTAAATGGCAAAAAA
>tentoriicolaisotig05578
[truncated: 2,206,383 more chars]
